# Supplementary material for: The Physarum polycephalum Genome Reveals Extensive Use of Prokaryotic Two-Component and Metazoan-Type Tyrosine Kinase Signaling
Source: Genome Biol Evol. 2015 Nov 27;8(1):109–25. doi: 10.1093/gbe/evv237 (PMC4758236; doi:10.1093/gbe/evv237)
Supplement: Supplementary Data [file supp_evv237_evv237-suppl_data.zip]

Archive with 7 entries (7 files):
- (3) Micro RNAs Biggar.xlsx
- (4) Micro RNA Targets Biggar.xlsx
- (6) Cell Cycle Regulators Buchler.xlsx
- (7) Kinases Schaap.xlsx
- evv237-Schaap_Supplementary_File_1.pdf
- (1) Small Noncoding RNAs Bundschuh.xlsx
- (2) Cytoskeleton Proteins Noegel.xlsx
