# Supplementary material for: The Physarum polycephalum Genome Reveals Extensive Use of Prokaryotic Two-Component and Metazoan-Type Tyrosine Kinase Signaling
Source: Genome Biol Evol. 2015 Nov 27;8(1):109–25. doi: 10.1093/gbe/evv237 (PMC4758236; doi:10.1093/gbe/evv237)
Supplement: Supplementary Data [file supp_evv237_evv237-suppl_data.zip › (3) Micro RNAs Biggar.xlsx]

## Sheet: Physarum miRNA
Supplemental table S1
	Homologous	Prediction
Physarum miRNA	miRNA	confidence	Precursor miRNA sequence (5'-3')	Precursor structure	Mature miRNA sequence
ppo-miR-1273	ppy-miR-1273a	-	UGAGGCAGGAGAAUCGUUUGAACCUGGGAGGCAGAGGUUGCAGUGAGCCAAGAUCAUGCCACUGCACUCCAGCCUGGGCAACAGAGCAAGACUC	(.((((.((((...(.((((..(((...))))))).).(((((((.((.........))))))))))))).)))).)((......)).......	GGGCAACAGAGCAAGACUC
ppo-miR-6236	mmu-miR-6236	-	ACAACUCACCUGCCGAAUCAACUAGCCCUGAAAAUGGAUGGCGCUGGAGCGUCGGGCCCAUACCCGGCCGUCGCCGGCAGUCGAG	....(((..((((((......(((((((...........)).))))).(((.(((.((.......))))).)))))))))..)))	GCCGUCGCCGGCAGCGAG
novel-ppo-miR-1	-	0.968362	AAGUUCUCCUACAAAAAUUGCCUCUUUUUUUCUUGUAGUUAAGCAAGUUUUGCACUUUUAGGUCUAAUAUGGUAAAAAGCUGUGGAUGGACUG	.(((((..(((((....(((((........(((...(((...((((...)))))))...)))........))))).....)))))..))))).	AAGUUCUCCUACAAAAAUUGCCUCU
novel-ppo-miR-2	-	0.962324	CGUUUUUAGCGUUUUUAGCGCUUUUAGCGCUUGUAGCAUUUUUCGCGUUUUUAGCGUUAUUUGUGUUAUUUGCGUUAUGUGAACA	.((((.((((((...((((((...(((((((....((.......))......)))))))...))))))...))))))...)))).	CGUUUUUAGCGUUUUU
novel-ppo-miR-3	-	0.95066	CGAAGUAUAAAAGGGUGAAAUUUGGUGUUGGAAGGUGGAUCUUCUGACUUGCGCGGCCUUUUUUUUUUUU	.((((...((((((.((.........((((((((......)))))))).....)).))))))...)))).	CGAAGUAUAAAAGGGUG
novel-ppo-miR-4	-	0.991762	CGGCGCGCCCGAAUCCUUGCCGCUGCGCUUCUGCAUCAACUCCAGUGGCACUCCCGUGUCGGCUGUCGCCU	.((((((.((((..(..((((((((.((....))........)))))))).....)..)))).)).)))).	CGGCGCGCCCGAAUCCUUGCCGCUGC
novel-ppo-miR-5	-	0.990269	CUUGCCGCUGCGCUUCUGCAUCAACUCCAGUGGCACUCCCGUGUCGGCUGUCGCCUCCCACGCAUCGUUCCCGCCCCCUCUCCAUGCACCCUUGACCCCGCAGCUGGCAGA	.(((((((((((..(((((((........((((.((...((((..(((....)))...))))....))..)))).........))))).....))...)))))).))))).	CUUGCCGCUGCGCUUCUGCAUC
novel-ppo-miR-6	-	0.973181	UUCGGGUUCCGGCGGCCUCGGCUGGUUCAUCUACGAAAACAAGAACCUGCUCGACAUCGCGAACGUGUUCGCGGGUCUGUUCACGGUGAUUCUGAUUGGCCUCGCCGUCGAAAACCUGGU	.(((((((.(((((((...((((((((.(((..((..((((.((.(((((..((((.((....)))))).)))))))))))..))..)))...))))))))..)))))))..))))))).	UGUUCGCGGGUCUGUUCACGGUGA
novel-ppo-miR-7	-	0.95847	AGCUGCAGAUCACGGCGGUGUGCUAUUCGCUCAACGUGGCCGAGAUUCUGCGGCG	.((((((((((.((((.((((((.....))...)))).)))).)).)))))))).	AGCUGCAGAUCACGGCGGUGU
novel-ppo-miR-8	-	0.968955	ACCUUGCCUUCGGUCUUGAAGUGAUGGCCGACCACCUCGGUGAUACGCGUCGUCACUCGGGAUUCGGCGGCAGGGA	.(((((((.((((((((((.(((((((((((.(((....))).).)).)))))))))))))).)))).))))))).	UUCGGUCUUGAAGUGAUGGCCGAC
novel-ppo-miR-9	-	0.958028	GGCAUGACAUCCCCACUGCGUGGUGCGUGGUGCGUGAUGCGUGCGUGGUGUGUGAUGCG	.((((.((((((((((.((((.((((.....)))).))))))).).)).)))).)))).	GGCAUGACAUCCCCACUGCGUGGUGC
novel-ppo-miR-10	-	0.976815	AGUGCACUAGGGUGCACAGAGUGCGCGAGGGUGUGCGAGGGUGCGCGAUGGUGCGCG	.((((((((..((((((...((((((....))))))....))))))..)))))))).	AGUGCACUAGGGUGCACAGAGUGCGC
novel-ppo-miR-11	-	0.964408	AAAGAAGAGAAAAGAAUCACCCCUGUCUAAAAUCACAUUUUUUCCAAAUGUGGUUAUUAUUUACUAAUUUUAUUUCUUUUUUUA	.(((((((((((.(((..............((((((((((.....)))))))))).............))).))))))))))).	AAAGAAGAGAAAAGAAUC
novel-ppo-miR-12	-	0.954381	AGGAUAAGGAAAAGGAAAAGGACAAAGAAAAAGAGAAGGACAGAAGGUACAUUCCCCUUCCUCCCCCCCCCCCCCCCCCCCCCUUUGCCUAACCA	(((..((((....((....((..........((.(((((...(((......))).)))))))..........))...))..))))..))).....	CCCCCCCUUUGCCUAACC
novel-ppo-miR-13	-	0.979928	CUUUUGUUUACAGGCCUAACCCCACAGACACUGAACUCAGGGAGUCAGAGGCUAGACAGAAG	(((((((((...(((((.(((((..((........))..))).))...))))))))))))))	CUUUUGUUUACAGGCCUAACCCCACA
novel-ppo-miR-14	-	0.976782	AGUAACAUUGUUAUGGGAGGUUUUUUAUUUUGUUUUACAAAUAUUUGCACCAGAUUUUUUGCAAAUUUUGGUAGAGAGAUGAAAGUUAAAAGCAAAGCAAGGUGAACA	.((.((.(((((.((......((((((((((.(((..((((.(((((((..........)))))))))))..))))))))))))).......)).))))).))..)).	UGCAAAUUUUGGUAGAGAGA
novel-ppo-miR-15	-	0.965359	AAAUAUGUGCAAAUUAAAAUUUGAAACUGGUGUAGUUUUGAGCUUCAUUUGCACUGUAUUA	.(((((((((((((.....((((((((((...))))))))))....)))))))).))))).	AAAUAUGUGCAAAUUAAAAUUUGAAACU
novel-ppo-miR-16	-	0.954321	GAGAGAUUUCAACCCAUAACAAAAUUUUGCGACCUGUUCUAAUUGUAGGACCUGCGUGAAUUUUUGUUAUUUUAUUUUAUUUUUA	.((((((........(((((((((.((((((.(..((((((....))))))..))))))).)))))))))........)))))).	UAGGACCUGCGUGAAUUUUUGUU
novel-ppo-miR-17	-	0.950004	CACCAAUCGCCCCUCCCUUGCGCUUUAUGUGUGAAGGAUGGCAAUUGGUC	.((((((.(((..(((.((((((.....)))))).))).))).)))))).	CACCAAUCGCCCCUCCCUUGC
novel-ppo-miR-18	-	0.955315	GGCUGAUACUGAGUAAAUUCAAGACAGUAAAGCACAAAGGAGUGGAUUCAAUAGAAUUGGAUCCUACUUCACAAAAGAUGCUCAUCUGCUACUUGGAACUUUACUUGCAAGAAUACAGGCA	(.(((((.(((((((((((((((.(((...(((((...((((((((((((((...))))))))).)))))......).))))...)))...))))))..)))))))...)).)).))).).	GGCUGAUACUGAGUAAAUUCA
novel-ppo-miR-19	-	0.950949	AGGUUUAUGUUGCUGAUGAAUGGAAGAAAAGCAUACACUUAUCUUUUUUUUUUUUCUCGCUUUUUUUUUUUUACCAAAUUUACAGCGGAAAAUCA	.(((((...((((((.((((((((((((((((..........................)))))))))))........))))))))))).))))).	UGUUGCUGAUGAAUGGAAGAAAAG
novel-ppo-miR-20	-	0.963579	CUGCUAGCUUUUCAGGUAUGCAUUUAAAGCAUUUUGGGGGUUCUUUUUGGGUUUGUCUGUAAGAGCAGCAA	.((((.((((((((((((.((....((((.((((...)))).))))....)).)))))).)))))))))).	CUGCUAGCUUUUCAGGUAUGC
novel-ppo-miR-21	-	0.974524	AUUCCAGGCCUUGAGGUGUGGUGGAACCAAAGAGAGAUGGGUAGUAGGGGGGGGGGGGGGGGGGGGGGGUAUAUAUUAUUGGGCUUGUUGAUAUGGAAAUAAACUUGAAAGGUUGAUGGAAU	((((((((((((.((((...((....(((....(((.(.(((((((...........................))))))).).))).......)))..))..))))..))))))..))))))	AUUCCAGGCCUUGAGGUGUGGU
novel-ppo-miR-22	-	0.974194	CGCUACCUCUCUGCUCCAUCUCCCUGUUACUUUCUCUCUUCUUUCCCUCCCUCGUACGCAGUGGGGUGAGCCCAUUUUGUAGUC	.(((((......((((.(((((.(((((((.......................))).)))).))))))))).......))))).	UACGCAGUGGGGUGAGCCC
novel-ppo-miR-23	-	0.971332	AGCUCAUUUAUUUCUUUUGUGUGAGAGUAAUAAUGAAUAAAAUUUAUUUCUGCUGUUUUUGUUUUCAUUAUCUUCUCUAUUUGAACUUAAGUAUCCAAAUGUAGUG	.((((((((....(((..((...((((..(((((((((((((..............))))))..)))))))...))))......))..))).....))))).))).	AGCUCAUUUAUUUCUUUUG
novel-ppo-miR-24	-	0.9635	AUGACUUUGUUCCUUGUUGGCAUGAAUUCCUUGCUGAUGCUAAGUUGUUUCUUGCUGGUAUCAGAACACACUCAA	..((.(((((.((.....)).))))).))....(((((((((.((........)))))))))))...........	UCUUGCUGGUAUCAGAACACACUCA
novel-ppo-miR-25	-	0.966181	AGGGUGUAAAAUAGAUGUUAACUUGAGUUGAUACCUUAAACACUGCAAAUUUUGCACUCCG	.(((((((((((((.(((((((....))))))).))............)))))))))))..	AGGGUGUAAAAUAGAUG
novel-ppo-miR-26	-	0.97285	AGAGGCACUGCAUAGUUCCUACAAUUGUAAGUACAACAUGUUAAGCCCUCAGUGGUGAAGGCUGUUUGCUGUAUACCAUACUUUUUGGAGGAAUUUCCAAGUGUCUUA	.((((((((....(((((((.(((..(((.(((((.((.....((((.(((....))).))))...)).)))))....)))...))).)))))))....)))))))).	AGAGGCACUGCAUAGUUCCUACAAUUGUAA
novel-ppo-miR-27	-	0.958984	UUGCACUCAGUGCUGCCAAAGACCCAUUGAGUGAAGCACUCACAACUGCUUCACUUACAAUGCUUGCAAACACAUCAUCAACUGUGUGUAG	.(((((.((((..(((..(((...((((((((((((((........)))))))))..)))))))))))............)))).))))).	UUGCACUCAGUGCUGCCAAAGACC
novel-ppo-miR-28	-	0.952903	UUUGCACUAACGAUGAUAAGCCCAGGAAGGAAAAAUCCAAGGAAAACUGGGAGAUUACCGGCCAUGUAGCAAC	.((((((...((.((((...(((((...(((....)))........)))))..)))).)).....)).)))).	UUUGCACUAACGAUGAUAAGCCCAG
novel-ppo-miR-29	-	0.956324	UUAGCCUUAGCCUUAGCCUAGCCUAGACUAGCCCUAGCCUUAGCCUUAGCCUUAGCCUUAGCCUUAGCCUUAGCCUAGCCUAGACUAGCCUUAGCCUAGCCUAG	......((((.((..((..((.((((.((((..((((.((.((.((.((.((.......)).)).)).)).)).)))).)))).)))).))..))..)).))))	UAGCCUAGACUAGCCCUAGCCUUA
novel-ppo-miR-30	-	0.953082	CUUAGCCUUAGCCUUAGCCUUAGCCUAGCCUAGACUAGCCUUAGCCUAGCCUAGACUAGCCUUAGCCUAGCCUAGACUAGU	....((....((....))....))((((.((((.((((.((.((.((((......)))).)).)).)))).)))).)))).	UAGCCUAGACUAGCCUUAGC
novel-ppo-miR-31	-	0.982811	AUUACUAGUGUAGGUGCAGUGUGUUAGUAAAAAAAUUCGAGUCAAAAAAAUGACAGUGCUAACACAUUCGCUAGUGAG	.(((((((((.......((((((((((((...........((((......))))..))))))))))))))))))))).	CUAACACAUUCGCUAGUGA
novel-ppo-miR-32	-	0.971871	CGAUCCAAGAAAAAAUGGCUAGAUUUUUUAAUUGAAACUAGAUAUUUUUUCGUGGUUCU	.((.(((.(((((((((.((((.((((......)))))))).))))))))).))).)).	CGAUCCAAGAAAAAAUGGCUAGAUU
novel-ppo-miR-33	-	0.950271	CUGCUGGCGAAAAUUCCCAUAAUGCCCAUAAGAAUGGUAAGAAUACCAGUGACAAGGUAGGACCAAAGAGUGCUGGCAU	.((((((((.....(((.....((((........(((((....))))).......)))))))........)))))))).	CUGCUGGCGAAAAUUCCCAUAAUGCCCA
novel-ppo-miR-34	-	0.951614	GAGUAAGAAAAACUUCCGAUGUUUUGGCUGUUCAGGCUACCCUUUCUAAGGUUACUUCCCACCUCCUCCCACCUCCCCCCUUUGUUUGAAUUGUUUUUGCACAUUUUUUUUAUUUCUUAUUU	((((((((((.......(((((...(((.((((((((...........((((..................)))).........)))))))).))).....))))).......))))))))))	GAUGUUUUGGCUGUUCA
novel-ppo-miR-35	-	0.965568	UGGUACUCAUCAAGCCUGUGUGCAUAUUGAUUUGGUACAUUUAGGUAUACAUGGAUGCCC	.((((.((((...((((((((((..(.....)..))))))..))))....)))).)))).	UGGUACUCAUCAAGCCUGUGUGCAUA
novel-ppo-miR-36	-	0.970661	GUUACACUUGCUCUAGGAGAUACACAACUUCAAGAUGGCUCUUCACUACAAGACUGCAUUUGAAGCACUAUAGCAGUGUAGA	.(((((((.(((.(((...........(((((.((((..((((......))))...)))))))))..))).)))))))))).	UUUGAAGCACUAUAGCAG
novel-ppo-miR-37	-	0.976765	CGAAUAUUGCAAUUAGUGCGUCGAGAUUCAAAAUUUAGCGAUCGCCAUUCGCAAUUCGCAAUUCGAAAUUCGAAAUUCGCAAUUCGCAAUUCG	(((((..(((((((.(((..(((((.(((..((((..((((..((.....))...)))))))).))).)))))....))))))).))))))))	CGAAUAUUGCAAUUAGUGCGUCGAGAU
novel-ppo-miR-38	-	0.951895	UGAAUUGAAUUGAAUUGAAUUGAAUUGAAUUGAAUUGAAUUGAAUUGAAUUGAAUUGAAUUGAAUUGAAUUGAAUUGAAUUGAAUUGAAUUGAAUUGAGUUGAAUUGAAUUUUAUUCU	.((((.(((((.((((.((((.((((.((((.((((.((((.((((.((((.((((......)))).)))).)))).)))).)))).)))).)))).)))).)))).))))).)))).	UGAAUUGAAUUGAAUUGA
novel-ppo-miR-39	-	0.965922	ACUUACGCGUGAGAGGGUGCGUUUGCACGCAAAGCGACACCAUUUUACGCGUGAGC	.(((((((((((((.(((((((((.......))))).)))).))))))))))))).	ACUUACGCGUGAGAGGGUGCGUUU
novel-ppo-miR-40	-	0.96129	UGUCUUGGCGGCGGGUGAGGGGGGUGGAUUGGGUGUGGUAGGAGGUGAGAGUGUAUUGCACGUGCGGGUCUACUACCUGUAAAAAGCUUAGGAUG	.((((((..(((.....(.(((((((((((.(((((((((.(.........).))))))))...).)))))))).))).).....))))))))).	UGAGGGGGGUGGAUUGGGUGUG
novel-ppo-miR-41	-	0.951779	CGAAGUUAGCUUUUUGCCCACCCACUUGGGAUAAUAAAUAAUUUUUUUAUUUUAUUGUACAGUAUUCCAACUGGGUAGCAUUCUCAAAAUUCG	((((..........(((..(((((.((((((((....(((((...........)))))....)))))))).))))).))).........))))	UUGCCCACCCACUUGGGAUAAU
novel-ppo-miR-42	-	0.968268	UUGAAAUCAGACACCCAGGUAGCUACAAUAUUGUUAGUUGGUUGGUGUUUUUCAU	.(((((...((((((.((.((((((((....)).)))))).))))))))))))).	UUGAAAUCAGACACCCAGGUAGCUAC
novel-ppo-miR-43	-	0.951888	CACGUUGAUUAAUUGGGUAAGGGGGGGCGAUUAUUGGAAUUAGGUGAUUUCUACCUGAUUCCCAACUCUAAUUAAAUGUCAAUUGAAAGGUA	((.((((((..(((.(((.((((..((.........((((((((((.....))))))))))))..)))).))).))))))))))).......	CACGUUGAUUAAUUGGGUAAGGGGGGGC
novel-ppo-miR-44	-	0.961553	CGCCAAACGCCACAAAAACGACUUCCAUUCUAUUUUGAUUUCCUGUUUCUGGCUUCCGUUAUUUCUUCUAAUAUUGAAUUAAAAAAGGUGGACUAAUGCUACGGAUUUGUGGUUGCACGGCU	.(((....((((((((..((...(((((.((.(((((((((..((((...((............))...))))..))))))))).))))))).........))..)))))))).....))).	UUGAAUUAAAAAAGGUGGACU
novel-ppo-miR-45	-	0.950473	AGGCAUUCACACAACAAAGAUGAGAAAGGGGCUAGAUAAAAAUAUCAGAAGAGAACCCUAAUUCCACUAUGUUGGUGUAUCCA	.((.((.(((.(((((.((.((.(((((((.((.((((....)))).....))..))))..))))))).)))))))).)))).	AGGCAUUCACACAACAAAGAUGAGAAAGGG
novel-ppo-miR-46	-	0.978474	CGACUCUGGGGCCACUUCCGACGGAUCUAGACUGGCAAGCUCACUUCCCAUUGUGGGAAUUCUGCUUGCUUCCCUUUUCCUCCUUCCCAAGUCUCGCUUCGGUACGUCC	.(((.(((((((.((((..((.(((...((...(((((((....((((((...))))))....)))))))...)).....))).))..))))...)))))))...))).	CGACUCUGGGGCCACUUCCGACG
