# Supplementary material for: The Physarum polycephalum Genome Reveals Extensive Use of Prokaryotic Two-Component and Metazoan-Type Tyrosine Kinase Signaling
Source: Genome Biol Evol. 2015 Nov 27;8(1):109–25. doi: 10.1093/gbe/evv237 (PMC4758236; doi:10.1093/gbe/evv237)
Supplement: Supplementary Data [file supp_evv237_evv237-suppl_data.zip › (4) Micro RNA Targets Biggar.xlsx]

## Sheet: Sheet1
Supplmental Table S2
		miRanda	mfe	Binding Position (5'-3')		Alignment
Mature microRNA	Target mRNA	Score	(kcal/mol)	miRNA	mRNA	length (nt)
novel-ppo-miR-40	Phypoly_transcript_00001	171	-34.69	2 20	421 442	21
novel-ppo-miR-43	Phypoly_transcript_00001	167	-27.94	2 27	488 518	28
novel-ppo-miR-43	Phypoly_transcript_00001	164	-26.08	2 26	317 345	26
novel-ppo-miR-43	Phypoly_transcript_00001	161	-25.18	2 26	159 183	20
novel-ppo-miR-43	Phypoly_transcript_00001	161	-28.33	2 27	2708 2733	25
novel-ppo-miR-40	Phypoly_transcript_00002	160	-25.83	2 21	152 175	20
novel-ppo-miR-8	Phypoly_transcript_00002	165	-25.24	2 23	134 154	17
novel-ppo-miR-35	Phypoly_transcript_00003	166	-25.44	2 24	312 338	25
novel-ppo-miR-4	Phypoly_transcript_00003	172	-34.57	2 23	209 240	29
novel-ppo-miR-6	Phypoly_transcript_00003	162	-29.11	2 18	139 162	19
novel-ppo-miR-6	Phypoly_transcript_00003	161	-25.32	2 23	250 271	19
novel-ppo-miR-6	Phypoly_transcript_00003	160	-28.32	2 22	423 447	22
novel-ppo-miR-40	Phypoly_transcript_00004	160	-31.36	2 21	341 365	19
novel-ppo-miR-10	Phypoly_transcript_00005	164	-25.88	2 25	9957 9980	23
novel-ppo-miR-40	Phypoly_transcript_00007	167	-32.32	2 21	9892 9913	18
novel-ppo-miR-40	Phypoly_transcript_00008	164	-25.64	2 17	1435 1456	19
novel-ppo-miR-8	Phypoly_transcript_00009	160	-26.66	2 23	225 247	20
novel-ppo-miR-40	Phypoly_transcript_00010	175	-32.06	2 20	3050 3070	20
novel-ppo-miR-43	Phypoly_transcript_00010	171	-29.13	2 26	5251 5280	26
novel-ppo-miR-46	Phypoly_transcript_00010	160	-31.48	2 22	145 176	29
novel-ppo-miR-6	Phypoly_transcript_00010	170	-28.97	2 19	7430 7451	16
novel-ppo-miR-40	Phypoly_transcript_00011	162	-31.78	2 21	4442 4465	21
novel-ppo-miR-40	Phypoly_transcript_00011	162	-31.95	2 21	2928 2949	15
novel-ppo-miR-43	Phypoly_transcript_00011	166	-30.19	2 26	10999 11025	25
novel-ppo-miR-46	Phypoly_transcript_00011	165	-26.17	2 21	33 60	18
novel-ppo-miR-33	Phypoly_transcript_00012	160	-28.2	2 25	1395 1420	23
novel-ppo-miR-4	Phypoly_transcript_00012	161	-28.26	2 25	203 229	22
novel-ppo-miR-24	Phypoly_transcript_00013	173	-27.45	2 24	547 565	14
novel-ppo-miR-4	Phypoly_transcript_00013	161	-32.57	2 23	64 90	24
novel-ppo-miR-40	Phypoly_transcript_00013	163	-27.99	2 18	5232 5253	18
novel-ppo-miR-40	Phypoly_transcript_00015	163	-30.38	2 21	7913 7937	22
novel-ppo-miR-9	Phypoly_transcript_00016	173	-33.17	2 24	1 17	16
novel-ppo-miR-35	Phypoly_transcript_00017	173	-32.38	2 23	342 367	25
novel-ppo-miR-40	Phypoly_transcript_00017	161	-31.17	2 19	7967 7991	22
novel-ppo-miR-43	Phypoly_transcript_00020	160	-27.78	2 27	1019 1047	26
novel-ppo-miR-4	Phypoly_transcript_00023	163	-29.16	2 21	11333 11357	21
novel-ppo-miR-40	Phypoly_transcript_00025	163	-28.39	2 21	5790 5810	16
novel-ppo-miR-10	Phypoly_transcript_00026	163	-25.88	2 25	5374 5398	24
novel-ppo-miR-4	Phypoly_transcript_00028	172	-36.44	2 25	5243 5266	23
novel-ppo-miR-4	Phypoly_transcript_00028	170	-34.15	2 24	11036 11059	22
novel-ppo-miR-40	Phypoly_transcript_00028	163	-31.62	2 21	866 889	21
novel-ppo-miR-39	Phypoly_transcript_00030	175	-34.18	2 22	95 118	21
novel-ppo-miR-39	Phypoly_transcript_00030	169	-28.81	2 23	30 54	23
novel-ppo-miR-40	Phypoly_transcript_00030	163	-32.4	2 21	8721 8745	20
novel-ppo-miR-40	Phypoly_transcript_00031	167	-28.2	2 21	1214 1236	20
novel-ppo-miR-7	Phypoly_transcript_00031	165	-27.87	2 19	128 153	24
novel-ppo-miR-16	Phypoly_transcript_00032	164	-26.08	2 22		16
novel-ppo-miR-46	Phypoly_transcript_00032	172	-32.93	2 22	304 332	26
novel-ppo-miR-5	Phypoly_transcript_00032	170	-28.18	2 20	357 381	21
novel-ppo-miR-4	Phypoly_transcript_00033	168	-25.59	2 24	5816 5842	20
novel-ppo-miR-4	Phypoly_transcript_00033	165	-33.97	2 25	817 842	23
novel-ppo-miR-40	Phypoly_transcript_00033	165	-31.66	2 21	8398 8420	20
novel-ppo-miR-40	Phypoly_transcript_00034	170	-32.94	2 21	1742 1766	22
novel-ppo-miR-40	Phypoly_transcript_00036	163	-26.35	2 21	1889 1911	20
novel-ppo-miR-5	Phypoly_transcript_00039	168	-28.33	2 21	284 304	19
novel-ppo-miR-8	Phypoly_transcript_00040	165	-25.62	2 23	267 287	16
novel-ppo-miR-40	Phypoly_transcript_00045	166	-34.95	2 21	8399 8421	21
novel-ppo-miR-40	Phypoly_transcript_00045	160	-31.02	2 21	8312 8332	19
novel-ppo-miR-7	Phypoly_transcript_00045	160	-26.01	2 18	184 204	20
novel-ppo-miR-12	Phypoly_transcript_00050	161	-34.16	2 16	7329 7345	14
novel-ppo-miR-8	Phypoly_transcript_00052	168	-30.99	2 23	8397 8421	22
novel-ppo-miR-40	Phypoly_transcript_00053	176	-35.1	2 21	2174 2196	20
novel-ppo-miR-40	Phypoly_transcript_00053	170	-35.59	2 21	3024 3048	22
novel-ppo-miR-40	Phypoly_transcript_00053	163	-31.65	2 20	5983 6004	19
novel-ppo-miR-40	Phypoly_transcript_00053	163	-36.69	2 21	1793 1814	19
novel-ppo-miR-8	Phypoly_transcript_00053	162	-25.59	2 20	7508 7533	23
novel-ppo-miR-16	Phypoly_transcript_00054	169	-30.54	2 22		17
novel-ppo-miR-26	Phypoly_transcript_00054	163	-27.95	2 27	445 467	22
novel-ppo-miR-26	Phypoly_transcript_00054	162	-26.2	2 21	78 104	22
novel-ppo-miR-40	Phypoly_transcript_00054	162	-32.19	2 21	5118 5144	24
novel-ppo-miR-43	Phypoly_transcript_00054	160	-29.45	2 26	10817 10849	29
novel-ppo-miR-40	Phypoly_transcript_00055	170	-34.64	2 21	3008 3029	18
novel-ppo-miR-40	Phypoly_transcript_00055	163	-30.29	2 21	6928 6950	20
novel-ppo-miR-12	Phypoly_transcript_00061	164	-26.36	2 17	5426 5443	15
novel-ppo-miR-26	Phypoly_transcript_00062	170	-28.63	2 29	113 139	22
novel-ppo-miR-4	Phypoly_transcript_00062	163	-28	2 24	5426 5455	26
novel-ppo-miR-40	Phypoly_transcript_00062	171	-30.33	2 21	4058 4078	19
novel-ppo-miR-26	Phypoly_transcript_00063	179	-25.44	2 29	4026 4061	31
novel-ppo-miR-40	Phypoly_transcript_00064	166	-36.46	2 20	7664 7687	21
novel-ppo-miR-5	Phypoly_transcript_00068	166	-28.81	2 21	7 28	19
ppo-miR-6236	Phypoly_transcript_00068	160	-34.46	2 18	332 351	17
novel-ppo-miR-4	Phypoly_transcript_00071	171	-34.51	2 25	8895 8918	22
novel-ppo-miR-40	Phypoly_transcript_00071	160	-32.74	2 21	2593 2616	21
novel-ppo-miR-43	Phypoly_transcript_00071	179	-26.51	2 27	1041 1068	25
novel-ppo-miR-10	Phypoly_transcript_00073	162	-26.55	2 25	1044 1068	23
novel-ppo-miR-43	Phypoly_transcript_00073	160	-28.03	2 27	10088 10124	34
novel-ppo-miR-40	Phypoly_transcript_00074	166	-30.27	2 21	7325 7347	20
novel-ppo-miR-5	Phypoly_transcript_00075	163	-27.14	2 20	709 731	19
novel-ppo-miR-40	Phypoly_transcript_00077	179	-37.34	2 21	6960 6984	21
novel-ppo-miR-41	Phypoly_transcript_00079	165	-29.16	2 20	221 242	19
novel-ppo-miR-9	Phypoly_transcript_00079	179	-30.79	2 25	155 177	21
novel-ppo-miR-22	Phypoly_transcript_00082	169	-31.8	2 18	191 210	19
novel-ppo-miR-21	Phypoly_transcript_00084	161	-27.61	2 21	334 354	14
novel-ppo-miR-7	Phypoly_transcript_00085	160	-27.15	2 20	308 331	21
novel-ppo-miR-40	Phypoly_transcript_00086	165	-31.04	2 21	5153 5172	19
novel-ppo-miR-41	Phypoly_transcript_00086	169	-27.63	2 19	370 391	19
novel-ppo-miR-42	Phypoly_transcript_00086	173	-26.05	2 23	41 62	12
novel-ppo-miR-40	Phypoly_transcript_00087	164	-27.82	2 21	2538 2558	19
novel-ppo-miR-9	Phypoly_transcript_00088	160	-27.44	2 25	124 152	26
novel-ppo-miR-6	Phypoly_transcript_00091	163	-27.15	2 21	9235 9261	24
novel-ppo-miR-26	Phypoly_transcript_00092	160	-30.41	2 29	758 786	19
novel-ppo-miR-27	Phypoly_transcript_00092	167	-26.61	2 23	26 61	33
novel-ppo-miR-39	Phypoly_transcript_00096	172	-28.97	2 23	228 253	19
novel-ppo-miR-21	Phypoly_transcript_00097	163	-26.85	2 21	958 978	17
novel-ppo-miR-40	Phypoly_transcript_00097	171	-35.65	2 21	6306 6328	20
novel-ppo-miR-40	Phypoly_transcript_00097	167	-34.02	2 21	1907 1926	19
novel-ppo-miR-9	Phypoly_transcript_00100	191	-34.57	2 25	8728 8756	25
novel-ppo-miR-4	Phypoly_transcript_00102	160	-27.6	2 25	506 531	24
novel-ppo-miR-4	Phypoly_transcript_00103	162	-38.12	2 23	3074 3097	22
novel-ppo-miR-6	Phypoly_transcript_00103	166	-29.88	2 23	162 188	23
novel-ppo-miR-6	Phypoly_transcript_00104	168	-25.72	2 22	7108 7131	17
novel-ppo-miR-9	Phypoly_transcript_00104	170	-27.3	2 24	3817 3843	24
novel-ppo-miR-9	Phypoly_transcript_00104	163	-34.99	2 23	4908 4932	24
novel-ppo-miR-10	Phypoly_transcript_00105	165	-27.97	2 20	1493 1517	18
novel-ppo-miR-21	Phypoly_transcript_00106	163	-25.02	2 20	322 343	19
novel-ppo-miR-4	Phypoly_transcript_00106	161	-28.78	2 23	4292 4318	24
novel-ppo-miR-40	Phypoly_transcript_00109	167	-31.38	2 21	1467 1488	19
novel-ppo-miR-4	Phypoly_transcript_00110	166	-29.91	2 21	341 363	23
novel-ppo-miR-26	Phypoly_transcript_00116	175	-25.72	2 29	4806 4840	32
novel-ppo-miR-35	Phypoly_transcript_00118	171	-27.9	2 25	533 549	14
novel-ppo-miR-40	Phypoly_transcript_00118	175	-35.8	2 21	6397 6420	21
novel-ppo-miR-43	Phypoly_transcript_00120	164	-27.45	2 27	2235 2264	26
novel-ppo-miR-40	Phypoly_transcript_00125	165	-31.41	2 21	6000 6022	20
novel-ppo-miR-4	Phypoly_transcript_00127	161	-32.06	2 24	6624 6648	22
novel-ppo-miR-6	Phypoly_transcript_00132	163	-27.07	2 22	4367 4391	20
novel-ppo-miR-40	Phypoly_transcript_00134	160	-30.2	2 19	5030 5053	21
novel-ppo-miR-7	Phypoly_transcript_00134	162	-26.68	2 19	306 327	18
novel-ppo-miR-10	Phypoly_transcript_00137	166	-26.71	2 24	6107 6133	23
novel-ppo-miR-22	Phypoly_transcript_00138	163	-25.76	2 17	125 145	19
novel-ppo-miR-7	Phypoly_transcript_00138	161	-28.04	2 20	2979 3000	17
novel-ppo-miR-5	Phypoly_transcript_00140	162	-28.11	2 21	4958 4980	21
novel-ppo-miR-6	Phypoly_transcript_00140	165	-28.97	2 18	4146 4169	21
novel-ppo-miR-33	Phypoly_transcript_00141	166	-25.83	2 27	528 553	23
novel-ppo-miR-4	Phypoly_transcript_00142	163	-26.36	2 21	4498 4521	22
novel-ppo-miR-7	Phypoly_transcript_00143	164	-27	2 17	5119 5139	19
novel-ppo-miR-10	Phypoly_transcript_00145	161	-26.85	2 23	3958 3981	22
novel-ppo-miR-40	Phypoly_transcript_00146	167	-30.29	2 20	6290 6312	20
novel-ppo-miR-9	Phypoly_transcript_00146	160	-29.78	2 24	161 187	24
ppo-miR-6236	Phypoly_transcript_00149	164	-31.07	2 18	46 64	15
novel-ppo-miR-24	Phypoly_transcript_00151	169	-27.19	2 18	473 490	16
novel-ppo-miR-40	Phypoly_transcript_00151	168	-31.39	2 21	5072 5094	21
novel-ppo-miR-35	Phypoly_transcript_00152	160	-25.63	2 24	7485 7511	23
novel-ppo-miR-6	Phypoly_transcript_00152	166	-30.95	2 23	6260 6284	21
novel-ppo-miR-33	Phypoly_transcript_00153	181	-34.41	2 27	525 550	22
novel-ppo-miR-22	Phypoly_transcript_00154	165	-31.71	2 18	52 73	19
novel-ppo-miR-7	Phypoly_transcript_00157	164	-25.29	2 17	3583 3603	17
novel-ppo-miR-4	Phypoly_transcript_00159	167	-37.96	2 25	4496 4523	21
novel-ppo-miR-7	Phypoly_transcript_00159	169	-33.97	2 20	3498 3517	18
novel-ppo-miR-5	Phypoly_transcript_00160	166	-26.37	2 20	6795 6815	19
novel-ppo-miR-10	Phypoly_transcript_00161	166	-28.56	2 23	2756 2779	21
novel-ppo-miR-7	Phypoly_transcript_00161	161	-29.99	2 20	6063 6083	15
ppo-miR-6236	Phypoly_transcript_00165	160	-30.58	2 18	95 113	15
novel-ppo-miR-4	Phypoly_transcript_00166	161	-25.1	2 25	1426 1454	25
novel-ppo-miR-6	Phypoly_transcript_00171	160	-26.59	2 23	356 378	20
ppo-miR-6236	Phypoly_transcript_00171	163	-32.72	2 18	5972 5992	18
novel-ppo-miR-40	Phypoly_transcript_00172	167	-28.13	2 21	4051 4071	17
novel-ppo-miR-22	Phypoly_transcript_00173	164	-25.22	2 17	7040 7058	16
novel-ppo-miR-40	Phypoly_transcript_00180	160	-27.61	2 21	1682 1703	18
novel-ppo-miR-7	Phypoly_transcript_00182	167	-28.78	2 20	1222 1242	15
novel-ppo-miR-40	Phypoly_transcript_00184	166	-28.8	2 21	2168 2189	19
novel-ppo-miR-33	Phypoly_transcript_00185	166	-29.28	2 27	421 446	23
novel-ppo-miR-46	Phypoly_transcript_00185	160	-28.69	2 22	1094 1118	22
novel-ppo-miR-6	Phypoly_transcript_00185	176	-35.36	2 22	4408 4431	16
novel-ppo-miR-4	Phypoly_transcript_00186	166	-33.89	2 25	4444 4470	20
novel-ppo-miR-43	Phypoly_transcript_00187	167	-25.99	2 21	2890 2917	26
novel-ppo-miR-10	Phypoly_transcript_00188	164	-25.67	2 25	3271 3294	23
novel-ppo-miR-40	Phypoly_transcript_00189	160	-27.32	2 21	862 884	20
novel-ppo-miR-40	Phypoly_transcript_00189	160	-27.53	2 21	5254 5275	19
novel-ppo-miR-4	Phypoly_transcript_00193	164	-27.24	2 23	2034 2060	24
novel-ppo-miR-40	Phypoly_transcript_00194	162	-36.04	2 21	4095 4115	19
novel-ppo-miR-40	Phypoly_transcript_00196	162	-28.4	2 19	622 643	19
novel-ppo-miR-28	Phypoly_transcript_00201	162	-25.53	2 24	48 71	14
novel-ppo-miR-39	Phypoly_transcript_00201	163	-25.49	2 23	7486 7508	20
novel-ppo-miR-10	Phypoly_transcript_00203	164	-28.07	2 23	4827 4854	23
novel-ppo-miR-40	Phypoly_transcript_00203	165	-33.5	2 21	4954 4975	19
novel-ppo-miR-42	Phypoly_transcript_00204	174	-26.47	2 25	175 197	19
novel-ppo-miR-21	Phypoly_transcript_00206	168	-29.06	2 21	382 403	20
novel-ppo-miR-28	Phypoly_transcript_00207	167	-25.3	2 24	361 384	22
novel-ppo-miR-40	Phypoly_transcript_00208	170	-37.75	2 21	4344 4364	19
novel-ppo-miR-43	Phypoly_transcript_00208	173	-31.7	2 26	3459 3488	27
novel-ppo-miR-21	Phypoly_transcript_00209	161	-28.22	2 21	6539 6563	22
novel-ppo-miR-24	Phypoly_transcript_00213	168	-26.99	2 22	464 483	17
novel-ppo-miR-16	Phypoly_transcript_00214	171	-31.77	2 22		17
novel-ppo-miR-40	Phypoly_transcript_00214	164	-41.03	2 21	1 18	17
novel-ppo-miR-43	Phypoly_transcript_00215	163	-27.94	2 25	2483 2509	25
novel-ppo-miR-7	Phypoly_transcript_00215	171	-25.57	2 20	1714 1736	20
novel-ppo-miR-37	Phypoly_transcript_00217	163	-25.22	2 26	371 399	26
novel-ppo-miR-33	Phypoly_transcript_00225	186	-25.19	2 23	4058 4085	25
novel-ppo-miR-40	Phypoly_transcript_00227	164	-25.63	2 21	3807 3828	20
novel-ppo-miR-40	Phypoly_transcript_00228	164	-25.42	2 21	5873 5893	19
ppo-miR-6236	Phypoly_transcript_00230	160	-30.87	2 13	2691 2711	18
novel-ppo-miR-40	Phypoly_transcript_00234	173	-35.31	2 21	5812 5830	19
novel-ppo-miR-40	Phypoly_transcript_00234	164	-29.04	2 18	3601 3622	19
novel-ppo-miR-40	Phypoly_transcript_00237	163	-25.03	2 20	370 391	19
novel-ppo-miR-40	Phypoly_transcript_00237	161	-30.12	2 19	3110 3131	20
novel-ppo-miR-45	Phypoly_transcript_00238	171	-25.86	2 25	2 29	25
novel-ppo-miR-33	Phypoly_transcript_00240	173	-29.24	2 27	1850 1879	27
novel-ppo-miR-40	Phypoly_transcript_00240	165	-31.3	2 20	4064 4086	17
novel-ppo-miR-40	Phypoly_transcript_00240	161	-27.07	2 21	2496 2517	18
novel-ppo-miR-24	Phypoly_transcript_00241	164	-25.91	2 23	7314 7337	22
novel-ppo-miR-19	Phypoly_transcript_00243	166	-26.07	2 20	106 125	18
novel-ppo-miR-9	Phypoly_transcript_00243	164	-28.81	2 22	5982 6008	23
novel-ppo-miR-17	Phypoly_transcript_00245	167	-25.71	2 20	143 165	20
novel-ppo-miR-33	Phypoly_transcript_00248	166	-36.41	2 27	3307 3334	25
novel-ppo-miR-33	Phypoly_transcript_00249	169	-27.63	2 25	412 439	21
novel-ppo-miR-40	Phypoly_transcript_00251	160	-28.89	2 21	3305 3327	18
novel-ppo-miR-43	Phypoly_transcript_00253	172	-27.48	2 26	2655 2683	20
novel-ppo-miR-19	Phypoly_transcript_00254	177	-26.52	2 18	409 429	16
novel-ppo-miR-33	Phypoly_transcript_00257	167	-30.44	2 27	4799 4829	28
novel-ppo-miR-4	Phypoly_transcript_00257	166	-32.13	2 21	5070 5095	24
novel-ppo-miR-4	Phypoly_transcript_00258	170	-34.63	2 25	2862 2889	25
novel-ppo-miR-40	Phypoly_transcript_00258	160	-28.95	2 21	3971 3991	18
novel-ppo-miR-46	Phypoly_transcript_00261	170	-27.2	2 19	10081 10104	21
novel-ppo-miR-40	Phypoly_transcript_00263	167	-32.26	2 20	4047 4068	20
novel-ppo-miR-40	Phypoly_transcript_00272	167	-27.28	2 21	2442 2463	19
novel-ppo-miR-40	Phypoly_transcript_00272	167	-30.46	2 21	4485 4504	19
novel-ppo-miR-40	Phypoly_transcript_00272	160	-25.54	2 20	5119 5140	18
novel-ppo-miR-40	Phypoly_transcript_00272	160	-27.93	2 19	4579 4601	20
novel-ppo-miR-6	Phypoly_transcript_00275	160	-28.6	2 23	5047 5070	21
novel-ppo-miR-40	Phypoly_transcript_00276	167	-33.14	2 21	482 505	21
novel-ppo-miR-40	Phypoly_transcript_00279	168	-29.13	2 21	4756 4775	18
novel-ppo-miR-43	Phypoly_transcript_00279	169	-34.9	2 27	3321 3348	24
novel-ppo-miR-6	Phypoly_transcript_00280	160	-30.37	2 22	1676 1703	25
novel-ppo-miR-40	Phypoly_transcript_00284	168	-29.67	2 21	1037 1057	17
novel-ppo-miR-40	Phypoly_transcript_00284	164	-28.92	2 21	3517 3540	21
novel-ppo-miR-7	Phypoly_transcript_00284	164	-26.64	2 19	5223 5242	18
novel-ppo-miR-16	Phypoly_transcript_00285	179	-25.13	2 22	7919 7943	22
novel-ppo-miR-40	Phypoly_transcript_00285	176	-33.86	2 21	5204 5225	19
novel-ppo-miR-41	Phypoly_transcript_00286	166	-28.41	2 21	285 309	22
novel-ppo-miR-43	Phypoly_transcript_00289	160	-29.08	2 27	4580 4604	23
novel-ppo-miR-43	Phypoly_transcript_00291	161	-28.46	2 27	4761 4791	27
novel-ppo-miR-12	Phypoly_transcript_00293	171	-32.84	2 16	4162 4179	14
novel-ppo-miR-35	Phypoly_transcript_00293	178	-32.66	2 25	3880 3908	24
novel-ppo-miR-27	Phypoly_transcript_00297	173	-27.68	2 20	63 95	30
novel-ppo-miR-10	Phypoly_transcript_00298	169	-31.2	2 25	1836 1863	26
novel-ppo-miR-4	Phypoly_transcript_00299	162	-29.34	2 24	4149 4173	21
novel-ppo-miR-40	Phypoly_transcript_00301	162	-27	2 21	3898 3919	19
novel-ppo-miR-40	Phypoly_transcript_00303	162	-25.73	2 19	5296 5315	19
novel-ppo-miR-40	Phypoly_transcript_00304	166	-34.94	2 21	5311 5332	19
novel-ppo-miR-6	Phypoly_transcript_00305	161	-28.29	2 23	4728 4752	21
novel-ppo-miR-26	Phypoly_transcript_00308	173	-25.65	2 29	5549 5581	30
novel-ppo-miR-40	Phypoly_transcript_00309	168	-29.62	2 21	303 323	19
novel-ppo-miR-40	Phypoly_transcript_00309	162	-27.81	2 21	4112 4133	17
novel-ppo-miR-40	Phypoly_transcript_00309	162	-27.97	2 19	831 851	19
novel-ppo-miR-17	Phypoly_transcript_00310	178	-32.74	2 19	3 28	20
novel-ppo-miR-9	Phypoly_transcript_00311	161	-34.95	2 24	6458 6488	26
novel-ppo-miR-37	Phypoly_transcript_00315	175	-27.1	2 25	274 304	25
novel-ppo-miR-6	Phypoly_transcript_00316	162	-27.43	2 22	1840 1865	23
novel-ppo-miR-40	Phypoly_transcript_00317	171	-31.43	2 18	4868 4889	19
novel-ppo-miR-9	Phypoly_transcript_00323	163	-28.38	2 24	5614 5645	28
novel-ppo-miR-4	Phypoly_transcript_00325	163	-28.17	2 21	729 756	21
novel-ppo-miR-40	Phypoly_transcript_00325	164	-29.59	2 21	4538 4561	21
novel-ppo-miR-4	Phypoly_transcript_00327	162	-28.39	2 25	59 83	23
novel-ppo-miR-8	Phypoly_transcript_00327	166	-26.98	2 21	5172 5196	22
novel-ppo-miR-21	Phypoly_transcript_00342	161	-25.86	2 21	6152 6173	18
novel-ppo-miR-43	Phypoly_transcript_00342	162	-27.02	2 27	3892 3921	27
novel-ppo-miR-9	Phypoly_transcript_00342	161	-25.17	2 23	2120 2147	22
novel-ppo-miR-16	Phypoly_transcript_00345	165	-27.71	2 14	5127 5149	20
novel-ppo-miR-40	Phypoly_transcript_00346	166	-30.99	2 21	4226 4247	17
novel-ppo-miR-40	Phypoly_transcript_00352	160	-33.84	2 21	2286 2306	16
novel-ppo-miR-6	Phypoly_transcript_00353	163	-34	2 23	2318 2343	22
novel-ppo-miR-40	Phypoly_transcript_00354	160	-27.57	2 21	1957 1978	19
novel-ppo-miR-40	Phypoly_transcript_00355	163	-30.93	2 18	4480 4504	22
novel-ppo-miR-40	Phypoly_transcript_00356	160	-27.49	2 21	3879 3899	20
novel-ppo-miR-40	Phypoly_transcript_00357	163	-27.1	2 20	4474 4495	19
novel-ppo-miR-40	Phypoly_transcript_00357	163	-31.99	2 21	1842 1862	16
novel-ppo-miR-40	Phypoly_transcript_00358	163	-29.13	2 21	1517 1538	19
novel-ppo-miR-40	Phypoly_transcript_00358	160	-30.36	2 21	4654 4675	18
novel-ppo-miR-40	Phypoly_transcript_00360	162	-36.43	2 21	4456 4478	20
novel-ppo-miR-43	Phypoly_transcript_00360	177	-35.3	2 27	2933 2963	28
novel-ppo-miR-8	Phypoly_transcript_00361	164	-26.36	2 21	1235 1261	24
novel-ppo-miR-40	Phypoly_transcript_00364	162	-30.87	2 21	4794 4816	20
novel-ppo-miR-5	Phypoly_transcript_00364	160	-29.09	2 20	7028 7049	18
novel-ppo-miR-16	Phypoly_transcript_00365	169	-27.57	2 22	4206 4231	23
novel-ppo-miR-40	Phypoly_transcript_00365	165	-36.8	2 21	4817 4838	19
novel-ppo-miR-40	Phypoly_transcript_00369	163	-35.64	2 21	2854 2881	25
novel-ppo-miR-5	Phypoly_transcript_00369	165	-25.8	2 20	2156 2176	19
novel-ppo-miR-21	Phypoly_transcript_00370	161	-28.36	2 21	4965 4986	19
novel-ppo-miR-4	Phypoly_transcript_00371	170	-29.89	2 24	4858 4884	23
novel-ppo-miR-4	Phypoly_transcript_00371	161	-38.37	2 22	2668 2695	21
novel-ppo-miR-46	Phypoly_transcript_00377	167	-27.18	2 18	1029 1052	21
novel-ppo-miR-33	Phypoly_transcript_00378	164	-25.81	2 27	2249 2276	25
novel-ppo-miR-42	Phypoly_transcript_00382	167	-25.14	2 23	95 118	18
novel-ppo-miR-4	Phypoly_transcript_00385	166	-38.44	2 25	1481 1509	26
novel-ppo-miR-6	Phypoly_transcript_00385	168	-27.08	2 22	4291 4311	21
novel-ppo-miR-9	Phypoly_transcript_00385	162	-25.88	2 24	4668 4700	29
novel-ppo-miR-4	Phypoly_transcript_00391	165	-29.88	2 25	3135 3161	23
novel-ppo-miR-40	Phypoly_transcript_00391	164	-28.48	2 21	4415 4435	19
novel-ppo-miR-21	Phypoly_transcript_00398	162	-28.04	2 21	2822 2841	19
novel-ppo-miR-5	Phypoly_transcript_00398	167	-25.75	2 21	1511 1533	19
novel-ppo-miR-28	Phypoly_transcript_00405	160	-26.56	2 24	165 193	25
novel-ppo-miR-4	Phypoly_transcript_00406	162	-39.57	2 25	3881 3906	20
novel-ppo-miR-4	Phypoly_transcript_00406	161	-35.4	2 23	3524 3548	23
novel-ppo-miR-43	Phypoly_transcript_00411	179	-34.1	2 26	1454 1482	26
novel-ppo-miR-4	Phypoly_transcript_00413	162	-27.06	2 25	3509 3532	23
novel-ppo-miR-21	Phypoly_transcript_00414	166	-27.44	2 19	3800 3819	19
novel-ppo-miR-40	Phypoly_transcript_00415	161	-31.34	2 21	995 1017	21
novel-ppo-miR-40	Phypoly_transcript_00415	160	-27.04	2 21	2837 2860	21
novel-ppo-miR-46	Phypoly_transcript_00419	175	-38.59	2 21	1045 1068	21
novel-ppo-miR-46	Phypoly_transcript_00422	163	-31	2 21	432 454	17
novel-ppo-miR-35	Phypoly_transcript_00426	168	-30.84	2 25	3708 3730	23
novel-ppo-miR-26	Phypoly_transcript_00430	170	-27.86	2 29	4820 4848	28
novel-ppo-miR-40	Phypoly_transcript_00431	166	-32.73	2 19	10 31	19
novel-ppo-miR-9	Phypoly_transcript_00433	166	-37.9	2 25	3111 3134	22
novel-ppo-miR-4	Phypoly_transcript_00439	162	-29.03	2 23	3698 3725	25
novel-ppo-miR-8	Phypoly_transcript_00439	168	-32.75	2 23	4513 4538	20
novel-ppo-miR-22	Phypoly_transcript_00444	163	-27.79	2 18	5189 5208	16
novel-ppo-miR-33	Phypoly_transcript_00447	180	-28.02	2 27	653 680	24
novel-ppo-miR-45	Phypoly_transcript_00450	186	-30.49	2 29	324 351	24
novel-ppo-miR-35	Phypoly_transcript_00451	162	-25.44	2 24	2894 2919	23
novel-ppo-miR-41	Phypoly_transcript_00452	168	-25.25	2 21	2625 2648	20
novel-ppo-miR-40	Phypoly_transcript_00454	160	-28.03	2 21	986 1007	20
novel-ppo-miR-22	Phypoly_transcript_00455	161	-26.27	2 18	1745 1763	16
novel-ppo-miR-35	Phypoly_transcript_00458	166	-27.93	2 25	1976 2000	23
novel-ppo-miR-9	Phypoly_transcript_00466	175	-32.71	2 24	301 327	22
novel-ppo-miR-4	Phypoly_transcript_00467	162	-27.6	2 25	2644 2671	23
novel-ppo-miR-45	Phypoly_transcript_00467	185	-33.37	2 29	11 41	28
novel-ppo-miR-6	Phypoly_transcript_00470	166	-28.17	2 23	657 680	21
novel-ppo-miR-40	Phypoly_transcript_00474	170	-28.91	2 21	1047 1068	19
novel-ppo-miR-40	Phypoly_transcript_00476	168	-29.83	2 21	3433 3454	17
novel-ppo-miR-10	Phypoly_transcript_00477	162	-25.69	2 16	3154 3180	15
novel-ppo-miR-42	Phypoly_transcript_00478	170	-25.25	2 25	625 652	23
novel-ppo-miR-46	Phypoly_transcript_00478	168	-25.55	2 21	918 939	16
novel-ppo-miR-6	Phypoly_transcript_00481	167	-28.28	2 22	3477 3498	21
novel-ppo-miR-32	Phypoly_transcript_00482	172	-27.06	2 24	1293 1311	16
novel-ppo-miR-40	Phypoly_transcript_00482	164	-30.72	2 21	1574 1595	19
novel-ppo-miR-9	Phypoly_transcript_00483	162	-26.66	2 24	4417 4444	24
novel-ppo-miR-43	Phypoly_transcript_00487	172	-26.88	2 27	2975 2999	25
novel-ppo-miR-26	Phypoly_transcript_00491	167	-25.94	2 25	2376 2406	28
novel-ppo-miR-4	Phypoly_transcript_00491	170	-28.57	2 25	3998 4022	23
novel-ppo-miR-40	Phypoly_transcript_00493	160	-29.98	2 21	3632 3652	19
novel-ppo-miR-4	Phypoly_transcript_00496	162	-33.9	2 25	3233 3258	21
novel-ppo-miR-17	Phypoly_transcript_00498	171	-32.62	2 20	246 272	24
novel-ppo-miR-40	Phypoly_transcript_00498	168	-27.21	2 21	3792 3813	19
novel-ppo-miR-41	Phypoly_transcript_00498	168	-26.03	2 21	4700 4723	19
novel-ppo-miR-40	Phypoly_transcript_00501	164	-35.28	2 21	1091 1112	19
novel-ppo-miR-6	Phypoly_transcript_00501	168	-29.9	2 23	2985 3009	21
novel-ppo-miR-27	Phypoly_transcript_00502	171	-25.82	2 21	349 378	28
novel-ppo-miR-40	Phypoly_transcript_00503	174	-40.16	2 21	599 618	19
novel-ppo-miR-40	Phypoly_transcript_00508	168	-34.76	2 21	718 739	19
novel-ppo-miR-40	Phypoly_transcript_00513	160	-26.45	2 21	4238 4259	19
novel-ppo-miR-40	Phypoly_transcript_00515	168	-31.32	2 21	3538 3561	21
novel-ppo-miR-40	Phypoly_transcript_00515	161	-26.9	2 19	1674 1695	19
novel-ppo-miR-16	Phypoly_transcript_00520	169	-26.71	2 22	2899 2920	20
novel-ppo-miR-6	Phypoly_transcript_00521	161	-28.31	2 22	2955 2978	21
novel-ppo-miR-45	Phypoly_transcript_00523	172	-28.73	2 29	661 691	24
novel-ppo-miR-24	Phypoly_transcript_00526	161	-26.19	2 24	263 287	16
novel-ppo-miR-4	Phypoly_transcript_00531	164	-38.93	2 24	515 542	25
novel-ppo-miR-41	Phypoly_transcript_00531	162	-25.67	2 21	5130 5150	19
novel-ppo-miR-24	Phypoly_transcript_00535	169	-31.26	2 24	3804 3825	20
novel-ppo-miR-40	Phypoly_transcript_00535	167	-33.76	2 21	3652 3673	19
novel-ppo-miR-43	Phypoly_transcript_00538	161	-31.91	2 27	3306 3334	26
novel-ppo-miR-7	Phypoly_transcript_00538	164	-25.84	2 20	4791 4811	18
novel-ppo-miR-43	Phypoly_transcript_00539	168	-25.95	2 26	199 225	24
novel-ppo-miR-7	Phypoly_transcript_00540	169	-33.45	2 20	3273 3293	18
novel-ppo-miR-39	Phypoly_transcript_00541	161	-26.6	2 23	4306 4331	23
novel-ppo-miR-5	Phypoly_transcript_00541	164	-29.6	2 17	1214 1235	19
novel-ppo-miR-42	Phypoly_transcript_00543	174	-26.75	2 21	4020 4044	23
novel-ppo-miR-40	Phypoly_transcript_00545	160	-34.08	2 17	540 561	19
novel-ppo-miR-4	Phypoly_transcript_00547	160	-29.76	2 24	2373 2400	25
novel-ppo-miR-41	Phypoly_transcript_00548	164	-27.61	2 21	2394 2415	19
novel-ppo-miR-40	Phypoly_transcript_00553	161	-28.56	2 21	701 724	19
novel-ppo-miR-8	Phypoly_transcript_00554	171	-28.44	2 23	2334 2356	19
novel-ppo-miR-6	Phypoly_transcript_00557	168	-29.24	2 23	3338 3360	20
novel-ppo-miR-21	Phypoly_transcript_00558	166	-26.51	2 21	2985 3004	19
novel-ppo-miR-4	Phypoly_transcript_00558	171	-37.62	2 20	2653 2677	23
novel-ppo-miR-43	Phypoly_transcript_00561	174	-28.5	2 20	3791 3821	28
novel-ppo-miR-41	Phypoly_transcript_00563	167	-25.85	2 21	1678 1699	19
novel-ppo-miR-10	Phypoly_transcript_00570	166	-27.97	2 25	789 813	23
novel-ppo-miR-4	Phypoly_transcript_00575	166	-32.27	2 25	1370 1397	25
novel-ppo-miR-4	Phypoly_transcript_00577	163	-30.97	2 24	2543 2570	25
novel-ppo-miR-1	Phypoly_transcript_00582	183	-28.6	2 24	2280 2304	22
novel-ppo-miR-43	Phypoly_transcript_00584	163	-28.49	2 27	3268 3297	27
novel-ppo-miR-40	Phypoly_transcript_00586	165	-25.07	2 18	4052 4078	24
novel-ppo-miR-10	Phypoly_transcript_00588	166	-25.72	2 24	2865 2893	25
novel-ppo-miR-4	Phypoly_transcript_00588	160	-28.99	2 19	3874 3899	18
novel-ppo-miR-40	Phypoly_transcript_00589	165	-29.68	2 21	1918 1939	15
novel-ppo-miR-40	Phypoly_transcript_00591	160	-27.56	2 21	3108 3127	19
novel-ppo-miR-45	Phypoly_transcript_00591	166	-25.76	2 29	3111 3139	27
novel-ppo-miR-21	Phypoly_transcript_00592	175	-26.72	2 20	3297 3320	21
novel-ppo-miR-5	Phypoly_transcript_00592	163	-30.13	2 19	4472 4495	20
novel-ppo-miR-40	Phypoly_transcript_00594	160	-26.67	2 21	2576 2597	16
novel-ppo-miR-22	Phypoly_transcript_00595	165	-27.77	2 18	771 789	15
novel-ppo-miR-40	Phypoly_transcript_00595	169	-30.94	2 21	1964 1983	19
novel-ppo-miR-10	Phypoly_transcript_00597	171	-28.27	2 23	4302 4327	22
novel-ppo-miR-40	Phypoly_transcript_00597	171	-32.33	2 21	2536 2557	19
novel-ppo-miR-40	Phypoly_transcript_00597	171	-36.09	2 21	889 910	19
novel-ppo-miR-40	Phypoly_transcript_00608	174	-34.79	2 21	2447 2468	20
novel-ppo-miR-40	Phypoly_transcript_00614	167	-32.29	2 20	896 918	20
novel-ppo-miR-40	Phypoly_transcript_00614	164	-27.41	2 17	2961 2983	20
novel-ppo-miR-6	Phypoly_transcript_00614	162	-25.45	2 23	2953 2979	24
novel-ppo-miR-9	Phypoly_transcript_00616	173	-34.46	2 24	1472 1501	27
novel-ppo-miR-40	Phypoly_transcript_00618	161	-27.69	2 20	841 864	21
novel-ppo-miR-45	Phypoly_transcript_00618	178	-26.51	2 28	47 82	33
novel-ppo-miR-26	Phypoly_transcript_00619	176	-31.26	2 29	1770 1799	28
novel-ppo-miR-4	Phypoly_transcript_00621	160	-32.21	2 25	368 392	23
novel-ppo-miR-4	Phypoly_transcript_00623	165	-26.93	2 22	1194 1216	22
novel-ppo-miR-40	Phypoly_transcript_00624	168	-31.61	2 19	1763 1784	18
novel-ppo-miR-40	Phypoly_transcript_00624	162	-26.69	2 21	1382 1403	15
novel-ppo-miR-40	Phypoly_transcript_00624	161	-34.14	2 21	698 718	18
novel-ppo-miR-40	Phypoly_transcript_00630	161	-34.48	2 21	2545 2569	20
novel-ppo-miR-40	Phypoly_transcript_00633	168	-34.68	2 21	4192 4215	21
novel-ppo-miR-40	Phypoly_transcript_00633	160	-32.15	2 21	1555 1577	21
novel-ppo-miR-40	Phypoly_transcript_00638	160	-31.81	2 21	3287 3306	19
novel-ppo-miR-40	Phypoly_transcript_00640	163	-32.47	2 20	3429 3450	19
novel-ppo-miR-40	Phypoly_transcript_00645	171	-36.84	2 21	2707 2725	19
novel-ppo-miR-40	Phypoly_transcript_00646	163	-25.78	2 20	3577 3598	19
novel-ppo-miR-20	Phypoly_transcript_00648	170	-25.82	2 20	142 165	18
novel-ppo-miR-8	Phypoly_transcript_00650	176	-31.94	2 23	4931 4952	19
novel-ppo-miR-4	Phypoly_transcript_00652	160	-26.61	2 25	3524 3551	19
novel-ppo-miR-21	Phypoly_transcript_00657	171	-28.18	2 21	3045 3066	17
novel-ppo-miR-4	Phypoly_transcript_00657	163	-32.36	2 25	2289 2309	23
novel-ppo-miR-6	Phypoly_transcript_00658	164	-27.13	2 22	4351 4374	20
ppo-miR-6236	Phypoly_transcript_00660	161	-25.26	2 18	1639 1658	17
novel-ppo-miR-21	Phypoly_transcript_00661	172	-29.25	2 21	3726 3746	19
novel-ppo-miR-40	Phypoly_transcript_00664	168	-30.84	2 21	1314 1335	18
novel-ppo-miR-40	Phypoly_transcript_00664	160	-30.18	2 21	3866 3888	20
novel-ppo-miR-40	Phypoly_transcript_00669	160	-30.15	2 21	1417 1438	18
novel-ppo-miR-40	Phypoly_transcript_00670	170	-34.54	2 21	2532 2553	19
novel-ppo-miR-40	Phypoly_transcript_00670	168	-31.29	2 21	3232 3252	20
novel-ppo-miR-6	Phypoly_transcript_00672	160	-27.58	2 21	3996 4022	24
novel-ppo-miR-40	Phypoly_transcript_00673	166	-33.25	2 21	3204 3225	19
novel-ppo-miR-9	Phypoly_transcript_00674	162	-29.65	2 19	136 159	22
novel-ppo-miR-4	Phypoly_transcript_00676	166	-37.83	2 25	1533 1558	20
novel-ppo-miR-40	Phypoly_transcript_00676	163	-30.11	2 21	1248 1271	21
novel-ppo-miR-24	Phypoly_transcript_00683	162	-27.06	2 24	1800 1826	23
novel-ppo-miR-5	Phypoly_transcript_00684	175	-32.83	2 20	4530 4554	22
novel-ppo-miR-33	Phypoly_transcript_00685	160	-27.4	2 18	2176 2203	26
novel-ppo-miR-10	Phypoly_transcript_00687	174	-33.84	2 24	231 260	26
novel-ppo-miR-40	Phypoly_transcript_00687	163	-29.85	2 21	604 625	19
novel-ppo-miR-4	Phypoly_transcript_00688	167	-34.75	2 24	2561 2587	25
novel-ppo-miR-6	Phypoly_transcript_00689	172	-33.72	2 23	2592 2615	21
novel-ppo-miR-5	Phypoly_transcript_00690	171	-33.76	2 21	3264 3285	15
novel-ppo-miR-33	Phypoly_transcript_00692	166	-26.01	2 22	3341 3371	28
novel-ppo-miR-40	Phypoly_transcript_00693	182	-38.49	2 19	760 780	19
novel-ppo-miR-41	Phypoly_transcript_00695	165	-25.04	2 20	3731 3751	19
novel-ppo-miR-40	Phypoly_transcript_00697	174	-37.29	2 21	3828 3850	20
novel-ppo-miR-40	Phypoly_transcript_00697	169	-35.21	2 19	2390 2412	20
novel-ppo-miR-40	Phypoly_transcript_00699	160	-25.72	2 17	3186 3207	17
novel-ppo-miR-26	Phypoly_transcript_00700	179	-31.32	2 29	4683 4711	27
novel-ppo-miR-10	Phypoly_transcript_00701	163	-25.62	2 25	3448 3474	24
novel-ppo-miR-4	Phypoly_transcript_00702	164	-29.22	2 25	4052 4078	24
novel-ppo-miR-9	Phypoly_transcript_00703	163	-28.14	2 24	1131 1157	23
novel-ppo-miR-22	Phypoly_transcript_00710	162	-27.43	2 17	4136 4153	16
novel-ppo-miR-21	Phypoly_transcript_00717	167	-27.57	2 21	1153 1174	18
novel-ppo-miR-40	Phypoly_transcript_00717	168	-30.41	2 21	598 621	21
novel-ppo-miR-43	Phypoly_transcript_00717	166	-27.13	2 24	3402 3431	26
novel-ppo-miR-40	Phypoly_transcript_00720	164	-31.34	2 21	1794 1816	18
novel-ppo-miR-39	Phypoly_transcript_00722	161	-27.59	2 23	3556 3582	24
novel-ppo-miR-6	Phypoly_transcript_00725	161	-29.24	2 21	3980 4004	21
novel-ppo-miR-7	Phypoly_transcript_00725	165	-28.99	2 20	78 97	17
novel-ppo-miR-16	Phypoly_transcript_00728	172	-25.92	2 21	3991 4013	12
novel-ppo-miR-26	Phypoly_transcript_00729	163	-25.14	2 29	2279 2309	24
novel-ppo-miR-40	Phypoly_transcript_00730	175	-32.11	2 20	827 848	15
novel-ppo-miR-37	Phypoly_transcript_00733	161	-25.77	2 24	271 294	20
novel-ppo-miR-43	Phypoly_transcript_00734	161	-25.11	2 26	1692 1720	19
novel-ppo-miR-33	Phypoly_transcript_00736	180	-28.87	2 26	1299 1329	28
novel-ppo-miR-10	Phypoly_transcript_00738	164	-26.88	2 25	3514 3546	30
novel-ppo-miR-40	Phypoly_transcript_00739	162	-33.35	2 21	1552 1573	19
novel-ppo-miR-40	Phypoly_transcript_00739	160	-26.82	2 17	445 466	19
novel-ppo-miR-26	Phypoly_transcript_00740	164	-29.1	2 29	3049 3075	27
novel-ppo-miR-39	Phypoly_transcript_00747	171	-29.01	2 22	129 152	22
novel-ppo-miR-33	Phypoly_transcript_00748	169	-25.45	2 27	3335 3365	19
novel-ppo-miR-40	Phypoly_transcript_00755	169	-34.24	2 21	3191 3212	18
novel-ppo-miR-26	Phypoly_transcript_00756	162	-30.92	2 29	2857 2890	31
novel-ppo-miR-40	Phypoly_transcript_00757	175	-33.65	2 21	1488 1511	21
novel-ppo-miR-32	Phypoly_transcript_00759	160	-25.2	2 24	796 814	16
novel-ppo-miR-6	Phypoly_transcript_00759	160	-29.32	2 23	3093 3113	19
novel-ppo-miR-21	Phypoly_transcript_00760	162	-26.26	2 21	895 917	20
novel-ppo-miR-35	Phypoly_transcript_00762	164	-28.03	2 24	3557 3579	23
novel-ppo-miR-26	Phypoly_transcript_00763	166	-29.5	2 25	3363 3391	28
novel-ppo-miR-40	Phypoly_transcript_00765	167	-30.52	2 21	1464 1485	15
novel-ppo-miR-43	Phypoly_transcript_00765	160	-30.48	2 27	1392 1422	29
novel-ppo-miR-33	Phypoly_transcript_00766	163	-29.47	2 27	4039 4064	20
novel-ppo-miR-40	Phypoly_transcript_00766	170	-29.68	2 21	3016 3037	20
novel-ppo-miR-40	Phypoly_transcript_00766	162	-29.63	2 21	1481 1503	20
novel-ppo-miR-26	Phypoly_transcript_00769	164	-27.09	2 29	367 398	30
novel-ppo-miR-40	Phypoly_transcript_00770	163	-29.84	2 21	3164 3186	20
novel-ppo-miR-40	Phypoly_transcript_00770	162	-30.55	2 21	454 474	19
novel-ppo-miR-40	Phypoly_transcript_00770	160	-25.69	2 21	1265 1285	19
novel-ppo-miR-26	Phypoly_transcript_00772	173	-27.69	2 26	605 643	36
novel-ppo-miR-4	Phypoly_transcript_00775	160	-26.55	2 25	2063 2090	25
novel-ppo-miR-40	Phypoly_transcript_00777	170	-33.63	2 20	2942 2964	20
novel-ppo-miR-5	Phypoly_transcript_00777	166	-25.54	2 21	4236 4257	18
novel-ppo-miR-7	Phypoly_transcript_00777	169	-25.55	2 18	4251 4271	19
novel-ppo-miR-40	Phypoly_transcript_00778	161	-30.16	2 20	727 751	22
novel-ppo-miR-29	Phypoly_transcript_00780	168	-28.9	2 20	889 912	20
novel-ppo-miR-16	Phypoly_transcript_00781	160	-25.13	2 13	1494 1516	20
novel-ppo-miR-26	Phypoly_transcript_00781	170	-28.55	2 25	26 59	27
novel-ppo-miR-26	Phypoly_transcript_00781	169	-25.88	2 26	3526 3558	31
novel-ppo-miR-40	Phypoly_transcript_00784	162	-26.32	2 21	3300 3321	19
novel-ppo-miR-4	Phypoly_transcript_00785	164	-27.38	2 25	2791 2816	22
novel-ppo-miR-9	Phypoly_transcript_00786	166	-30.25	2 24	2370 2400	27
novel-ppo-miR-40	Phypoly_transcript_00787	161	-32.7	2 21	3332 3354	19
novel-ppo-miR-4	Phypoly_transcript_00789	167	-26.8	2 25	1931 1956	23
novel-ppo-miR-9	Phypoly_transcript_00798	161	-25.52	2 21	1258 1283	17
novel-ppo-miR-16	Phypoly_transcript_00799	171	-30.94	2 22	564 586	20
novel-ppo-miR-8	Phypoly_transcript_00799	168	-30.93	2 23	3250 3275	23
novel-ppo-miR-6	Phypoly_transcript_00808	162	-28.62	2 23	1713 1735	21
novel-ppo-miR-40	Phypoly_transcript_00811	161	-28.88	2 18	3514 3534	18
novel-ppo-miR-40	Phypoly_transcript_00812	160	-26.85	2 21	447 467	19
novel-ppo-miR-40	Phypoly_transcript_00816	160	-30.97	2 21	434 455	20
novel-ppo-miR-40	Phypoly_transcript_00826	164	-32.54	2 19	1923 1944	16
novel-ppo-miR-40	Phypoly_transcript_00826	163	-33.19	2 21	3975 3996	19
novel-ppo-miR-40	Phypoly_transcript_00827	168	-30.42	2 21	610 631	19
novel-ppo-miR-40	Phypoly_transcript_00828	160	-29.89	2 21	3445 3465	17
novel-ppo-miR-40	Phypoly_transcript_00830	160	-33.64	2 21	3669 3691	20
ppo-miR-6236	Phypoly_transcript_00832	161	-28.27	2 18	130 150	18
novel-ppo-miR-4	Phypoly_transcript_00833	162	-32.47	2 25	3831 3856	23
novel-ppo-miR-43	Phypoly_transcript_00834	165	-28.05	2 19	3208 3237	24
novel-ppo-miR-40	Phypoly_transcript_00838	162	-27.25	2 21	44 65	19
novel-ppo-miR-35	Phypoly_transcript_00843	169	-27.13	2 24	3988 4015	24
novel-ppo-miR-4	Phypoly_transcript_00846	162	-27.47	2 23	731 756	23
novel-ppo-miR-40	Phypoly_transcript_00849	164	-30.07	2 21	3980 4001	19
novel-ppo-miR-43	Phypoly_transcript_00851	165	-27.73	2 24	2564 2591	24
novel-ppo-miR-40	Phypoly_transcript_00852	160	-30	2 21	1157 1179	21
novel-ppo-miR-40	Phypoly_transcript_00857	165	-32.99	2 20	1051 1071	19
novel-ppo-miR-40	Phypoly_transcript_00857	163	-35.52	2 21	3728 3749	19
novel-ppo-miR-40	Phypoly_transcript_00858	165	-30.28	2 14	1944 1965	19
novel-ppo-miR-4	Phypoly_transcript_00859	166	-25.52	2 20	2048 2075	25
novel-ppo-miR-26	Phypoly_transcript_00866	180	-25.9	2 29	1985 2012	24
novel-ppo-miR-43	Phypoly_transcript_00866	173	-35.39	2 27	2414 2447	31
novel-ppo-miR-26	Phypoly_transcript_00867	166	-26.17	2 25	65 96	25
novel-ppo-miR-40	Phypoly_transcript_00868	166	-28.11	2 21	2299 2319	18
novel-ppo-miR-40	Phypoly_transcript_00868	163	-31.86	2 21	2031 2055	22
novel-ppo-miR-43	Phypoly_transcript_00872	168	-25.99	2 21	2866 2895	19
novel-ppo-miR-40	Phypoly_transcript_00873	164	-28.08	2 21	3360 3381	12
novel-ppo-miR-41	Phypoly_transcript_00875	161	-26.52	2 18	438 459	19
novel-ppo-miR-40	Phypoly_transcript_00882	165	-31.6	2 21	2165 2188	21
novel-ppo-miR-40	Phypoly_transcript_00882	161	-25.5	2 18	628 651	21
novel-ppo-miR-40	Phypoly_transcript_00882	160	-26.19	2 21	3397 3418	19
novel-ppo-miR-40	Phypoly_transcript_00887	163	-34.87	2 21	3043 3062	19
novel-ppo-miR-40	Phypoly_transcript_00887	160	-29.34	2 21	1011 1032	16
novel-ppo-miR-10	Phypoly_transcript_00889	162	-25.01	2 24	1952 1978	23
novel-ppo-miR-39	Phypoly_transcript_00889	172	-31.81	2 23	906 931	23
novel-ppo-miR-6	Phypoly_transcript_00889	162	-27.21	2 16	2337 2360	20
novel-ppo-miR-12	Phypoly_transcript_00895	166	-26.92	2 17	2875 2891	15
novel-ppo-miR-4	Phypoly_transcript_00896	163	-29.91	2 25	1270 1298	26
novel-ppo-miR-40	Phypoly_transcript_00897	172	-30.31	2 21	2028 2049	19
novel-ppo-miR-4	Phypoly_transcript_00898	161	-29.04	2 20	359 384	21
novel-ppo-miR-40	Phypoly_transcript_00898	160	-25.64	2 21	1814 1836	20
novel-ppo-miR-40	Phypoly_transcript_00905	160	-28.77	2 21	1776 1797	19
novel-ppo-miR-40	Phypoly_transcript_00910	162	-33.51	2 21	119 140	19
novel-ppo-miR-43	Phypoly_transcript_00912	173	-25.02	2 26	1145 1171	24
novel-ppo-miR-45	Phypoly_transcript_00915	175	-27.88	2 29	3104 3138	33
novel-ppo-miR-9	Phypoly_transcript_00922	173	-28.21	2 25	857 882	22
novel-ppo-miR-40	Phypoly_transcript_00930	163	-28.69	2 21	3857 3878	19
novel-ppo-miR-40	Phypoly_transcript_00930	162	-29.25	2 21	2774 2793	19
novel-ppo-miR-6	Phypoly_transcript_00937	160	-27.61	2 22	2194 2216	21
novel-ppo-miR-29	Phypoly_transcript_00938	178	-28.42	2 21	119 143	18
novel-ppo-miR-30	Phypoly_transcript_00938	172	-28.21	2 17	6 28	21
novel-ppo-miR-40	Phypoly_transcript_00942	162	-28.5	2 21	2258 2278	19
novel-ppo-miR-40	Phypoly_transcript_00943	162	-26.01	2 20	814 836	20
ppo-miR-6236	Phypoly_transcript_00945	160	-30.52	2 18	2785 2803	11
novel-ppo-miR-29	Phypoly_transcript_00946	188	-34.22	2 23	298 323	24
novel-ppo-miR-30	Phypoly_transcript_00946	174	-27.46	2 19	26 48	21
novel-ppo-miR-40	Phypoly_transcript_00946	162	-28.69	2 21	891 914	21
novel-ppo-miR-40	Phypoly_transcript_00946	162	-34.28	2 21	804 827	21
novel-ppo-miR-6	Phypoly_transcript_00946	163	-31.68	2 21	3305 3328	21
novel-ppo-miR-40	Phypoly_transcript_00952	162	-26.29	2 21	1545 1567	19
novel-ppo-miR-5	Phypoly_transcript_00957	168	-29.48	2 17	1361 1382	18
novel-ppo-miR-6	Phypoly_transcript_00957	178	-35.57	2 23	3628 3652	15
novel-ppo-miR-27	Phypoly_transcript_00958	167	-26.11	2 23	4146 4169	22
novel-ppo-miR-5	Phypoly_transcript_00959	162	-27.68	2 21	2065 2087	20
novel-ppo-miR-21	Phypoly_transcript_00965	166	-33.53	2 21	3427 3446	19
novel-ppo-miR-27	Phypoly_transcript_00965	185	-31.6	2 22	2009 2031	18
novel-ppo-miR-10	Phypoly_transcript_00966	169	-29	2 24	3426 3450	22
novel-ppo-miR-40	Phypoly_transcript_00967	160	-25.48	2 21	1111 1131	19
novel-ppo-miR-40	Phypoly_transcript_00969	166	-31.76	2 19	1696 1716	19
novel-ppo-miR-40	Phypoly_transcript_00969	164	-30.43	2 21	3578 3598	19
novel-ppo-miR-40	Phypoly_transcript_00969	164	-31.77	2 21	877 898	19
novel-ppo-miR-7	Phypoly_transcript_00971	161	-26.68	2 19	4001 4020	18
novel-ppo-miR-40	Phypoly_transcript_00975	164	-29.35	2 21	1990 2011	17
novel-ppo-miR-9	Phypoly_transcript_00975	164	-28.69	2 25	2143 2172	26
novel-ppo-miR-40	Phypoly_transcript_00976	176	-37.14	2 21	2327 2348	19
novel-ppo-miR-40	Phypoly_transcript_00979	163	-26.69	2 21	1948 1969	19
novel-ppo-miR-43	Phypoly_transcript_00982	163	-31.11	2 27	1969 1999	28
novel-ppo-miR-4	Phypoly_transcript_00985	163	-33.32	2 25	1851 1878	20
novel-ppo-miR-5	Phypoly_transcript_00987	166	-31.45	2 20	2477 2497	19
novel-ppo-miR-40	Phypoly_transcript_00988	170	-32.36	2 19	1600 1621	19
novel-ppo-miR-40	Phypoly_transcript_00990	171	-33.29	2 21	3283 3304	19
novel-ppo-miR-40	Phypoly_transcript_00995	170	-31.37	2 19	580 602	20
novel-ppo-miR-40	Phypoly_transcript_00995	161	-29.41	2 21	619 640	17
novel-ppo-miR-8	Phypoly_transcript_00995	163	-25.17	2 22	1536 1559	22
novel-ppo-miR-10	Phypoly_transcript_00996	166	-27.76	2 24	3235 3262	24
novel-ppo-miR-4	Phypoly_transcript_00996	163	-28.55	2 25	1685 1711	24
novel-ppo-miR-43	Phypoly_transcript_00996	173	-26.66	2 24	361 388	19
novel-ppo-miR-4	Phypoly_transcript_00998	175	-33.7	2 25	3323 3347	18
novel-ppo-miR-6	Phypoly_transcript_00998	170	-29.32	2 23	1054 1080	23
novel-ppo-miR-40	Phypoly_transcript_01003	161	-29.77	2 19	86 109	21
novel-ppo-miR-40	Phypoly_transcript_01003	160	-31.03	2 21	3595 3616	17
novel-ppo-miR-43	Phypoly_transcript_01003	172	-32.97	2 27	361 388	24
novel-ppo-miR-9	Phypoly_transcript_01003	161	-25.86	2 24	3398 3427	23
novel-ppo-miR-40	Phypoly_transcript_01007	166	-33.05	2 21	527 546	19
novel-ppo-miR-7	Phypoly_transcript_01007	165	-28.04	2 19	2356 2375	18
novel-ppo-miR-17	Phypoly_transcript_01008	163	-31.94	2 20	591 611	18
novel-ppo-miR-40	Phypoly_transcript_01015	163	-28.87	2 21	2515 2538	19
novel-ppo-miR-4	Phypoly_transcript_01017	171	-30.21	2 21	734 760	24
novel-ppo-miR-6	Phypoly_transcript_01019	160	-26.33	2 23	3107 3133	22
novel-ppo-miR-27	Phypoly_transcript_01020	166	-26.26	2 16	2082 2107	21
novel-ppo-miR-40	Phypoly_transcript_01021	160	-28.28	2 21	2619 2640	19
novel-ppo-miR-40	Phypoly_transcript_01022	161	-31.08	2 20	718 738	19
novel-ppo-miR-40	Phypoly_transcript_01023	169	-40.96	2 21	285 307	20
novel-ppo-miR-21	Phypoly_transcript_01024	161	-27.53	2 21	431 453	20
novel-ppo-miR-10	Phypoly_transcript_01025	162	-25.28	2 25	3018 3046	26
novel-ppo-miR-40	Phypoly_transcript_01025	179	-34.22	2 20	22 43	19
novel-ppo-miR-29	Phypoly_transcript_01026	169	-27.79	2 23	1156 1180	20
novel-ppo-miR-39	Phypoly_transcript_01029	168	-32.26	2 23	1402 1427	23
novel-ppo-miR-41	Phypoly_transcript_01043	162	-25.01	2 20	2076 2098	20
novel-ppo-miR-6	Phypoly_transcript_01044	160	-26.12	2 23	538 561	21
novel-ppo-miR-6	Phypoly_transcript_01047	165	-27.36	2 18	3616 3639	21
novel-ppo-miR-40	Phypoly_transcript_01049	163	-30.95	2 21	2890 2910	18
novel-ppo-miR-40	Phypoly_transcript_01063	161	-29.13	2 19	2781 2800	19
novel-ppo-miR-26	Phypoly_transcript_01067	174	-27.13	2 29	788 817	24
novel-ppo-miR-40	Phypoly_transcript_01067	160	-30.08	2 19	2753 2774	18
novel-ppo-miR-10	Phypoly_transcript_01068	163	-27.25	2 25	2600 2626	24
novel-ppo-miR-41	Phypoly_transcript_01068	167	-26.57	2 16	232 252	18
novel-ppo-miR-10	Phypoly_transcript_01069	167	-33.18	2 25	98 124	24
novel-ppo-miR-6	Phypoly_transcript_01069	160	-26.36	2 21	3393 3418	23
novel-ppo-miR-24	Phypoly_transcript_01072	178	-31.62	2 24	1109 1132	22
novel-ppo-miR-43	Phypoly_transcript_01072	163	-26.14	2 26	268 296	27
novel-ppo-miR-17	Phypoly_transcript_01076	171	-33.73	2 17	482 502	17
novel-ppo-miR-17	Phypoly_transcript_01076	163	-28.61	2 17	2591 2611	18
novel-ppo-miR-6	Phypoly_transcript_01077	162	-25.46	2 23	713 735	21
novel-ppo-miR-43	Phypoly_transcript_01080	167	-27.48	2 25	1042 1071	24
novel-ppo-miR-6	Phypoly_transcript_01082	162	-27.61	2 22	2008 2031	16
novel-ppo-miR-6	Phypoly_transcript_01082	162	-27.61	2 22	1236 1259	19
novel-ppo-miR-6	Phypoly_transcript_01082	162	-27.61	2 22	2162 2185	21
novel-ppo-miR-40	Phypoly_transcript_01089	168	-32.51	2 21	997 1019	20
novel-ppo-miR-33	Phypoly_transcript_01091	170	-31	2 27	735 763	25
novel-ppo-miR-35	Phypoly_transcript_01094	164	-26.31	2 25	1006 1035	27
novel-ppo-miR-41	Phypoly_transcript_01094	161	-27.68	2 19	2874 2895	16
novel-ppo-miR-43	Phypoly_transcript_01094	172	-35.19	2 27	2172 2202	28
novel-ppo-miR-10	Phypoly_transcript_01097	179	-28.1	2 24	2947 2972	22
novel-ppo-miR-10	Phypoly_transcript_01097	162	-25.71	2 24	3128 3150	22
novel-ppo-miR-40	Phypoly_transcript_01097	180	-37.3	2 21	3572 3594	18
novel-ppo-miR-40	Phypoly_transcript_01097	168	-35.4	2 21	150 170	17
novel-ppo-miR-43	Phypoly_transcript_01098	164	-29.03	2 27	3695 3721	24
novel-ppo-miR-40	Phypoly_transcript_01100	163	-32.62	2 21	2908 2929	19
novel-ppo-miR-6	Phypoly_transcript_01101	167	-28.24	2 20	3386 3407	20
novel-ppo-miR-10	Phypoly_transcript_01103	173	-26.71	2 25	1049 1074	24
novel-ppo-miR-10	Phypoly_transcript_01108	167	-27.56	2 25	3155 3181	24
novel-ppo-miR-40	Phypoly_transcript_01112	168	-35.4	2 21	2291 2312	19
novel-ppo-miR-40	Phypoly_transcript_01112	160	-29.91	2 21	2992 3013	19
novel-ppo-miR-9	Phypoly_transcript_01121	166	-29.31	2 25	738 761	23
novel-ppo-miR-40	Phypoly_transcript_01122	166	-29.02	2 19	3526 3548	20
novel-ppo-miR-40	Phypoly_transcript_01122	164	-25.63	2 21	1345 1366	19
novel-ppo-miR-40	Phypoly_transcript_01122	163	-29.81	2 21	663 684	19
novel-ppo-miR-35	Phypoly_transcript_01124	173	-29.17	2 25	2602 2630	25
novel-ppo-miR-6	Phypoly_transcript_01129	161	-27.92	2 23	3416 3437	20
novel-ppo-miR-39	Phypoly_transcript_01130	173	-29.18	2 23	1955 1977	20
novel-ppo-miR-10	Phypoly_transcript_01142	174	-28	2 25	1900 1927	25
novel-ppo-miR-6	Phypoly_transcript_01142	161	-26.45	2 21	3436 3457	20
novel-ppo-miR-33	Phypoly_transcript_01144	163	-26.62	2 25	3958 3987	27
novel-ppo-miR-8	Phypoly_transcript_01148	160	-27.5	2 20	3412 3438	24
novel-ppo-miR-43	Phypoly_transcript_01153	166	-27.47	2 24	3319 3347	24
novel-ppo-miR-41	Phypoly_transcript_01154	167	-25.81	2 20	1016 1038	19
novel-ppo-miR-40	Phypoly_transcript_01158	168	-34.03	2 21	1075 1096	17
novel-ppo-miR-40	Phypoly_transcript_01159	160	-31.49	2 21	1914 1935	19
novel-ppo-miR-40	Phypoly_transcript_01163	170	-30.03	2 19	1753 1776	21
novel-ppo-miR-43	Phypoly_transcript_01165	165	-25.94	2 25	2602 2632	28
novel-ppo-miR-26	Phypoly_transcript_01167	176	-29.36	2 29	1059 1086	27
novel-ppo-miR-40	Phypoly_transcript_01170	164	-32.7	2 21	847 866	19
novel-ppo-miR-40	Phypoly_transcript_01170	162	-28.77	2 21	3293 3314	19
novel-ppo-miR-40	Phypoly_transcript_01171	160	-28.86	2 19	1136 1157	17
novel-ppo-miR-16	Phypoly_transcript_01173	160	-27.27	2 21	3915 3937	19
novel-ppo-miR-40	Phypoly_transcript_01173	162	-34.89	2 21	1055 1076	19
novel-ppo-miR-6	Phypoly_transcript_01180	164	-25.95	2 21	1800 1823	18
novel-ppo-miR-43	Phypoly_transcript_01186	166	-27.78	2 27	3102 3134	30
novel-ppo-miR-40	Phypoly_transcript_01188	162	-27.71	2 21	1188 1208	19
novel-ppo-miR-33	Phypoly_transcript_01194	164	-25.98	2 27	1845 1875	29
novel-ppo-miR-5	Phypoly_transcript_01197	164	-31.32	2 19	1391 1412	15
novel-ppo-miR-40	Phypoly_transcript_01200	164	-27.18	2 21	696 719	19
novel-ppo-miR-40	Phypoly_transcript_01209	164	-30.03	2 21	592 612	19
novel-ppo-miR-39	Phypoly_transcript_01211	168	-26.57	2 17	2209 2236	25
novel-ppo-miR-4	Phypoly_transcript_01214	168	-39.51	2 23	262 289	25
novel-ppo-miR-40	Phypoly_transcript_01217	162	-31.81	2 21	698 718	19
novel-ppo-miR-40	Phypoly_transcript_01229	169	-32.85	2 19	990 1011	19
novel-ppo-miR-40	Phypoly_transcript_01229	165	-31.22	2 19	3394 3415	19
novel-ppo-miR-10	Phypoly_transcript_01232	171	-30.61	2 20	954 979	18
novel-ppo-miR-35	Phypoly_transcript_01232	173	-28.06	2 25	453 477	22
novel-ppo-miR-10	Phypoly_transcript_01233	165	-26.59	2 25	48 73	24
novel-ppo-miR-40	Phypoly_transcript_01234	166	-35.71	2 21	501 524	21
novel-ppo-miR-46	Phypoly_transcript_01234	164	-25.97	2 22	13 37	21
novel-ppo-miR-40	Phypoly_transcript_01235	160	-36.74	2 19	2764 2786	18
novel-ppo-miR-5	Phypoly_transcript_01245	162	-28.1	2 20	107 127	19
novel-ppo-miR-35	Phypoly_transcript_01251	168	-26.52	2 23	1858 1881	23
novel-ppo-miR-40	Phypoly_transcript_01252	160	-29.97	2 21	2944 2966	18
novel-ppo-miR-40	Phypoly_transcript_01254	163	-26.63	2 20	31 51	19
novel-ppo-miR-26	Phypoly_transcript_01263	169	-27.2	2 28	3374 3402	23
novel-ppo-miR-5	Phypoly_transcript_01264	162	-26.4	2 21	2604 2626	19
novel-ppo-miR-21	Phypoly_transcript_01265	161	-25.15	2 21	3281 3301	19
novel-ppo-miR-40	Phypoly_transcript_01265	166	-29.16	2 20	1028 1051	19
novel-ppo-miR-40	Phypoly_transcript_01265	162	-29.24	2 21	3338 3359	19
novel-ppo-miR-40	Phypoly_transcript_01265	162	-29.91	2 21	2998 3019	18
novel-ppo-miR-9	Phypoly_transcript_01265	166	-28.81	2 25	64 88	24
novel-ppo-miR-9	Phypoly_transcript_01265	163	-29.66	2 23	723 751	25
novel-ppo-miR-40	Phypoly_transcript_01268	160	-30.06	2 21	2566 2588	19
novel-ppo-miR-40	Phypoly_transcript_01271	168	-33.04	2 21	2284 2304	19
novel-ppo-miR-40	Phypoly_transcript_01275	160	-29.98	2 21	1711 1731	19
novel-ppo-miR-21	Phypoly_transcript_01279	163	-27.54	2 21	952 978	24
novel-ppo-miR-24	Phypoly_transcript_01279	173	-26.94	2 24	77 98	22
novel-ppo-miR-40	Phypoly_transcript_01281	167	-29.96	2 21	2294 2315	19
novel-ppo-miR-6	Phypoly_transcript_01284	164	-28.94	2 23	3029 3053	22
novel-ppo-miR-43	Phypoly_transcript_01287	173	-35.57	2 27	294 322	23
novel-ppo-miR-4	Phypoly_transcript_01294	166	-33.23	2 25	388 414	24
novel-ppo-miR-4	Phypoly_transcript_01294	160	-27.23	2 23	1044 1070	20
novel-ppo-miR-40	Phypoly_transcript_01297	172	-33.03	2 21	1865 1886	19
novel-ppo-miR-40	Phypoly_transcript_01297	166	-31.3	2 21	2660 2680	20
novel-ppo-miR-40	Phypoly_transcript_01311	162	-28.71	2 21	1049 1071	20
novel-ppo-miR-40	Phypoly_transcript_01313	162	-28.36	2 19	74 95	19
novel-ppo-miR-9	Phypoly_transcript_01315	163	-25.33	2 25	1480 1509	27
novel-ppo-miR-24	Phypoly_transcript_01317	166	-25.21	2 24	1205 1233	26
novel-ppo-miR-26	Phypoly_transcript_01320	160	-25.08	2 29	3266 3294	27
novel-ppo-miR-6	Phypoly_transcript_01321	164	-25.31	2 21	517 538	19
novel-ppo-miR-26	Phypoly_transcript_01323	167	-25.14	2 29	2352 2385	32
novel-ppo-miR-40	Phypoly_transcript_01324	171	-33.45	2 21	391 414	21
novel-ppo-miR-22	Phypoly_transcript_01325	160	-28.85	2 18	2114 2132	16
novel-ppo-miR-17	Phypoly_transcript_01326	164	-27.83	2 17	1187 1207	18
novel-ppo-miR-9	Phypoly_transcript_01326	167	-26.63	2 24	1099 1128	27
novel-ppo-miR-17	Phypoly_transcript_01335	166	-29.38	2 20	760 781	16
novel-ppo-miR-10	Phypoly_transcript_01349	162	-25.15	2 19	805 830	17
novel-ppo-miR-17	Phypoly_transcript_01349	162	-29.38	2 20	463 484	16
novel-ppo-miR-8	Phypoly_transcript_01351	165	-28.46	2 23	3464 3486	21
novel-ppo-miR-37	Phypoly_transcript_01354	163	-25.4	2 24	4806 4838	30
novel-ppo-miR-40	Phypoly_transcript_01359	163	-38.45	2 21	2465 2485	19
novel-ppo-miR-40	Phypoly_transcript_01362	172	-33.69	2 19	465 486	17
novel-ppo-miR-43	Phypoly_transcript_01363	165	-30.5	2 26	2167 2192	23
novel-ppo-miR-40	Phypoly_transcript_01364	165	-32.52	2 21	2204 2226	20
novel-ppo-miR-40	Phypoly_transcript_01364	160	-26.16	2 21	1173 1195	20
novel-ppo-miR-33	Phypoly_transcript_01365	170	-26.02	2 27	1254 1281	25
novel-ppo-miR-21	Phypoly_transcript_01366	164	-27.9	2 21	1399 1418	19
novel-ppo-miR-43	Phypoly_transcript_01366	166	-28.22	2 24	3240 3267	25
novel-ppo-miR-43	Phypoly_transcript_01369	175	-36.12	2 25	1513 1541	26
novel-ppo-miR-12	Phypoly_transcript_01380	162	-28.42	2 15	144 161	13
novel-ppo-miR-10	Phypoly_transcript_01386	162	-28.15	2 23	1543 1569	23
novel-ppo-miR-40	Phypoly_transcript_01395	164	-31.46	2 21	43 63	17
novel-ppo-miR-40	Phypoly_transcript_01395	162	-29	2 19	3241 3263	21
novel-ppo-miR-40	Phypoly_transcript_01395	161	-36.23	2 19	3313 3334	19
novel-ppo-miR-9	Phypoly_transcript_01399	161	-29.71	2 24	79 106	24
novel-ppo-miR-40	Phypoly_transcript_01401	172	-32.66	2 21	3263 3284	19
novel-ppo-miR-40	Phypoly_transcript_01402	167	-29.2	2 21	411 430	17
novel-ppo-miR-20	Phypoly_transcript_01405	172	-25.79	2 18	280 305	23
novel-ppo-miR-43	Phypoly_transcript_01408	169	-26.87	2 26	2750 2774	24
novel-ppo-miR-17	Phypoly_transcript_01411	171	-33.72	2 20	3222 3242	15
novel-ppo-miR-33	Phypoly_transcript_01412	161	-26.62	2 23	778 803	24
novel-ppo-miR-40	Phypoly_transcript_01414	162	-28.49	2 21	134 156	18
novel-ppo-miR-40	Phypoly_transcript_01417	162	-29.71	2 21	3041 3062	19
novel-ppo-miR-40	Phypoly_transcript_01418	163	-29.42	2 20	3229 3252	21
novel-ppo-miR-40	Phypoly_transcript_01421	172	-36.48	2 21	775 795	19
novel-ppo-miR-40	Phypoly_transcript_01421	167	-35.79	2 20	1028 1048	19
novel-ppo-miR-26	Phypoly_transcript_01423	167	-28.98	2 16	3091 3123	29
novel-ppo-miR-6	Phypoly_transcript_01427	168	-34.47	2 21	1401 1424	19
novel-ppo-miR-40	Phypoly_transcript_01431	166	-31.87	2 20	2149 2170	18
novel-ppo-miR-5	Phypoly_transcript_01438	168	-29.45	2 21	784 808	20
novel-ppo-miR-40	Phypoly_transcript_01439	162	-30.68	2 21	1997 2018	19
novel-ppo-miR-40	Phypoly_transcript_01439	160	-26.63	2 21	2098 2119	18
novel-ppo-miR-40	Phypoly_transcript_01439	160	-26.63	2 21	1946 1968	19
novel-ppo-miR-13	Phypoly_transcript_01442	171	-26.54	2 25	2293 2322	27
novel-ppo-miR-24	Phypoly_transcript_01445	165	-25.95	2 23	1307 1332	23
novel-ppo-miR-40	Phypoly_transcript_01446	162	-26.53	2 21	793 813	19
novel-ppo-miR-33	Phypoly_transcript_01449	188	-28.32	2 27	2023 2049	25
novel-ppo-miR-9	Phypoly_transcript_01449	165	-27.42	2 25	2789 2816	25
novel-ppo-miR-40	Phypoly_transcript_01452	166	-25.1	2 21	1049 1070	19
novel-ppo-miR-26	Phypoly_transcript_01463	168	-30.83	2 23	1107 1144	35
novel-ppo-miR-40	Phypoly_transcript_01463	161	-29.47	2 20	1105 1126	19
novel-ppo-miR-40	Phypoly_transcript_01466	164	-33.15	2 21	3252 3272	19
novel-ppo-miR-40	Phypoly_transcript_01466	160	-27.8	2 21	2836 2856	19
novel-ppo-miR-40	Phypoly_transcript_01470	160	-30.57	2 21	1739 1763	21
novel-ppo-miR-26	Phypoly_transcript_01473	167	-25.72	2 28	1804 1834	28
novel-ppo-miR-40	Phypoly_transcript_01474	168	-31.73	2 21	2935 2956	19
novel-ppo-miR-40	Phypoly_transcript_01474	160	-30.05	2 21	2816 2837	19
novel-ppo-miR-33	Phypoly_transcript_01479	164	-30.34	2 26	3203 3230	25
novel-ppo-miR-40	Phypoly_transcript_01493	161	-29	2 19	2526 2547	19
novel-ppo-miR-40	Phypoly_transcript_01494	160	-27.11	2 21	2727 2748	19
novel-ppo-miR-5	Phypoly_transcript_01496	163	-29.03	2 21	668 693	22
novel-ppo-miR-40	Phypoly_transcript_01497	164	-28.66	2 21	2812 2833	19
novel-ppo-miR-40	Phypoly_transcript_01497	160	-31.04	2 21	1535 1557	18
novel-ppo-miR-43	Phypoly_transcript_01497	162	-30.39	2 27	285 313	23
novel-ppo-miR-33	Phypoly_transcript_01502	169	-26.05	2 27	942 965	21
novel-ppo-miR-5	Phypoly_transcript_01503	165	-25.34	2 20	1601 1621	19
novel-ppo-miR-10	Phypoly_transcript_01504	170	-27.69	2 24	819 846	24
novel-ppo-miR-40	Phypoly_transcript_01507	172	-33.45	2 19	811 832	19
novel-ppo-miR-40	Phypoly_transcript_01507	160	-28.42	2 21	2549 2570	19
novel-ppo-miR-42	Phypoly_transcript_01519	182	-26.33	2 23	1189 1217	25
novel-ppo-miR-6	Phypoly_transcript_01520	169	-29.23	2 22	1335 1357	21
novel-ppo-miR-5	Phypoly_transcript_01527	169	-27.63	2 21	359 378	19
novel-ppo-miR-22	Phypoly_transcript_01529	161	-25.94	2 15	2322 2340	16
novel-ppo-miR-33	Phypoly_transcript_01530	172	-39.29	2 27	1893 1919	25
novel-ppo-miR-40	Phypoly_transcript_01532	164	-30.18	2 21	2486 2504	19
novel-ppo-miR-40	Phypoly_transcript_01532	160	-25.6	2 21	2700 2720	17
novel-ppo-miR-40	Phypoly_transcript_01533	164	-28.2	2 21	2782 2803	19
novel-ppo-miR-46	Phypoly_transcript_01534	165	-25.38	2 22	2833 2857	21
novel-ppo-miR-9	Phypoly_transcript_01541	166	-29.84	2 25	1313 1338	22
novel-ppo-miR-29	Phypoly_transcript_01550	164	-28.31	2 23	3668 3690	19
novel-ppo-miR-45	Phypoly_transcript_01557	168	-25.59	2 27	2793 2827	32
novel-ppo-miR-27	Phypoly_transcript_01562	164	-25.33	2 19	2862 2883	21
novel-ppo-miR-17	Phypoly_transcript_01565	161	-29.84	2 19	2563 2584	19
novel-ppo-miR-40	Phypoly_transcript_01567	170	-38.6	2 21	3138 3159	19
novel-ppo-miR-46	Phypoly_transcript_01577	165	-30.47	2 22	3455 3477	19
novel-ppo-miR-6	Phypoly_transcript_01580	162	-30.26	2 22	2633 2656	19
novel-ppo-miR-40	Phypoly_transcript_01583	164	-27.37	2 21	3174 3195	19
novel-ppo-miR-40	Phypoly_transcript_01583	160	-28.15	2 21	2035 2056	19
novel-ppo-miR-16	Phypoly_transcript_01587	168	-28.8	2 21	2714 2736	11
novel-ppo-miR-40	Phypoly_transcript_01588	162	-29.56	2 21	3121 3141	19
novel-ppo-miR-39	Phypoly_transcript_01590	168	-30.86	2 23	991 1016	23
novel-ppo-miR-6	Phypoly_transcript_01590	174	-34.18	2 19	2280 2303	19
novel-ppo-miR-17	Phypoly_transcript_01594	160	-28.87	2 18	840 862	20
novel-ppo-miR-40	Phypoly_transcript_01594	160	-27.33	2 21	229 250	19
novel-ppo-miR-35	Phypoly_transcript_01596	160	-26.27	2 23	173 196	23
novel-ppo-miR-40	Phypoly_transcript_01598	168	-37.49	2 21	395 416	19
novel-ppo-miR-9	Phypoly_transcript_01604	164	-26.99	2 22	1242 1271	26
novel-ppo-miR-4	Phypoly_transcript_01606	170	-36.67	2 24	2019 2047	24
novel-ppo-miR-40	Phypoly_transcript_01618	167	-34.93	2 21	1435 1455	19
novel-ppo-miR-40	Phypoly_transcript_01619	163	-30.13	2 21	3258 3279	19
novel-ppo-miR-35	Phypoly_transcript_01623	179	-32.68	2 25	1774 1802	26
novel-ppo-miR-35	Phypoly_transcript_01623	172	-29.59	2 24	2791 2815	21
novel-ppo-miR-35	Phypoly_transcript_01623	166	-27.09	2 25	1161 1188	23
novel-ppo-miR-10	Phypoly_transcript_01624	166	-25.18	2 24	2622 2648	23
novel-ppo-miR-40	Phypoly_transcript_01624	174	-34.93	2 21	1610 1631	19
novel-ppo-miR-43	Phypoly_transcript_01626	169	-33.75	2 27	1924 1952	24
novel-ppo-miR-40	Phypoly_transcript_01631	161	-27.1	2 20	632 655	21
novel-ppo-miR-13	Phypoly_transcript_01632	175	-29.05	2 22	1398 1426	23
novel-ppo-miR-33	Phypoly_transcript_01635	166	-30.07	2 27	1467 1495	25
novel-ppo-miR-46	Phypoly_transcript_01635	168	-30.15	2 21	336 359	21
novel-ppo-miR-40	Phypoly_transcript_01637	162	-32.86	2 21	2239 2262	21
novel-ppo-miR-40	Phypoly_transcript_01641	162	-25.61	2 19	2729 2749	19
novel-ppo-miR-45	Phypoly_transcript_01641	167	-25.36	2 25	3759 3790	28
novel-ppo-miR-40	Phypoly_transcript_01647	161	-27.56	2 19	2657 2677	18
novel-ppo-miR-43	Phypoly_transcript_01653	172	-27.48	2 25	2688 2715	24
novel-ppo-miR-40	Phypoly_transcript_01660	172	-31.33	2 21	2620 2645	23
novel-ppo-miR-40	Phypoly_transcript_01660	163	-31.23	2 21	271 292	17
novel-ppo-miR-10	Phypoly_transcript_01661	161	-30.79	2 25	2307 2332	24
novel-ppo-miR-4	Phypoly_transcript_01661	169	-37	2 24	1716 1747	29
novel-ppo-miR-6	Phypoly_transcript_01661	165	-26.45	2 23	1680 1703	20
novel-ppo-miR-10	Phypoly_transcript_01664	161	-28.3	2 23	462 486	22
novel-ppo-miR-40	Phypoly_transcript_01666	167	-33.51	2 21	344 366	18
novel-ppo-miR-4	Phypoly_transcript_01670	164	-35.02	2 23	2698 2725	23
novel-ppo-miR-40	Phypoly_transcript_01672	171	-37.19	2 21	205 226	19
novel-ppo-miR-40	Phypoly_transcript_01672	160	-26.95	2 21	1515 1537	20
novel-ppo-miR-40	Phypoly_transcript_01675	163	-27.22	2 21	1701 1723	20
novel-ppo-miR-40	Phypoly_transcript_01676	163	-33.94	2 16	130 152	20
novel-ppo-miR-21	Phypoly_transcript_01678	170	-31.47	2 21	2327 2348	20
novel-ppo-miR-9	Phypoly_transcript_01683	161	-26.39	2 24	132 157	24
novel-ppo-miR-40	Phypoly_transcript_01696	163	-35.32	2 21	186 207	19
novel-ppo-miR-26	Phypoly_transcript_01697	168	-26.17	2 29	233 262	14
novel-ppo-miR-40	Phypoly_transcript_01697	163	-29.36	2 20	1780 1802	20
novel-ppo-miR-6	Phypoly_transcript_01699	161	-25.92	2 23	2356 2379	21
novel-ppo-miR-40	Phypoly_transcript_01708	164	-29.34	2 21	413 434	14
novel-ppo-miR-13	Phypoly_transcript_01709	179	-30.09	2 24	2751 2776	22
novel-ppo-miR-33	Phypoly_transcript_01713	172	-25.88	2 24	161 190	27
novel-ppo-miR-43	Phypoly_transcript_01714	166	-26.66	2 27	2627 2654	25
novel-ppo-miR-6	Phypoly_transcript_01714	160	-30.49	2 21	1001 1024	17
novel-ppo-miR-21	Phypoly_transcript_01716	171	-28.44	2 21	2716 2740	22
novel-ppo-miR-6	Phypoly_transcript_01724	166	-27.88	2 21	1153 1177	22
novel-ppo-miR-39	Phypoly_transcript_01730	171	-30.41	2 22	1062 1086	22
novel-ppo-miR-40	Phypoly_transcript_01731	172	-37.29	2 21	1222 1244	20
novel-ppo-miR-6	Phypoly_transcript_01735	166	-26.97	2 19	251 275	22
novel-ppo-miR-6	Phypoly_transcript_01735	164	-25.89	2 23	711 735	21
novel-ppo-miR-40	Phypoly_transcript_01736	172	-30.94	2 21	1377 1398	18
novel-ppo-miR-40	Phypoly_transcript_01736	164	-34.6	2 21	115 136	19
novel-ppo-miR-40	Phypoly_transcript_01736	160	-27.74	2 18	1595 1616	19
novel-ppo-miR-40	Phypoly_transcript_01741	171	-33.95	2 20	2479 2500	19
novel-ppo-miR-40	Phypoly_transcript_01741	167	-40.27	2 21	1353 1374	19
novel-ppo-miR-26	Phypoly_transcript_01749	173	-29.07	2 23	2624 2652	21
novel-ppo-miR-40	Phypoly_transcript_01750	162	-26.46	2 19	2767 2790	18
novel-ppo-miR-33	Phypoly_transcript_01752	163	-25.15	2 25	92 122	28
novel-ppo-miR-42	Phypoly_transcript_01757	171	-25.52	2 25	2953 2981	26
novel-ppo-miR-22	Phypoly_transcript_01760	160	-25.57	2 17	2576 2593	15
novel-ppo-miR-40	Phypoly_transcript_01761	161	-34.93	2 21	1073 1094	18
novel-ppo-miR-26	Phypoly_transcript_01764	175	-26.64	2 27	1845 1872	26
ppo-miR-6236	Phypoly_transcript_01767	167	-33.69	2 18	1439 1457	16
novel-ppo-miR-40	Phypoly_transcript_01768	164	-26.53	2 21	2556 2578	20
novel-ppo-miR-40	Phypoly_transcript_01768	163	-29.44	2 17	698 719	17
novel-ppo-miR-26	Phypoly_transcript_01774	170	-25.49	2 22	2028 2052	27
novel-ppo-miR-40	Phypoly_transcript_01775	172	-32.7	2 21	1228 1249	20
novel-ppo-miR-40	Phypoly_transcript_01775	161	-27.49	2 20	2055 2076	19
novel-ppo-miR-4	Phypoly_transcript_01779	166	-31.97	2 25	2160 2186	23
novel-ppo-miR-43	Phypoly_transcript_01779	161	-27.44	2 27	937 965	26
novel-ppo-miR-40	Phypoly_transcript_01781	171	-28.59	2 20	2039 2061	16
novel-ppo-miR-40	Phypoly_transcript_01785	166	-34.42	2 21	238 259	19
novel-ppo-miR-22	Phypoly_transcript_01791	161	-25.95	2 14	2471 2490	17
novel-ppo-miR-40	Phypoly_transcript_01792	160	-30.21	2 21	2971 2991	18
novel-ppo-miR-17	Phypoly_transcript_01793	165	-36.23	2 20	2284 2304	18
novel-ppo-miR-40	Phypoly_transcript_01793	168	-35.85	2 21	830 851	18
novel-ppo-miR-40	Phypoly_transcript_01795	163	-28.49	2 18	1851 1871	19
novel-ppo-miR-40	Phypoly_transcript_01796	163	-29.29	2 20	2806 2826	20
novel-ppo-miR-40	Phypoly_transcript_01796	160	-27.59	2 21	2359 2380	19
novel-ppo-miR-33	Phypoly_transcript_01799	179	-26.35	2 25	2347 2374	25
novel-ppo-miR-29	Phypoly_transcript_01802	168	-26.43	2 19	3633 3655	21
novel-ppo-miR-30	Phypoly_transcript_01802	172	-26.82	2 17	213 237	22
novel-ppo-miR-24	Phypoly_transcript_01805	168	-26.76	2 24	2824 2847	22
novel-ppo-miR-42	Phypoly_transcript_01807	171	-27.29	2 23	280 307	21
novel-ppo-miR-40	Phypoly_transcript_01817	160	-29.97	2 21	1721 1741	16
novel-ppo-miR-35	Phypoly_transcript_01827	161	-28.18	2 24	2387 2413	24
novel-ppo-miR-40	Phypoly_transcript_01827	170	-31.08	2 19	1272 1293	18
novel-ppo-miR-40	Phypoly_transcript_01828	168	-33.28	2 21	2755 2774	19
novel-ppo-miR-40	Phypoly_transcript_01829	168	-31.17	2 19	2969 2990	19
novel-ppo-miR-40	Phypoly_transcript_01829	161	-30.1	2 19	193 214	17
novel-ppo-miR-40	Phypoly_transcript_01830	164	-26.83	2 21	758 779	19
novel-ppo-miR-40	Phypoly_transcript_01831	160	-26.86	2 21	1432 1452	17
novel-ppo-miR-33	Phypoly_transcript_01832	164	-28.86	2 18	735 763	24
novel-ppo-miR-4	Phypoly_transcript_01833	161	-31.2	2 25	2203 2227	22
novel-ppo-miR-9	Phypoly_transcript_01841	171	-29.59	2 25	342 363	23
novel-ppo-miR-9	Phypoly_transcript_01846	166	-30.92	2 24	2798 2824	21
novel-ppo-miR-26	Phypoly_transcript_01848	167	-28.78	2 29	2734 2764	22
novel-ppo-miR-10	Phypoly_transcript_01850	163	-29.23	2 25	2086 2113	25
novel-ppo-miR-40	Phypoly_transcript_01850	162	-29.78	2 21	83 106	19
novel-ppo-miR-33	Phypoly_transcript_01853	169	-27.97	2 27	2960 2990	26
novel-ppo-miR-40	Phypoly_transcript_01853	162	-27.74	2 21	73 94	19
novel-ppo-miR-40	Phypoly_transcript_01855	160	-26.31	2 21	994 1013	19
novel-ppo-miR-6	Phypoly_transcript_01866	163	-25.82	2 21	385 412	23
novel-ppo-miR-40	Phypoly_transcript_01871	165	-34.44	2 19	37 57	19
novel-ppo-miR-40	Phypoly_transcript_01873	168	-28.51	2 21	3076 3096	19
novel-ppo-miR-40	Phypoly_transcript_01874	163	-26.25	2 17	2029 2050	19
novel-ppo-miR-40	Phypoly_transcript_01876	167	-33.56	2 20	2962 2984	18
novel-ppo-miR-10	Phypoly_transcript_01898	166	-30.2	2 25	459 488	27
novel-ppo-miR-40	Phypoly_transcript_01899	160	-26.16	2 21	1554 1575	19
novel-ppo-miR-4	Phypoly_transcript_01903	160	-27.1	2 25	2640 2667	23
novel-ppo-miR-40	Phypoly_transcript_01918	162	-26.8	2 20	314 336	16
novel-ppo-miR-33	Phypoly_transcript_01926	166	-27.13	2 21	2531 2561	26
novel-ppo-miR-13	Phypoly_transcript_01928	192	-26.23	2 25	2689 2714	23
novel-ppo-miR-40	Phypoly_transcript_01928	160	-26.15	2 21	1584 1605	18
novel-ppo-miR-26	Phypoly_transcript_01936	168	-27.06	2 29	1558 1588	27
novel-ppo-miR-29	Phypoly_transcript_01936	194	-35.75	2 23	3637 3661	22
novel-ppo-miR-29	Phypoly_transcript_01936	188	-35.73	2 23	3011 3039	26
novel-ppo-miR-30	Phypoly_transcript_01936	182	-34	2 19	3671 3690	15
novel-ppo-miR-30	Phypoly_transcript_01936	172	-29.92	2 17	3631 3650	17
novel-ppo-miR-30	Phypoly_transcript_01936	172	-30.67	2 17	2788 2807	15
novel-ppo-miR-30	Phypoly_transcript_01936	172	-30.67	2 17	2892 2911	17
novel-ppo-miR-30	Phypoly_transcript_01936	172	-30.67	2 17	2856 2875	15
novel-ppo-miR-40	Phypoly_transcript_01936	168	-28.41	2 21	379 400	19
novel-ppo-miR-29	Phypoly_transcript_01946	169	-25.12	2 23	2785 2807	17
novel-ppo-miR-4	Phypoly_transcript_01946	160	-32.18	2 23	875 902	25
novel-ppo-miR-4	Phypoly_transcript_01949	164	-25.18	2 25	1658 1683	24
novel-ppo-miR-40	Phypoly_transcript_01949	162	-28.18	2 19	49 71	19
novel-ppo-miR-40	Phypoly_transcript_01955	167	-33.44	2 21	301 322	19
novel-ppo-miR-40	Phypoly_transcript_01955	164	-30.87	2 21	2188 2209	19
novel-ppo-miR-1	Phypoly_transcript_01957	168	-26.18	2 24	1142 1164	22
novel-ppo-miR-10	Phypoly_transcript_01962	167	-31.41	2 25	2203 2229	24
novel-ppo-miR-7	Phypoly_transcript_01964	163	-28.69	2 20	3762 3782	16
novel-ppo-miR-40	Phypoly_transcript_01966	163	-32.3	2 21	1133 1154	17
novel-ppo-miR-40	Phypoly_transcript_01973	163	-31.98	2 21	1368 1392	22
novel-ppo-miR-9	Phypoly_transcript_01975	171	-28.1	2 23	1272 1300	25
novel-ppo-miR-40	Phypoly_transcript_01985	175	-32.23	2 21	1403 1424	19
novel-ppo-miR-40	Phypoly_transcript_01991	167	-33.57	2 21	330 352	20
novel-ppo-miR-6	Phypoly_transcript_01991	169	-27.66	2 22	987 1010	17
novel-ppo-miR-40	Phypoly_transcript_01994	172	-32.9	2 21	10 33	21
novel-ppo-miR-9	Phypoly_transcript_01998	163	-25.22	2 24	1626 1652	24
novel-ppo-miR-40	Phypoly_transcript_02003	168	-33.45	2 21	962 984	20
novel-ppo-miR-45	Phypoly_transcript_02017	161	-27.77	2 26	3817 3846	29
novel-ppo-miR-4	Phypoly_transcript_02018	167	-39.42	2 25	789 813	24
novel-ppo-miR-17	Phypoly_transcript_02021	179	-32.22	2 20	1174 1198	21
novel-ppo-miR-20	Phypoly_transcript_02024	165	-25.2	2 20	298 327	27
novel-ppo-miR-41	Phypoly_transcript_02024	168	-27.24	2 21	745 766	14
novel-ppo-miR-26	Phypoly_transcript_02027	168	-28.62	2 27	851 880	21
novel-ppo-miR-10	Phypoly_transcript_02029	161	-26.81	2 22	1071 1096	20
novel-ppo-miR-10	Phypoly_transcript_02029	161	-29.34	2 14	945 970	12
novel-ppo-miR-40	Phypoly_transcript_02029	160	-28.78	2 20	2443 2465	20
novel-ppo-miR-27	Phypoly_transcript_02030	165	-25.05	2 23	482 505	20
novel-ppo-miR-46	Phypoly_transcript_02030	170	-27.16	2 21	836 858	20
novel-ppo-miR-35	Phypoly_transcript_02032	167	-25.67	2 25	1734 1759	23
novel-ppo-miR-21	Phypoly_transcript_02035	171	-27.86	2 20	2198 2219	19
novel-ppo-miR-37	Phypoly_transcript_02037	167	-26.8	2 23	4440 4468	25
novel-ppo-miR-21	Phypoly_transcript_02039	165	-27.35	2 21	2189 2212	21
novel-ppo-miR-9	Phypoly_transcript_02039	178	-33.28	2 25	809 837	25
novel-ppo-miR-40	Phypoly_transcript_02051	164	-35.5	2 21	682 703	19
novel-ppo-miR-41	Phypoly_transcript_02053	162	-25.03	2 20	2482 2507	21
novel-ppo-miR-43	Phypoly_transcript_02056	172	-29.7	2 25	1508 1535	23
novel-ppo-miR-40	Phypoly_transcript_02065	166	-33.17	2 21	725 746	19
novel-ppo-miR-40	Phypoly_transcript_02065	160	-25.08	2 21	595 616	19
novel-ppo-miR-26	Phypoly_transcript_02074	160	-25.46	2 20	927 955	28
novel-ppo-miR-40	Phypoly_transcript_02078	162	-28.27	2 19	2973 2994	19
novel-ppo-miR-4	Phypoly_transcript_02080	163	-37.13	2 25	76 100	21
novel-ppo-miR-9	Phypoly_transcript_02081	165	-26.3	2 24	1428 1453	22
novel-ppo-miR-10	Phypoly_transcript_02083	163	-26.31	2 25	651 673	23
novel-ppo-miR-40	Phypoly_transcript_02083	163	-35.14	2 21	2633 2653	19
novel-ppo-miR-5	Phypoly_transcript_02084	165	-26.96	2 19	2236 2258	20
novel-ppo-miR-4	Phypoly_transcript_02089	163	-27.05	2 25	344 369	23
novel-ppo-miR-6	Phypoly_transcript_02093	161	-25.76	2 23	2530 2552	21
novel-ppo-miR-40	Phypoly_transcript_02099	161	-31.89	2 21	2611 2632	19
novel-ppo-miR-40	Phypoly_transcript_02104	163	-27.71	2 21	206 227	17
novel-ppo-miR-40	Phypoly_transcript_02104	163	-28.17	2 21	2479 2502	21
novel-ppo-miR-10	Phypoly_transcript_02113	162	-27.72	2 23	425 451	23
novel-ppo-miR-6	Phypoly_transcript_02119	163	-29.72	2 21	302 326	20
novel-ppo-miR-19	Phypoly_transcript_02121	168	-25.61	2 17	11 31	15
novel-ppo-miR-40	Phypoly_transcript_02128	174	-31.37	2 19	566 588	21
novel-ppo-miR-40	Phypoly_transcript_02128	160	-27	2 21	1768 1791	21
novel-ppo-miR-45	Phypoly_transcript_02131	167	-25.32	2 26	145 178	29
novel-ppo-miR-1	Phypoly_transcript_02134	173	-25.51	2 23	663 690	24
novel-ppo-miR-40	Phypoly_transcript_02136	161	-32	2 21	518 540	20
novel-ppo-miR-6	Phypoly_transcript_02138	163	-31.54	2 23	682 705	20
novel-ppo-miR-8	Phypoly_transcript_02138	172	-26.73	2 23	1352 1377	22
novel-ppo-miR-40	Phypoly_transcript_02139	163	-26.67	2 21	2603 2624	17
novel-ppo-miR-40	Phypoly_transcript_02143	160	-28.59	2 19	2472 2493	19
novel-ppo-miR-6	Phypoly_transcript_02143	163	-25.78	2 22	1485 1505	21
novel-ppo-miR-39	Phypoly_transcript_02151	177	-30.71	2 22	2769 2792	15
novel-ppo-miR-20	Phypoly_transcript_02152	162	-25.79	2 20	1602 1623	19
novel-ppo-miR-21	Phypoly_transcript_02153	160	-25.68	2 20	2611 2633	20
novel-ppo-miR-40	Phypoly_transcript_02155	167	-30.37	2 21	373 394	20
novel-ppo-miR-10	Phypoly_transcript_02158	174	-33.04	2 24	2534 2563	26
novel-ppo-miR-5	Phypoly_transcript_02158	162	-28.57	2 21	1703 1723	18
novel-ppo-miR-7	Phypoly_transcript_02162	163	-26.54	2 20	2436 2458	19
novel-ppo-miR-40	Phypoly_transcript_02166	160	-30.38	2 21	355 377	20
novel-ppo-miR-40	Phypoly_transcript_02171	170	-30.11	2 20	1690 1710	17
novel-ppo-miR-5	Phypoly_transcript_02172	160	-26.01	2 20	1071 1092	20
novel-ppo-miR-40	Phypoly_transcript_02175	162	-30.39	2 21	2639 2661	20
novel-ppo-miR-40	Phypoly_transcript_02180	160	-25.68	2 21	1772 1793	19
novel-ppo-miR-40	Phypoly_transcript_02186	162	-28.44	2 19	952 974	19
novel-ppo-miR-43	Phypoly_transcript_02187	160	-28.89	2 27	432 459	25
novel-ppo-miR-40	Phypoly_transcript_02190	167	-31.96	2 20	2119 2139	19
novel-ppo-miR-46	Phypoly_transcript_02192	170	-34.07	2 20	2984 3004	20
novel-ppo-miR-40	Phypoly_transcript_02194	160	-28.9	2 21	206 227	19
novel-ppo-miR-12	Phypoly_transcript_02199	160	-25.6	2 13	1589 1606	11
novel-ppo-miR-10	Phypoly_transcript_02200	172	-29.63	2 24	693 718	23
novel-ppo-miR-40	Phypoly_transcript_02200	168	-32.39	2 21	1542 1563	17
novel-ppo-miR-10	Phypoly_transcript_02202	166	-28.72	2 24	265 293	25
novel-ppo-miR-24	Phypoly_transcript_02203	169	-28.18	2 24	2061 2087	24
novel-ppo-miR-40	Phypoly_transcript_02204	164	-28.62	2 21	1188 1209	18
novel-ppo-miR-40	Phypoly_transcript_02206	163	-28.4	2 21	573 594	19
novel-ppo-miR-33	Phypoly_transcript_02207	163	-30	2 21	962 991	18
novel-ppo-miR-45	Phypoly_transcript_02210	172	-25.51	2 28	3098 3128	24
novel-ppo-miR-40	Phypoly_transcript_02214	171	-39.09	2 21	1545 1566	19
novel-ppo-miR-9	Phypoly_transcript_02216	165	-28.55	2 25	2564 2589	22
novel-ppo-miR-33	Phypoly_transcript_02218	177	-31.89	2 27	2691 2714	25
novel-ppo-miR-40	Phypoly_transcript_02220	165	-33.39	2 21	934 955	19
novel-ppo-miR-42	Phypoly_transcript_02220	161	-26.77	2 25	2793 2818	21
novel-ppo-miR-40	Phypoly_transcript_02222	170	-30.06	2 21	2296 2318	20
novel-ppo-miR-40	Phypoly_transcript_02222	169	-30.28	2 20	907 929	20
novel-ppo-miR-6	Phypoly_transcript_02223	163	-26	2 18	133 158	21
novel-ppo-miR-41	Phypoly_transcript_02225	161	-27.7	2 16	3227 3248	18
novel-ppo-miR-16	Phypoly_transcript_02230	181	-27.08	2 22	2707 2728	20
novel-ppo-miR-33	Phypoly_transcript_02232	175	-27.43	2 26	2509 2535	19
novel-ppo-miR-40	Phypoly_transcript_02237	167	-32.57	2 21	1432 1451	19
novel-ppo-miR-40	Phypoly_transcript_02241	166	-29.05	2 19	2718 2738	19
novel-ppo-miR-4	Phypoly_transcript_02243	166	-32.19	2 24	2441 2464	24
novel-ppo-miR-40	Phypoly_transcript_02243	173	-34.36	2 20	764 784	18
novel-ppo-miR-40	Phypoly_transcript_02243	165	-35.34	2 21	2608 2630	20
novel-ppo-miR-43	Phypoly_transcript_02249	166	-25.04	2 16	2462 2492	28
novel-ppo-miR-9	Phypoly_transcript_02260	165	-25.59	2 23	539 563	23
novel-ppo-miR-16	Phypoly_transcript_02262	173	-25.51	2 22	2896 2918	19
novel-ppo-miR-43	Phypoly_transcript_02262	172	-31.42	2 27	2830 2857	23
novel-ppo-miR-27	Phypoly_transcript_02266	169	-27.61	2 19	3432 3456	15
novel-ppo-miR-43	Phypoly_transcript_02266	168	-26.07	2 26	1842 1865	25
novel-ppo-miR-41	Phypoly_transcript_02267	166	-25.99	2 21	2234 2253	19
novel-ppo-miR-8	Phypoly_transcript_02269	163	-25.06	2 20	3455 3479	20
novel-ppo-miR-29	Phypoly_transcript_02273	169	-26.43	2 20	2888 2911	21
novel-ppo-miR-30	Phypoly_transcript_02273	174	-26.82	2 19	2866 2885	15
novel-ppo-miR-40	Phypoly_transcript_02285	162	-31.14	2 21	2671 2692	17
novel-ppo-miR-45	Phypoly_transcript_02286	166	-28.5	2 26	1680 1709	24
novel-ppo-miR-10	Phypoly_transcript_02288	162	-29.5	2 25	471 500	27
novel-ppo-miR-35	Phypoly_transcript_02292	162	-29.09	2 23	685 709	23
novel-ppo-miR-40	Phypoly_transcript_02307	163	-31.3	2 20	1359 1379	18
novel-ppo-miR-40	Phypoly_transcript_02309	171	-35.51	2 21	979 998	19
novel-ppo-miR-6	Phypoly_transcript_02314	169	-33.36	2 22	2252 2277	24
novel-ppo-miR-41	Phypoly_transcript_02320	160	-25.36	2 18	1340 1362	19
novel-ppo-miR-40	Phypoly_transcript_02322	172	-40.09	2 21	1551 1571	19
novel-ppo-miR-6	Phypoly_transcript_02322	165	-26.42	2 22	1544 1566	20
novel-ppo-miR-33	Phypoly_transcript_02327	177	-35.06	2 22	2218 2250	24
novel-ppo-miR-40	Phypoly_transcript_02330	164	-28.6	2 21	2667 2688	18
novel-ppo-miR-43	Phypoly_transcript_02337	166	-28.61	2 27	586 614	15
novel-ppo-miR-6	Phypoly_transcript_02337	161	-25.46	2 18	2484 2506	16
novel-ppo-miR-4	Phypoly_transcript_02344	174	-31.15	2 20	477 504	25
novel-ppo-miR-7	Phypoly_transcript_02349	166	-26.52	2 19	3585 3606	18
novel-ppo-miR-40	Phypoly_transcript_02357	172	-30.95	2 21	2505 2527	20
novel-ppo-miR-4	Phypoly_transcript_02361	169	-36.81	2 25	1392 1418	24
novel-ppo-miR-9	Phypoly_transcript_02363	170	-29.14	2 20	1281 1309	25
novel-ppo-miR-40	Phypoly_transcript_02366	162	-31.51	2 21	2509 2530	19
novel-ppo-miR-16	Phypoly_transcript_02372	163	-25.16	2 20	1914 1936	19
novel-ppo-miR-37	Phypoly_transcript_02381	167	-26.22	2 26	3476 3504	24
novel-ppo-miR-6	Phypoly_transcript_02381	164	-32.43	2 23	712 735	20
novel-ppo-miR-28	Phypoly_transcript_02382	173	-26.7	2 24	875 903	26
novel-ppo-miR-43	Phypoly_transcript_02382	171	-30.66	2 27	1775 1805	28
novel-ppo-miR-8	Phypoly_transcript_02384	168	-26.35	2 22	724 748	22
novel-ppo-miR-40	Phypoly_transcript_02396	168	-32.62	2 21	2449 2470	19
novel-ppo-miR-40	Phypoly_transcript_02396	160	-27.25	2 21	1805 1826	19
novel-ppo-miR-43	Phypoly_transcript_02396	162	-26.05	2 27	1940 1969	26
novel-ppo-miR-10	Phypoly_transcript_02397	161	-25.53	2 24	1946 1973	24
novel-ppo-miR-40	Phypoly_transcript_02402	161	-29.17	2 21	1462 1482	19
novel-ppo-miR-40	Phypoly_transcript_02406	162	-28.72	2 20	963 984	19
novel-ppo-miR-5	Phypoly_transcript_02408	160	-27.24	2 18	708 730	18
novel-ppo-miR-40	Phypoly_transcript_02412	162	-28.44	2 21	1128 1149	19
novel-ppo-miR-40	Phypoly_transcript_02412	160	-30.82	2 21	644 663	19
novel-ppo-miR-4	Phypoly_transcript_02421	165	-34.34	2 14	1477 1505	25
novel-ppo-miR-42	Phypoly_transcript_02422	163	-26.67	2 24	872 896	24
novel-ppo-miR-40	Phypoly_transcript_02428	169	-30.53	2 20	2035 2058	20
novel-ppo-miR-40	Phypoly_transcript_02428	163	-31.69	2 19	2371 2394	21
novel-ppo-miR-35	Phypoly_transcript_02431	166	-27.52	2 24	871 899	25
novel-ppo-miR-35	Phypoly_transcript_02431	161	-25.53	2 23	1843 1869	24
novel-ppo-miR-40	Phypoly_transcript_02431	168	-29.07	2 21	1599 1620	19
novel-ppo-miR-40	Phypoly_transcript_02431	164	-31.66	2 21	938 958	18
novel-ppo-miR-40	Phypoly_transcript_02431	161	-28.74	2 18	2151 2170	17
novel-ppo-miR-41	Phypoly_transcript_02434	167	-28.45	2 16	203 223	14
ppo-miR-6236	Phypoly_transcript_02435	161	-30.61	2 18	2767 2785	16
novel-ppo-miR-40	Phypoly_transcript_02444	162	-32.03	2 21	1685 1706	19
novel-ppo-miR-22	Phypoly_transcript_02448	165	-31.59	2 18	744 763	14
novel-ppo-miR-10	Phypoly_transcript_02460	165	-28.71	2 23	2764 2791	23
novel-ppo-miR-40	Phypoly_transcript_02460	180	-33.2	2 21	2227 2248	19
novel-ppo-miR-5	Phypoly_transcript_02461	162	-26.84	2 20	1519 1542	21
novel-ppo-miR-40	Phypoly_transcript_02464	167	-35.03	2 21	2247 2268	16
novel-ppo-miR-40	Phypoly_transcript_02465	168	-33.73	2 21	2022 2042	19
novel-ppo-miR-40	Phypoly_transcript_02468	172	-30.37	2 21	1038 1059	19
novel-ppo-miR-40	Phypoly_transcript_02468	166	-28.37	2 21	2378 2400	20
novel-ppo-miR-42	Phypoly_transcript_02472	167	-27.24	2 24	244 269	22
novel-ppo-miR-40	Phypoly_transcript_02475	161	-31.27	2 21	313 334	19
novel-ppo-miR-24	Phypoly_transcript_02479	168	-27.2	2 24	2878 2903	22
novel-ppo-miR-43	Phypoly_transcript_02480	164	-32.17	2 27	230 257	25
novel-ppo-miR-27	Phypoly_transcript_02481	174	-28.5	2 23	810 832	17
novel-ppo-miR-24	Phypoly_transcript_02482	173	-31.84	2 24	2425 2449	23
novel-ppo-miR-40	Phypoly_transcript_02484	164	-30.26	2 21	652 673	19
novel-ppo-miR-10	Phypoly_transcript_02498	168	-26.03	2 23	546 570	21
novel-ppo-miR-40	Phypoly_transcript_02498	165	-31.27	2 20	2568 2592	22
novel-ppo-miR-40	Phypoly_transcript_02501	165	-34.2	2 21	2325 2346	20
novel-ppo-miR-40	Phypoly_transcript_02501	160	-27.81	2 21	2718 2739	19
novel-ppo-miR-43	Phypoly_transcript_02501	160	-33.93	2 25	20 45	25
novel-ppo-miR-40	Phypoly_transcript_02502	163	-37.48	2 20	2304 2324	18
novel-ppo-miR-40	Phypoly_transcript_02508	160	-27.13	2 20	1016 1035	19
novel-ppo-miR-40	Phypoly_transcript_02510	162	-29.05	2 20	959 980	19
novel-ppo-miR-26	Phypoly_transcript_02512	169	-26.67	2 23	318 350	31
novel-ppo-miR-40	Phypoly_transcript_02514	164	-29.1	2 21	2134 2155	18
novel-ppo-miR-40	Phypoly_transcript_02517	172	-31.33	2 21	734 753	18
novel-ppo-miR-10	Phypoly_transcript_02518	163	-25.93	2 24	697 722	22
novel-ppo-miR-40	Phypoly_transcript_02520	163	-29.74	2 20	1925 1948	20
novel-ppo-miR-40	Phypoly_transcript_02520	163	-31.76	2 21	1100 1121	19
novel-ppo-miR-12	Phypoly_transcript_02523	172	-33.62	2 17	587 604	15
novel-ppo-miR-12	Phypoly_transcript_02523	163	-29.91	2 17	610 628	16
novel-ppo-miR-24	Phypoly_transcript_02526	169	-28.71	2 24	1862 1890	26
novel-ppo-miR-40	Phypoly_transcript_02528	175	-37.76	2 21	2412 2433	19
novel-ppo-miR-35	Phypoly_transcript_02529	172	-27.02	2 24	1342 1364	21
novel-ppo-miR-9	Phypoly_transcript_02532	175	-30.07	2 24	1988 2011	23
novel-ppo-miR-40	Phypoly_transcript_02533	167	-28.64	2 21	2486 2507	18
novel-ppo-miR-33	Phypoly_transcript_02540	161	-26.32	2 27	1800 1829	27
novel-ppo-miR-5	Phypoly_transcript_02542	163	-25.46	2 17	1543 1562	18
novel-ppo-miR-5	Phypoly_transcript_02542	162	-25.31	2 21	2228 2250	17
novel-ppo-miR-4	Phypoly_transcript_02543	161	-31.29	2 24	2567 2593	19
novel-ppo-miR-4	Phypoly_transcript_02545	174	-41.55	2 25	1372 1400	26
novel-ppo-miR-40	Phypoly_transcript_02549	163	-30.7	2 21	1922 1944	20
novel-ppo-miR-40	Phypoly_transcript_02559	165	-31.53	2 19	136 158	20
novel-ppo-miR-40	Phypoly_transcript_02560	160	-31.02	2 21	802 824	20
novel-ppo-miR-26	Phypoly_transcript_02563	176	-29.31	2 29	1292 1320	25
novel-ppo-miR-5	Phypoly_transcript_02569	166	-25.35	2 21	1183 1205	19
novel-ppo-miR-17	Phypoly_transcript_02570	166	-25.98	2 20	842 865	19
novel-ppo-miR-40	Phypoly_transcript_02573	167	-31.28	2 21	1125 1147	20
novel-ppo-miR-41	Phypoly_transcript_02573	167	-29.44	2 21	1739 1759	19
novel-ppo-miR-39	Phypoly_transcript_02576	161	-26.8	2 22	55 82	25
novel-ppo-miR-40	Phypoly_transcript_02577	163	-28.3	2 16	2294 2317	19
novel-ppo-miR-40	Phypoly_transcript_02578	160	-30.67	2 21	1792 1810	19
novel-ppo-miR-45	Phypoly_transcript_02579	160	-25.21	2 26	442 473	26
novel-ppo-miR-21	Phypoly_transcript_02581	160	-25.03	2 21	1497 1518	18
novel-ppo-miR-16	Phypoly_transcript_02582	173	-27.28	2 22	2573 2595	20
novel-ppo-miR-10	Phypoly_transcript_02583	174	-33.1	2 24	833 859	23
novel-ppo-miR-10	Phypoly_transcript_02583	172	-30.34	2 24	1067 1093	24
novel-ppo-miR-10	Phypoly_transcript_02583	164	-27.13	2 24	1325 1351	24
novel-ppo-miR-10	Phypoly_transcript_02583	163	-30.09	2 25	166 193	25
novel-ppo-miR-10	Phypoly_transcript_02583	162	-30.02	2 25	469 496	27
novel-ppo-miR-6	Phypoly_transcript_02583	171	-34.4	2 21	2707 2728	20
novel-ppo-miR-6	Phypoly_transcript_02583	171	-34.4	2 21	1083 1106	16
novel-ppo-miR-6	Phypoly_transcript_02583	163	-30.08	2 21	2035 2057	21
novel-ppo-miR-40	Phypoly_transcript_02584	167	-28.08	2 21	1740 1762	20
novel-ppo-miR-40	Phypoly_transcript_02585	162	-29.77	2 21	1487 1508	14
novel-ppo-miR-6	Phypoly_transcript_02586	165	-28.22	2 23	2699 2725	22
novel-ppo-miR-33	Phypoly_transcript_02588	165	-29.62	2 26	2337 2363	24
novel-ppo-miR-40	Phypoly_transcript_02589	163	-26.08	2 21	2217 2238	19
novel-ppo-miR-41	Phypoly_transcript_02590	164	-25.39	2 21	681 703	17
novel-ppo-miR-26	Phypoly_transcript_02594	160	-25.49	2 29	574 603	19
novel-ppo-miR-16	Phypoly_transcript_02595	163	-26.06	2 22	805 827	20
novel-ppo-miR-40	Phypoly_transcript_02599	160	-31.95	2 19	959 982	21
novel-ppo-miR-1	Phypoly_transcript_02603	179	-26.47	2 24	1925 1949	22
novel-ppo-miR-40	Phypoly_transcript_02605	187	-41.62	2 20	1636 1656	19
novel-ppo-miR-40	Phypoly_transcript_02605	166	-29.17	2 21	2213 2236	21
novel-ppo-miR-40	Phypoly_transcript_02606	164	-27.97	2 21	190 210	17
novel-ppo-miR-6	Phypoly_transcript_02606	160	-29.58	2 18	2729 2755	22
novel-ppo-miR-40	Phypoly_transcript_02610	161	-31.91	2 21	6 27	18
novel-ppo-miR-35	Phypoly_transcript_02613	172	-28.06	2 25	1867 1895	25
novel-ppo-miR-40	Phypoly_transcript_02616	171	-33.99	2 21	613 636	21
novel-ppo-miR-40	Phypoly_transcript_02616	162	-29.47	2 21	1386 1407	19
novel-ppo-miR-26	Phypoly_transcript_02617	172	-26.77	2 27	2420 2450	22
novel-ppo-miR-39	Phypoly_transcript_02620	169	-29.58	2 23	1614 1636	20
novel-ppo-miR-40	Phypoly_transcript_02621	166	-32.79	2 21	1676 1701	23
novel-ppo-miR-6	Phypoly_transcript_02621	170	-29.55	2 23	2669 2695	22
novel-ppo-miR-35	Phypoly_transcript_02626	170	-27.8	2 24	534 563	25
novel-ppo-miR-43	Phypoly_transcript_02626	165	-29.23	2 26	2290 2316	26
novel-ppo-miR-40	Phypoly_transcript_02627	162	-33.64	2 21	1452 1474	20
novel-ppo-miR-43	Phypoly_transcript_02627	161	-25.22	2 23	1559 1590	29
novel-ppo-miR-16	Phypoly_transcript_02628	164	-25.73	2 21	1424 1446	18
novel-ppo-miR-40	Phypoly_transcript_02634	165	-31.67	2 20	1565 1585	19
novel-ppo-miR-43	Phypoly_transcript_02634	180	-33.99	2 27	288 315	23
novel-ppo-miR-40	Phypoly_transcript_02636	166	-30.74	2 21	1016 1036	19
novel-ppo-miR-4	Phypoly_transcript_02638	169	-34.37	2 19	958 983	12
novel-ppo-miR-43	Phypoly_transcript_02638	162	-26.92	2 19	2392 2419	24
novel-ppo-miR-40	Phypoly_transcript_02640	175	-37	2 21	1204 1224	19
novel-ppo-miR-40	Phypoly_transcript_02640	164	-30.18	2 21	1211 1231	18
novel-ppo-miR-40	Phypoly_transcript_02640	162	-29.27	2 21	671 694	21
novel-ppo-miR-26	Phypoly_transcript_02644	160	-26.18	2 28	716 743	27
novel-ppo-miR-39	Phypoly_transcript_02649	167	-28.88	2 22	1408 1431	20
novel-ppo-miR-10	Phypoly_transcript_02650	165	-28.22	2 24	973 1000	24
novel-ppo-miR-10	Phypoly_transcript_02652	170	-26.38	2 24	2595 2623	25
novel-ppo-miR-29	Phypoly_transcript_02652	185	-36.32	2 23	2858 2880	21
novel-ppo-miR-30	Phypoly_transcript_02652	172	-26.59	2 17	2876 2895	15
novel-ppo-miR-30	Phypoly_transcript_02652	172	-30.57	2 17	2902 2921	15
novel-ppo-miR-30	Phypoly_transcript_02652	162	-29.24	2 17	2718 2737	17
novel-ppo-miR-40	Phypoly_transcript_02658	165	-30.39	2 21	1627 1649	20
novel-ppo-miR-40	Phypoly_transcript_02658	161	-32.23	2 18	1498 1519	19
novel-ppo-miR-39	Phypoly_transcript_02662	163	-25.56	2 21	961 984	20
novel-ppo-miR-24	Phypoly_transcript_02664	170	-26.51	2 24	932 956	23
novel-ppo-miR-40	Phypoly_transcript_02664	162	-27.45	2 19	1517 1537	19
novel-ppo-miR-40	Phypoly_transcript_02665	163	-28.33	2 21	790 811	20
ppo-miR-6236	Phypoly_transcript_02666	161	-25.62	2 18	2796 2816	18
novel-ppo-miR-40	Phypoly_transcript_02679	167	-26.24	2 21	1723 1744	16
novel-ppo-miR-24	Phypoly_transcript_02688	165	-25.49	2 14	1878 1906	26
novel-ppo-miR-12	Phypoly_transcript_02689	161	-30.82	2 14	1983 2000	12
novel-ppo-miR-40	Phypoly_transcript_02693	163	-29.77	2 21	2381 2402	17
novel-ppo-miR-6	Phypoly_transcript_02695	166	-30.06	2 23	1066 1090	22
novel-ppo-miR-4	Phypoly_transcript_02698	169	-36.81	2 25	2052 2081	26
novel-ppo-miR-40	Phypoly_transcript_02699	163	-29.46	2 21	411 433	20
novel-ppo-miR-40	Phypoly_transcript_02701	164	-31.25	2 21	1578 1601	21
novel-ppo-miR-4	Phypoly_transcript_02705	163	-34.88	2 24	570 593	24
novel-ppo-miR-40	Phypoly_transcript_02705	160	-32.62	2 19	647 669	20
novel-ppo-miR-9	Phypoly_transcript_02707	171	-25.81	2 24	1094 1120	22
novel-ppo-miR-7	Phypoly_transcript_02713	166	-25.73	2 20	620 640	18
novel-ppo-miR-17	Phypoly_transcript_02716	163	-27.7	2 16	163 186	21
novel-ppo-miR-40	Phypoly_transcript_02726	164	-28.22	2 19	723 745	20
novel-ppo-miR-4	Phypoly_transcript_02754	162	-29.71	2 23	642 668	18
novel-ppo-miR-40	Phypoly_transcript_02755	162	-27.78	2 21	2298 2319	19
novel-ppo-miR-4	Phypoly_transcript_02757	162	-25.66	2 25	1454 1482	26
novel-ppo-miR-40	Phypoly_transcript_02757	167	-35.91	2 21	5 28	19
novel-ppo-miR-39	Phypoly_transcript_02759	169	-25.69	2 23	2654 2678	22
novel-ppo-miR-40	Phypoly_transcript_02771	176	-33.38	2 21	1837 1857	17
novel-ppo-miR-40	Phypoly_transcript_02771	172	-35.17	2 20	2491 2511	19
novel-ppo-miR-40	Phypoly_transcript_02773	160	-28.35	2 21	1241 1264	21
novel-ppo-miR-40	Phypoly_transcript_02776	166	-27.33	2 19	2329 2350	19
novel-ppo-miR-40	Phypoly_transcript_02779	171	-33.44	2 21	2302 2323	19
novel-ppo-miR-40	Phypoly_transcript_02779	163	-31.93	2 21	2639 2660	19
novel-ppo-miR-9	Phypoly_transcript_02779	172	-33.05	2 24	1891 1917	19
novel-ppo-miR-40	Phypoly_transcript_02780	168	-31.3	2 21	994 1015	17
novel-ppo-miR-6	Phypoly_transcript_02780	167	-32.2	2 23	2399 2426	20
novel-ppo-miR-4	Phypoly_transcript_02782	168	-27.83	2 21	1220 1245	22
novel-ppo-miR-26	Phypoly_transcript_02786	161	-26.74	2 19	1287 1322	33
novel-ppo-miR-40	Phypoly_transcript_02791	166	-35.41	2 21	1189 1211	20
novel-ppo-miR-40	Phypoly_transcript_02791	164	-33.41	2 21	1261 1283	20
novel-ppo-miR-6	Phypoly_transcript_02791	163	-28.1	2 23	1799 1822	21
novel-ppo-miR-24	Phypoly_transcript_02797	166	-26.82	2 24	975 1001	24
novel-ppo-miR-40	Phypoly_transcript_02797	167	-28.94	2 21	771 792	19
novel-ppo-miR-40	Phypoly_transcript_02799	165	-31.54	2 21	1464 1484	19
novel-ppo-miR-46	Phypoly_transcript_02801	160	-28.13	2 21	184 204	19
novel-ppo-miR-40	Phypoly_transcript_02804	175	-36.51	2 20	2035 2054	19
novel-ppo-miR-40	Phypoly_transcript_02806	175	-32.82	2 21	1208 1231	21
novel-ppo-miR-10	Phypoly_transcript_02807	160	-27.03	2 25	1365 1390	23
novel-ppo-miR-40	Phypoly_transcript_02810	161	-29.17	2 14	1591 1610	19
novel-ppo-miR-10	Phypoly_transcript_02814	162	-27.09	2 25	1331 1358	25
novel-ppo-miR-40	Phypoly_transcript_02815	161	-35.1	2 21	2443 2464	18
novel-ppo-miR-40	Phypoly_transcript_02822	161	-27.04	2 21	720 742	20
novel-ppo-miR-43	Phypoly_transcript_02840	161	-27.43	2 26	2634 2664	24
novel-ppo-miR-29	Phypoly_transcript_02842	188	-35.73	2 23	2976 3002	24
novel-ppo-miR-29	Phypoly_transcript_02842	178	-34.3	2 23	2715 2737	18
novel-ppo-miR-29	Phypoly_transcript_02842	172	-25.93	2 23	2272 2298	24
novel-ppo-miR-30	Phypoly_transcript_02842	174	-27.76	2 19	2265 2284	15
novel-ppo-miR-30	Phypoly_transcript_02842	172	-30.67	2 17	2284 2303	15
novel-ppo-miR-30	Phypoly_transcript_02842	164	-25.53	2 17	2275 2293	15
novel-ppo-miR-30	Phypoly_transcript_02842	164	-25.72	2 17	2609 2628	17
novel-ppo-miR-30	Phypoly_transcript_02842	162	-29.24	2 17	2619 2638	15
novel-ppo-miR-33	Phypoly_transcript_02842	163	-26.04	2 25	2162 2189	20
novel-ppo-miR-35	Phypoly_transcript_02847	161	-26.21	2 24	1276 1302	24
novel-ppo-miR-40	Phypoly_transcript_02853	166	-30.66	2 21	1616 1637	12
novel-ppo-miR-40	Phypoly_transcript_02853	162	-29.21	2 20	2446 2465	19
novel-ppo-miR-43	Phypoly_transcript_02853	182	-26.55	2 27	213 239	25
novel-ppo-miR-40	Phypoly_transcript_02854	162	-27.67	2 21	2493 2514	20
novel-ppo-miR-27	Phypoly_transcript_02857	164	-27.49	2 18	234 261	25
novel-ppo-miR-7	Phypoly_transcript_02861	164	-27.89	2 19	1352 1372	18
novel-ppo-miR-4	Phypoly_transcript_02865	167	-34.16	2 24	1195 1219	22
novel-ppo-miR-28	Phypoly_transcript_02876	165	-28.12	2 24	5811 5833	22
novel-ppo-miR-6	Phypoly_transcript_02879	168	-30.17	2 23	2039 2062	21
novel-ppo-miR-4	Phypoly_transcript_02881	168	-29.64	2 24	937 961	23
novel-ppo-miR-8	Phypoly_transcript_02884	173	-27.69	2 23	2696 2718	21
novel-ppo-miR-6	Phypoly_transcript_02885	161	-25.88	2 23	1009 1030	21
novel-ppo-miR-10	Phypoly_transcript_02889	171	-33.77	2 25	14 40	24
novel-ppo-miR-17	Phypoly_transcript_02889	166	-25.65	2 20	2592 2612	18
novel-ppo-miR-21	Phypoly_transcript_02896	170	-28.5	2 21	2742 2761	19
novel-ppo-miR-16	Phypoly_transcript_02897	164	-26.08	2 21	1619 1641	20
novel-ppo-miR-6	Phypoly_transcript_02898	168	-30.11	2 21	559 582	22
novel-ppo-miR-40	Phypoly_transcript_02902	160	-29.89	2 21	2243 2266	21
novel-ppo-miR-16	Phypoly_transcript_02905	163	-25.33	2 21	106 130	22
novel-ppo-miR-26	Phypoly_transcript_02906	167	-25.87	2 22	2227 2260	29
novel-ppo-miR-46	Phypoly_transcript_02911	161	-26.07	2 21	1988 2009	19
novel-ppo-miR-40	Phypoly_transcript_02913	160	-27.88	2 17	2325 2347	19
novel-ppo-miR-45	Phypoly_transcript_02913	161	-25.13	2 29	12 47	32
novel-ppo-miR-22	Phypoly_transcript_02923	164	-26.34	2 18	2175 2193	15
novel-ppo-miR-35	Phypoly_transcript_02926	173	-27.19	2 25	2039 2062	23
novel-ppo-miR-8	Phypoly_transcript_02936	161	-27.08	2 23	1273 1296	18
novel-ppo-miR-40	Phypoly_transcript_02938	160	-26.58	2 21	1217 1237	19
novel-ppo-miR-42	Phypoly_transcript_02940	177	-25.75	2 25	146 175	27
novel-ppo-miR-42	Phypoly_transcript_02944	173	-25.06	2 22	1544 1569	22
novel-ppo-miR-40	Phypoly_transcript_02949	172	-33.23	2 21	85 105	20
novel-ppo-miR-33	Phypoly_transcript_02955	180	-25.08	2 25	1958 1988	28
ppo-miR-6236	Phypoly_transcript_02960	161	-30.12	2 16	234 251	16
novel-ppo-miR-40	Phypoly_transcript_02961	168	-37.81	2 21	2154 2175	15
novel-ppo-miR-6	Phypoly_transcript_02969	172	-29.83	2 23	2362 2384	21
novel-ppo-miR-10	Phypoly_transcript_02971	165	-29.83	2 24	502 526	22
ppo-miR-1273	Phypoly_transcript_02972	160	-25.13	2 13	289 312	21
novel-ppo-miR-6	Phypoly_transcript_02978	164	-29.26	2 23	336 360	22
novel-ppo-miR-40	Phypoly_transcript_02980	172	-32.89	2 21	2367 2388	19
novel-ppo-miR-40	Phypoly_transcript_02980	160	-30.73	2 21	890 911	19
novel-ppo-miR-40	Phypoly_transcript_02992	164	-29.92	2 21	1183 1204	19
novel-ppo-miR-46	Phypoly_transcript_02993	170	-26.51	2 19	496 519	19
novel-ppo-miR-40	Phypoly_transcript_02996	160	-31.35	2 21	1805 1826	19
novel-ppo-miR-40	Phypoly_transcript_02998	160	-27.98	2 21	1938 1959	19
novel-ppo-miR-6	Phypoly_transcript_02998	165	-26.33	2 23	1088 1111	19
novel-ppo-miR-7	Phypoly_transcript_02999	160	-25.51	2 20	1085 1105	17
novel-ppo-miR-37	Phypoly_transcript_03000	181	-25.9	2 26	1329 1355	22
novel-ppo-miR-6	Phypoly_transcript_03001	161	-25.32	2 23	1676 1701	23
novel-ppo-miR-6	Phypoly_transcript_03009	160	-30.97	2 22	1158 1184	24
novel-ppo-miR-40	Phypoly_transcript_03011	160	-30.08	2 21	808 829	19
novel-ppo-miR-6	Phypoly_transcript_03011	173	-33.26	2 23	2541 2565	22
novel-ppo-miR-40	Phypoly_transcript_03012	163	-36.7	2 21	624 645	19
novel-ppo-miR-4	Phypoly_transcript_03013	162	-30.77	2 21	16 41	19
novel-ppo-miR-40	Phypoly_transcript_03015	160	-27.52	2 21	632 651	19
novel-ppo-miR-43	Phypoly_transcript_03018	175	-38.11	2 27	1133 1160	17
novel-ppo-miR-41	Phypoly_transcript_03020	167	-28.78	2 21	1366 1387	14
novel-ppo-miR-40	Phypoly_transcript_03028	160	-29.2	2 21	1645 1663	19
novel-ppo-miR-40	Phypoly_transcript_03031	169	-32.55	2 19	1084 1107	21
novel-ppo-miR-8	Phypoly_transcript_03033	166	-26.06	2 20	1778 1802	21
novel-ppo-miR-41	Phypoly_transcript_03034	168	-25.51	2 21	2428 2452	22
novel-ppo-miR-40	Phypoly_transcript_03038	166	-33.72	2 20	1814 1835	19
novel-ppo-miR-17	Phypoly_transcript_03039	171	-26.19	2 20	1769 1791	20
novel-ppo-miR-40	Phypoly_transcript_03044	167	-31.48	2 19	2217 2238	19
novel-ppo-miR-40	Phypoly_transcript_03044	161	-31.06	2 19	2215 2237	18
novel-ppo-miR-6	Phypoly_transcript_03046	169	-30.07	2 23	1701 1725	22
novel-ppo-miR-46	Phypoly_transcript_03051	165	-27.29	2 19	1394 1414	19
novel-ppo-miR-6	Phypoly_transcript_03052	161	-26.79	2 23	2361 2387	23
novel-ppo-miR-21	Phypoly_transcript_03053	163	-25.85	2 21	2875 2896	19
novel-ppo-miR-40	Phypoly_transcript_03056	160	-29.43	2 19	1999 2021	19
novel-ppo-miR-40	Phypoly_transcript_03058	169	-29.66	2 20	1450 1469	17
novel-ppo-miR-6	Phypoly_transcript_03058	163	-32.12	2 22	2176 2200	22
novel-ppo-miR-40	Phypoly_transcript_03062	162	-33.35	2 21	1381 1406	21
novel-ppo-miR-6	Phypoly_transcript_03064	166	-27.36	2 19	1419 1443	22
novel-ppo-miR-35	Phypoly_transcript_03068	170	-26.12	2 23	517 543	23
novel-ppo-miR-10	Phypoly_transcript_03072	165	-26.93	2 23	110 134	22
novel-ppo-miR-10	Phypoly_transcript_03074	163	-27.97	2 25	689 715	24
novel-ppo-miR-40	Phypoly_transcript_03079	163	-28.04	2 21	1507 1530	19
novel-ppo-miR-6	Phypoly_transcript_03084	166	-30.99	2 20	2097 2121	22
novel-ppo-miR-4	Phypoly_transcript_03086	161	-25.64	2 25	2015 2040	22
novel-ppo-miR-41	Phypoly_transcript_03093	164	-27.16	2 21	1706 1727	19
novel-ppo-miR-6	Phypoly_transcript_03101	162	-25.2	2 20	1680 1707	24
novel-ppo-miR-41	Phypoly_transcript_03103	180	-33.07	2 21	2215 2238	21
novel-ppo-miR-40	Phypoly_transcript_03107	162	-26.98	2 21	1120 1140	18
novel-ppo-miR-4	Phypoly_transcript_03121	163	-35.3	2 23	2162 2185	22
novel-ppo-miR-40	Phypoly_transcript_03123	164	-31.04	2 19	961 984	21
novel-ppo-miR-40	Phypoly_transcript_03123	162	-29.85	2 16	2079 2101	20
novel-ppo-miR-40	Phypoly_transcript_03124	166	-28.61	2 21	2204 2224	19
novel-ppo-miR-40	Phypoly_transcript_03124	162	-26.16	2 21	39 59	17
novel-ppo-miR-29	Phypoly_transcript_03127	160	-26.83	2 23	2611 2633	21
novel-ppo-miR-9	Phypoly_transcript_03127	169	-30.97	2 25	1632 1657	22
novel-ppo-miR-35	Phypoly_transcript_03129	172	-25.85	2 25	132 160	25
novel-ppo-miR-10	Phypoly_transcript_03133	161	-29.21	2 25	520 545	24
novel-ppo-miR-40	Phypoly_transcript_03137	160	-25.46	2 21	2189 2212	16
novel-ppo-miR-40	Phypoly_transcript_03141	172	-34.41	2 21	143 163	19
novel-ppo-miR-40	Phypoly_transcript_03141	164	-31.74	2 21	2422 2445	21
novel-ppo-miR-9	Phypoly_transcript_03141	167	-28.59	2 25	2541 2566	22
novel-ppo-miR-40	Phypoly_transcript_03144	165	-29.55	2 19	2178 2199	19
novel-ppo-miR-40	Phypoly_transcript_03144	164	-28.64	2 21	1876 1897	19
novel-ppo-miR-26	Phypoly_transcript_03147	167	-27.24	2 29	612 645	30
novel-ppo-miR-26	Phypoly_transcript_03150	166	-28.54	2 29	804 835	19
novel-ppo-miR-6	Phypoly_transcript_03153	170	-26.04	2 23	1528 1551	17
ppo-miR-1273	Phypoly_transcript_03154	167	-25.53	2 16	249 279	28
novel-ppo-miR-33	Phypoly_transcript_03160	168	-31.29	2 27	441 468	24
novel-ppo-miR-6	Phypoly_transcript_03162	160	-27.86	2 23	1885 1910	20
novel-ppo-miR-24	Phypoly_transcript_03170	174	-25.1	2 24	290 315	23
novel-ppo-miR-43	Phypoly_transcript_03180	169	-25.51	2 26	409 433	24
novel-ppo-miR-40	Phypoly_transcript_03187	162	-32.58	2 21	1974 1995	19
novel-ppo-miR-40	Phypoly_transcript_03187	160	-31.16	2 21	1555 1577	18
novel-ppo-miR-24	Phypoly_transcript_03190	185	-28.57	2 24	262 286	12
novel-ppo-miR-27	Phypoly_transcript_03190	161	-26.03	2 23	2573 2597	18
novel-ppo-miR-26	Phypoly_transcript_03193	167	-26.67	2 29	873 901	20
novel-ppo-miR-40	Phypoly_transcript_03198	167	-31.44	2 21	2046 2067	19
novel-ppo-miR-40	Phypoly_transcript_03199	168	-30.04	2 21	1535 1558	21
novel-ppo-miR-40	Phypoly_transcript_03199	163	-35.01	2 21	2313 2334	19
novel-ppo-miR-24	Phypoly_transcript_03201	176	-25.76	2 22	1119 1145	24
novel-ppo-miR-40	Phypoly_transcript_03204	170	-33.53	2 21	2436 2458	20
novel-ppo-miR-5	Phypoly_transcript_03209	161	-31.13	2 20	2219 2241	16
novel-ppo-miR-40	Phypoly_transcript_03210	164	-28.93	2 21	234 255	19
novel-ppo-miR-27	Phypoly_transcript_03216	169	-25.57	2 22	2027 2047	21
novel-ppo-miR-40	Phypoly_transcript_03218	166	-28.33	2 20	506 530	22
novel-ppo-miR-40	Phypoly_transcript_03226	160	-25.84	2 21	623 646	21
novel-ppo-miR-6	Phypoly_transcript_03227	166	-28.41	2 23	950 974	19
novel-ppo-miR-40	Phypoly_transcript_03228	161	-27.47	2 21	2437 2458	19
novel-ppo-miR-5	Phypoly_transcript_03229	170	-26.87	2 20	751 774	21
novel-ppo-miR-4	Phypoly_transcript_03231	165	-31.61	2 25	2523 2547	19
novel-ppo-miR-43	Phypoly_transcript_03232	162	-25.76	2 25	292 319	25
novel-ppo-miR-6	Phypoly_transcript_03236	162	-30.77	2 20	861 884	21
novel-ppo-miR-45	Phypoly_transcript_03244	165	-25.12	2 23	324 358	29
novel-ppo-miR-21	Phypoly_transcript_03249	166	-26.73	2 19	1643 1664	19
novel-ppo-miR-40	Phypoly_transcript_03250	160	-30.03	2 20	659 681	19
novel-ppo-miR-6	Phypoly_transcript_03250	172	-35.31	2 22	2308 2334	24
novel-ppo-miR-40	Phypoly_transcript_03258	174	-38.41	2 21	2380 2401	19
novel-ppo-miR-40	Phypoly_transcript_03258	164	-26.99	2 21	1596 1615	19
novel-ppo-miR-40	Phypoly_transcript_03258	162	-27.16	2 21	1283 1304	19
novel-ppo-miR-40	Phypoly_transcript_03258	162	-27.55	2 19	546 569	21
novel-ppo-miR-35	Phypoly_transcript_03265	169	-27.89	2 24	463 486	23
novel-ppo-miR-40	Phypoly_transcript_03278	170	-38.87	2 21	385 406	19
novel-ppo-miR-40	Phypoly_transcript_03280	166	-33.89	2 20	471 491	19
novel-ppo-miR-43	Phypoly_transcript_03283	169	-26.9	2 26	1717 1742	25
novel-ppo-miR-26	Phypoly_transcript_03287	165	-28.88	2 27	74 100	27
novel-ppo-miR-40	Phypoly_transcript_03287	161	-28	2 21	756 777	17
novel-ppo-miR-40	Phypoly_transcript_03291	174	-42	2 21	1498 1522	22
novel-ppo-miR-40	Phypoly_transcript_03291	163	-28.03	2 20	818 842	21
novel-ppo-miR-40	Phypoly_transcript_03291	160	-27.67	2 21	414 433	19
novel-ppo-miR-6	Phypoly_transcript_03291	161	-26.74	2 22	2123 2143	21
novel-ppo-miR-24	Phypoly_transcript_03292	167	-25.03	2 24	1511 1536	23
novel-ppo-miR-40	Phypoly_transcript_03297	161	-29.37	2 19	2314 2339	23
novel-ppo-miR-28	Phypoly_transcript_03302	165	-25.6	2 24	2911 2940	27
novel-ppo-miR-41	Phypoly_transcript_03306	162	-28.31	2 20	1594 1613	19
novel-ppo-miR-26	Phypoly_transcript_03309	191	-30.3	2 26	2192 2227	33
novel-ppo-miR-40	Phypoly_transcript_03309	166	-31.5	2 20	2253 2274	18
novel-ppo-miR-24	Phypoly_transcript_03310	166	-26.67	2 24	686 709	22
novel-ppo-miR-40	Phypoly_transcript_03310	160	-34.62	2 19	2383 2404	19
novel-ppo-miR-40	Phypoly_transcript_03319	161	-29.13	2 19	2359 2381	18
novel-ppo-miR-40	Phypoly_transcript_03322	166	-32.45	2 21	1285 1307	19
novel-ppo-miR-40	Phypoly_transcript_03322	162	-32.7	2 21	1242 1262	17
novel-ppo-miR-40	Phypoly_transcript_03330	168	-29.01	2 21	2201 2223	18
novel-ppo-miR-40	Phypoly_transcript_03339	169	-38.3	2 19	482 502	19
novel-ppo-miR-40	Phypoly_transcript_03339	160	-29.34	2 21	469 489	19
novel-ppo-miR-35	Phypoly_transcript_03346	167	-29.71	2 25	2105 2130	21
novel-ppo-miR-39	Phypoly_transcript_03346	170	-33.19	2 23	1204 1226	20
novel-ppo-miR-40	Phypoly_transcript_03349	163	-27.67	2 21	2322 2343	19
novel-ppo-miR-40	Phypoly_transcript_03349	162	-29.11	2 21	948 971	19
novel-ppo-miR-40	Phypoly_transcript_03349	162	-35.73	2 21	454 475	19
novel-ppo-miR-40	Phypoly_transcript_03349	161	-34.1	2 21	303 326	21
novel-ppo-miR-40	Phypoly_transcript_03357	161	-30.04	2 19	537 557	19
novel-ppo-miR-40	Phypoly_transcript_03380	167	-28.59	2 21	1518 1542	22
novel-ppo-miR-40	Phypoly_transcript_03381	165	-30.93	2 21	391 412	20
novel-ppo-miR-29	Phypoly_transcript_03384	193	-37.74	2 23	2631 2652	21
novel-ppo-miR-30	Phypoly_transcript_03384	169	-28.33	2 19	2643 2661	15
novel-ppo-miR-40	Phypoly_transcript_03395	162	-29.46	2 21	1791 1813	18
novel-ppo-miR-16	Phypoly_transcript_03412	165	-28.82	2 14	1080 1102	19
novel-ppo-miR-40	Phypoly_transcript_03414	167	-29.14	2 21	2197 2219	20
novel-ppo-miR-5	Phypoly_transcript_03414	169	-28.95	2 18	2278 2298	19
novel-ppo-miR-40	Phypoly_transcript_03420	179	-34.9	2 20	261 282	20
novel-ppo-miR-40	Phypoly_transcript_03424	167	-30.34	2 20	252 272	19
novel-ppo-miR-40	Phypoly_transcript_03424	161	-27.7	2 14	1147 1169	20
novel-ppo-miR-6	Phypoly_transcript_03425	162	-29.94	2 23	362 386	19
novel-ppo-miR-4	Phypoly_transcript_03432	164	-42.77	2 25	1892 1915	23
novel-ppo-miR-40	Phypoly_transcript_03434	168	-29.12	2 21	1790 1811	18
novel-ppo-miR-29	Phypoly_transcript_03435	164	-25.88	2 22	2579 2601	21
novel-ppo-miR-16	Phypoly_transcript_03437	164	-25.74	2 22	1070 1092	19
novel-ppo-miR-40	Phypoly_transcript_03441	170	-32.59	2 19	575 596	18
novel-ppo-miR-40	Phypoly_transcript_03441	162	-30.42	2 21	677 698	12
novel-ppo-miR-29	Phypoly_transcript_03443	172	-25.14	2 23	1696 1722	24
novel-ppo-miR-30	Phypoly_transcript_03443	177	-27.16	2 18	2582 2601	15
novel-ppo-miR-40	Phypoly_transcript_03451	161	-27.85	2 20	1045 1066	19
novel-ppo-miR-6	Phypoly_transcript_03452	162	-28.72	2 23	1196 1222	23
novel-ppo-miR-40	Phypoly_transcript_03454	171	-32.99	2 20	1336 1357	17
novel-ppo-miR-12	Phypoly_transcript_03459	162	-28.52	2 15	771 788	13
novel-ppo-miR-6	Phypoly_transcript_03460	165	-26.97	2 22	1685 1706	20
novel-ppo-miR-27	Phypoly_transcript_03463	172	-28.23	2 23	861 885	17
novel-ppo-miR-4	Phypoly_transcript_03464	162	-32.25	2 25	345 368	21
novel-ppo-miR-40	Phypoly_transcript_03464	162	-34.05	2 21	2421 2441	19
novel-ppo-miR-40	Phypoly_transcript_03479	165	-26.03	2 18	1209 1232	20
novel-ppo-miR-40	Phypoly_transcript_03485	168	-30.82	2 21	1344 1365	18
novel-ppo-miR-40	Phypoly_transcript_03485	160	-31.59	2 21	139 162	21
novel-ppo-miR-40	Phypoly_transcript_03486	167	-33.69	2 21	2237 2258	16
novel-ppo-miR-40	Phypoly_transcript_03486	160	-25.47	2 21	685 706	19
novel-ppo-miR-40	Phypoly_transcript_03487	166	-30.31	2 21	465 486	19
novel-ppo-miR-40	Phypoly_transcript_03487	163	-27.55	2 21	1456 1478	20
novel-ppo-miR-40	Phypoly_transcript_03493	163	-34.21	2 21	1555 1576	19
novel-ppo-miR-40	Phypoly_transcript_03495	160	-26.75	2 21	2188 2208	19
novel-ppo-miR-16	Phypoly_transcript_03504	176	-32.26	2 22	939 962	20
novel-ppo-miR-6	Phypoly_transcript_03507	171	-33.54	2 23	665 688	21
novel-ppo-miR-40	Phypoly_transcript_03511	170	-30.97	2 19	2273 2295	20
novel-ppo-miR-10	Phypoly_transcript_03514	161	-26.96	2 25	1307 1332	24
novel-ppo-miR-6	Phypoly_transcript_03517	171	-30.66	2 20	724 747	21
novel-ppo-miR-40	Phypoly_transcript_03520	160	-31.91	2 17	1614 1639	23
novel-ppo-miR-39	Phypoly_transcript_03521	167	-31.34	2 23	1314 1338	20
novel-ppo-miR-26	Phypoly_transcript_03523	180	-30.04	2 21	972 1002	28
novel-ppo-miR-5	Phypoly_transcript_03523	160	-25.91	2 21	860 885	22
novel-ppo-miR-9	Phypoly_transcript_03525	165	-28.21	2 23	1980 2006	24
novel-ppo-miR-40	Phypoly_transcript_03530	171	-35.2	2 20	758 779	19
novel-ppo-miR-40	Phypoly_transcript_03530	160	-32.27	2 21	701 722	17
novel-ppo-miR-6	Phypoly_transcript_03539	161	-26.97	2 23	1479 1502	20
novel-ppo-miR-40	Phypoly_transcript_03542	164	-25.33	2 21	1025 1046	15
novel-ppo-miR-10	Phypoly_transcript_03548	160	-25.84	2 25	444 467	23
novel-ppo-miR-40	Phypoly_transcript_03548	170	-30.93	2 20	37 58	18
novel-ppo-miR-40	Phypoly_transcript_03557	164	-29.27	2 21	18 39	19
novel-ppo-miR-37	Phypoly_transcript_03562	179	-26.35	2 24	1215 1246	26
novel-ppo-miR-40	Phypoly_transcript_03566	163	-29.07	2 21	1390 1411	19
novel-ppo-miR-17	Phypoly_transcript_03573	160	-25.98	2 17	1644 1664	14
novel-ppo-miR-40	Phypoly_transcript_03583	170	-30.38	2 21	716 738	19
novel-ppo-miR-4	Phypoly_transcript_03595	162	-33.69	2 25	2201 2230	27
novel-ppo-miR-32	Phypoly_transcript_03597	168	-25.09	2 24	206 224	13
novel-ppo-miR-35	Phypoly_transcript_03597	160	-26.84	2 25	1430 1454	24
novel-ppo-miR-10	Phypoly_transcript_03599	161	-27.51	2 25	123 154	29
novel-ppo-miR-40	Phypoly_transcript_03599	172	-32.39	2 21	2370 2391	19
novel-ppo-miR-33	Phypoly_transcript_03602	165	-30.87	2 26	1263 1292	25
novel-ppo-miR-6	Phypoly_transcript_03605	165	-25.82	2 22	974 997	22
novel-ppo-miR-4	Phypoly_transcript_03613	163	-26.11	2 22	1877 1910	31
novel-ppo-miR-40	Phypoly_transcript_03620	164	-31.46	2 19	1388 1411	21
novel-ppo-miR-40	Phypoly_transcript_03620	161	-30.06	2 21	1395 1415	19
novel-ppo-miR-45	Phypoly_transcript_03622	166	-25.9	2 28	459 489	25
novel-ppo-miR-4	Phypoly_transcript_03623	165	-34.84	2 24	36 67	29
novel-ppo-miR-40	Phypoly_transcript_03625	167	-29.8	2 21	2189 2210	19
novel-ppo-miR-9	Phypoly_transcript_03625	165	-28.67	2 25	807 837	28
novel-ppo-miR-33	Phypoly_transcript_03627	171	-29.25	2 25	2065 2092	23
novel-ppo-miR-29	Phypoly_transcript_03640	173	-28.19	2 20	1073 1097	22
novel-ppo-miR-30	Phypoly_transcript_03640	172	-28.19	2 17	2634 2652	15
novel-ppo-miR-40	Phypoly_transcript_03640	162	-29.85	2 21	1937 1957	17
novel-ppo-miR-40	Phypoly_transcript_03640	160	-34.82	2 21	3 22	19
novel-ppo-miR-40	Phypoly_transcript_03644	167	-34.21	2 21	81 103	20
novel-ppo-miR-6	Phypoly_transcript_03645	166	-32.81	2 23	506 529	18
novel-ppo-miR-5	Phypoly_transcript_03647	166	-27.33	2 20	588 610	19
novel-ppo-miR-35	Phypoly_transcript_03651	176	-29.91	2 25	1076 1103	24
novel-ppo-miR-29	Phypoly_transcript_03654	169	-26.43	2 20	1273 1299	23
novel-ppo-miR-30	Phypoly_transcript_03654	174	-26.82	2 19	1077 1097	18
novel-ppo-miR-40	Phypoly_transcript_03663	164	-30.56	2 21	2101 2121	19
novel-ppo-miR-4	Phypoly_transcript_03664	162	-33.12	2 25	801 828	25
novel-ppo-miR-43	Phypoly_transcript_03667	166	-31.94	2 27	2422 2449	24
novel-ppo-miR-39	Phypoly_transcript_03679	177	-33.28	2 23	1044 1068	22
novel-ppo-miR-46	Phypoly_transcript_03682	164	-25.05	2 21	518 538	19
novel-ppo-miR-40	Phypoly_transcript_03691	162	-31.95	2 21	2018 2039	19
novel-ppo-miR-6	Phypoly_transcript_03691	163	-27.49	2 22	2299 2323	22
novel-ppo-miR-6	Phypoly_transcript_03693	167	-28.38	2 21	1537 1560	20
novel-ppo-miR-39	Phypoly_transcript_03698	165	-26.72	2 22	1033 1056	21
novel-ppo-miR-40	Phypoly_transcript_03699	170	-34.52	2 21	2243 2266	21
novel-ppo-miR-40	Phypoly_transcript_03708	176	-39.65	2 21	530 551	19
novel-ppo-miR-16	Phypoly_transcript_03713	161	-29.72	2 14	2126 2148	12
novel-ppo-miR-26	Phypoly_transcript_03716	168	-26.93	2 21	1974 2009	33
novel-ppo-miR-40	Phypoly_transcript_03721	164	-28.7	2 21	956 976	19
novel-ppo-miR-40	Phypoly_transcript_03721	160	-26.98	2 17	1850 1873	21
novel-ppo-miR-4	Phypoly_transcript_03727	168	-32.23	2 25	2270 2294	20
novel-ppo-miR-40	Phypoly_transcript_03727	161	-31.92	2 19	1959 1980	19
novel-ppo-miR-10	Phypoly_transcript_03731	161	-25.14	2 18	1569 1594	16
novel-ppo-miR-40	Phypoly_transcript_03738	160	-30.43	2 19	1321 1342	19
novel-ppo-miR-4	Phypoly_transcript_03739	163	-25.85	2 20	2077 2101	22
novel-ppo-miR-6	Phypoly_transcript_03740	163	-30.97	2 23	1668 1691	21
novel-ppo-miR-22	Phypoly_transcript_03751	165	-29.28	2 18	1978 1996	12
novel-ppo-miR-40	Phypoly_transcript_03752	167	-31.41	2 21	1414 1435	15
novel-ppo-miR-4	Phypoly_transcript_03757	162	-25.77	2 25	375 402	25
novel-ppo-miR-6	Phypoly_transcript_03757	164	-29.13	2 22	1926 1951	22
novel-ppo-miR-40	Phypoly_transcript_03765	160	-29.44	2 19	649 672	19
novel-ppo-miR-9	Phypoly_transcript_03772	163	-28.08	2 22	1511 1532	23
novel-ppo-miR-27	Phypoly_transcript_03775	169	-28.09	2 23	976 1000	22
novel-ppo-miR-40	Phypoly_transcript_03775	168	-28.37	2 21	772 792	17
novel-ppo-miR-26	Phypoly_transcript_03776	176	-25.15	2 21	1758 1786	24
novel-ppo-miR-40	Phypoly_transcript_03779	161	-31.32	2 20	1423 1445	20
novel-ppo-miR-22	Phypoly_transcript_03793	161	-25.93	2 18	1834 1852	16
novel-ppo-miR-6	Phypoly_transcript_03804	160	-26.01	2 17	843 867	20
novel-ppo-miR-39	Phypoly_transcript_03810	162	-26.84	2 23	1317 1340	22
novel-ppo-miR-27	Phypoly_transcript_03814	166	-26.26	2 16	1167 1190	20
novel-ppo-miR-16	Phypoly_transcript_03818	160	-25.38	2 13	1103 1126	21
novel-ppo-miR-6	Phypoly_transcript_03818	163	-32.93	2 23	2058 2081	22
novel-ppo-miR-9	Phypoly_transcript_03818	160	-27.75	2 25	1399 1425	22
novel-ppo-miR-4	Phypoly_transcript_03824	162	-33.95	2 23	141 166	23
novel-ppo-miR-10	Phypoly_transcript_03827	170	-30.79	2 24	2221 2248	24
novel-ppo-miR-40	Phypoly_transcript_03828	161	-28.5	2 21	1728 1748	17
novel-ppo-miR-4	Phypoly_transcript_03829	163	-33.17	2 17	1313 1338	18
novel-ppo-miR-40	Phypoly_transcript_03831	170	-35.27	2 21	1993 2014	19
novel-ppo-miR-40	Phypoly_transcript_03844	168	-28.94	2 21	1773 1793	18
novel-ppo-miR-40	Phypoly_transcript_03852	164	-29.67	2 17	390 409	19
novel-ppo-miR-40	Phypoly_transcript_03860	163	-30.72	2 21	2041 2065	22
novel-ppo-miR-10	Phypoly_transcript_03867	170	-29.58	2 25	278 305	25
novel-ppo-miR-1	Phypoly_transcript_03871	161	-25.9	2 14	1374 1398	12
novel-ppo-miR-40	Phypoly_transcript_03876	167	-33.11	2 21	2071 2092	19
novel-ppo-miR-40	Phypoly_transcript_03876	163	-33.29	2 21	1254 1275	15
novel-ppo-miR-40	Phypoly_transcript_03876	160	-29.84	2 20	885 907	20
novel-ppo-miR-21	Phypoly_transcript_03880	163	-27.24	2 19	604 624	19
novel-ppo-miR-40	Phypoly_transcript_03880	161	-30.86	2 21	1775 1799	22
novel-ppo-miR-40	Phypoly_transcript_03891	172	-34.95	2 21	2004 2028	22
novel-ppo-miR-40	Phypoly_transcript_03893	176	-34.61	2 21	1658 1680	20
novel-ppo-miR-29	Phypoly_transcript_03896	179	-32.31	2 23	2168 2190	21
novel-ppo-miR-30	Phypoly_transcript_03896	167	-27.25	2 16	2171 2190	16
novel-ppo-miR-4	Phypoly_transcript_03898	161	-29.1	2 24	445 473	26
novel-ppo-miR-20	Phypoly_transcript_03901	167	-27.32	2 18	2672 2693	17
novel-ppo-miR-17	Phypoly_transcript_03905	162	-26.23	2 19	2117 2138	19
novel-ppo-miR-4	Phypoly_transcript_03911	167	-25.48	2 25	1392 1417	21
novel-ppo-miR-40	Phypoly_transcript_03911	165	-35.78	2 20	963 984	20
novel-ppo-miR-40	Phypoly_transcript_03911	161	-33.15	2 20	46 67	19
novel-ppo-miR-22	Phypoly_transcript_03915	164	-27.8	2 17	1021 1040	17
novel-ppo-miR-26	Phypoly_transcript_03918	167	-29.91	2 29	108 137	19
novel-ppo-miR-41	Phypoly_transcript_03920	160	-27.1	2 13	836 857	19
novel-ppo-miR-43	Phypoly_transcript_03920	161	-28.6	2 27	500 526	23
novel-ppo-miR-43	Phypoly_transcript_03922	161	-25.2	2 24	987 1014	24
novel-ppo-miR-40	Phypoly_transcript_03926	163	-27.77	2 21	1918 1939	19
novel-ppo-miR-40	Phypoly_transcript_03926	163	-28.86	2 20	1979 1999	18
novel-ppo-miR-40	Phypoly_transcript_03929	161	-25.51	2 19	2000 2020	18
novel-ppo-miR-43	Phypoly_transcript_03931	160	-27.66	2 23	1630 1657	25
novel-ppo-miR-40	Phypoly_transcript_03933	162	-26.78	2 21	1706 1731	23
novel-ppo-miR-40	Phypoly_transcript_03935	163	-31.56	2 21	1662 1683	18
novel-ppo-miR-26	Phypoly_transcript_03936	161	-25.65	2 29	1132 1161	19
novel-ppo-miR-40	Phypoly_transcript_03936	164	-31.85	2 20	1376 1398	18
novel-ppo-miR-43	Phypoly_transcript_03937	162	-25.04	2 24	1304 1328	25
novel-ppo-miR-29	Phypoly_transcript_03941	176	-34.68	2 23	2345 2367	18
novel-ppo-miR-29	Phypoly_transcript_03941	174	-27.97	2 21	1209 1231	18
novel-ppo-miR-30	Phypoly_transcript_03941	174	-27.76	2 19	2348 2367	15
novel-ppo-miR-30	Phypoly_transcript_03941	172	-26.89	2 17	1212 1231	17
novel-ppo-miR-40	Phypoly_transcript_03944	163	-26.84	2 21	1202 1222	19
novel-ppo-miR-40	Phypoly_transcript_03947	163	-29.83	2 21	383 405	20
novel-ppo-miR-22	Phypoly_transcript_03948	164	-29.25	2 18	1962 1980	16
novel-ppo-miR-40	Phypoly_transcript_03957	163	-29.61	2 21	265 284	18
novel-ppo-miR-40	Phypoly_transcript_03958	171	-34.42	2 21	2001 2023	20
novel-ppo-miR-40	Phypoly_transcript_03962	164	-30.75	2 19	1406 1428	20
novel-ppo-miR-10	Phypoly_transcript_03964	167	-28.29	2 25	1900 1924	24
novel-ppo-miR-40	Phypoly_transcript_03965	160	-28.06	2 21	1654 1676	20
novel-ppo-miR-40	Phypoly_transcript_03968	164	-33.63	2 21	1638 1661	21
novel-ppo-miR-5	Phypoly_transcript_03971	171	-25.31	2 21	1354 1375	16
novel-ppo-miR-16	Phypoly_transcript_03979	169	-27.43	2 22	14 37	21
ppo-miR-6236	Phypoly_transcript_03992	160	-28.22	2 17	1881 1899	16
novel-ppo-miR-41	Phypoly_transcript_04003	163	-28.88	2 18	1979 2000	19
novel-ppo-miR-21	Phypoly_transcript_04006	166	-26.82	2 20	1931 1953	20
novel-ppo-miR-40	Phypoly_transcript_04009	165	-33.29	2 21	2177 2197	17
novel-ppo-miR-40	Phypoly_transcript_04025	164	-31.73	2 21	437 458	19
novel-ppo-miR-40	Phypoly_transcript_04026	170	-30.24	2 21	583 604	19
novel-ppo-miR-43	Phypoly_transcript_04038	161	-30.44	2 27	684 718	29
ppo-miR-6236	Phypoly_transcript_04038	173	-34.12	2 18	2324 2342	16
novel-ppo-miR-27	Phypoly_transcript_04046	168	-25.28	2 23	680 706	24
novel-ppo-miR-40	Phypoly_transcript_04049	163	-31.44	2 21	1 20	19
novel-ppo-miR-10	Phypoly_transcript_04061	169	-28.63	2 20	725 752	20
novel-ppo-miR-40	Phypoly_transcript_04061	163	-30.73	2 21	1494 1515	19
novel-ppo-miR-42	Phypoly_transcript_04065	171	-25.31	2 16	714 743	26
novel-ppo-miR-10	Phypoly_transcript_04066	173	-27.52	2 25	2039 2064	24
novel-ppo-miR-40	Phypoly_transcript_04081	164	-27.5	2 21	892 912	19
novel-ppo-miR-21	Phypoly_transcript_04085	161	-31.33	2 21	2071 2092	17
novel-ppo-miR-10	Phypoly_transcript_04092	162	-26.5	2 25	1841 1865	23
novel-ppo-miR-40	Phypoly_transcript_04099	164	-34	2 20	24 47	21
novel-ppo-miR-40	Phypoly_transcript_04104	163	-29.74	2 20	2022 2044	20
novel-ppo-miR-24	Phypoly_transcript_04108	169	-27.59	2 24	968 993	21
novel-ppo-miR-26	Phypoly_transcript_04117	187	-31.53	2 29	2285 2314	19
novel-ppo-miR-40	Phypoly_transcript_04119	166	-31.89	2 21	1635 1656	19
novel-ppo-miR-6	Phypoly_transcript_04122	170	-32.9	2 21	1734 1759	22
novel-ppo-miR-43	Phypoly_transcript_04129	169	-27.74	2 18	731 764	27
novel-ppo-miR-7	Phypoly_transcript_04135	175	-27.47	2 20	1726 1747	19
novel-ppo-miR-7	Phypoly_transcript_04135	161	-27.04	2 20	1052 1071	17
novel-ppo-miR-6	Phypoly_transcript_04138	166	-26.06	2 23	814 837	15
novel-ppo-miR-24	Phypoly_transcript_04139	161	-25.39	2 24	901 926	24
novel-ppo-miR-40	Phypoly_transcript_04141	171	-31.85	2 21	1295 1314	18
novel-ppo-miR-40	Phypoly_transcript_04148	165	-29.74	2 21	1647 1668	18
novel-ppo-miR-40	Phypoly_transcript_04161	164	-28.06	2 21	53 73	19
novel-ppo-miR-40	Phypoly_transcript_04180	163	-27.27	2 21	518 540	20
novel-ppo-miR-29	Phypoly_transcript_04181	188	-35.73	2 23	169 190	21
novel-ppo-miR-30	Phypoly_transcript_04181	172	-26.82	2 17	171 190	14
novel-ppo-miR-30	Phypoly_transcript_04181	172	-30.67	2 17	696 715	17
novel-ppo-miR-6	Phypoly_transcript_04183	166	-25.94	2 23	999 1022	22
novel-ppo-miR-10	Phypoly_transcript_04188	166	-27.78	2 23	432 457	21
novel-ppo-miR-26	Phypoly_transcript_04188	170	-34.39	2 29	2136 2163	28
novel-ppo-miR-40	Phypoly_transcript_04192	162	-35.81	2 21	567 588	20
novel-ppo-miR-40	Phypoly_transcript_04193	170	-29.27	2 19	1195 1216	19
novel-ppo-miR-10	Phypoly_transcript_04197	162	-25.98	2 24	1343 1369	23
novel-ppo-miR-39	Phypoly_transcript_04221	164	-26.28	2 23	1682 1707	23
novel-ppo-miR-40	Phypoly_transcript_04222	168	-35.8	2 21	6 29	21
novel-ppo-miR-40	Phypoly_transcript_04228	163	-33.87	2 21	1049 1074	23
novel-ppo-miR-10	Phypoly_transcript_04232	164	-32.23	2 18	1062 1088	17
novel-ppo-miR-43	Phypoly_transcript_04233	172	-29.26	2 27	604 632	23
novel-ppo-miR-40	Phypoly_transcript_04244	175	-38.88	2 21	2134 2155	17
novel-ppo-miR-4	Phypoly_transcript_04248	166	-26.48	2 25	1847 1873	16
novel-ppo-miR-12	Phypoly_transcript_04251	162	-27.98	2 15	797 814	13
novel-ppo-miR-41	Phypoly_transcript_04254	164	-25.26	2 21	351 374	20
novel-ppo-miR-4	Phypoly_transcript_04264	174	-38.25	2 25	2291 2315	22
novel-ppo-miR-40	Phypoly_transcript_04267	161	-34.45	2 20	32 53	19
novel-ppo-miR-40	Phypoly_transcript_04269	162	-26.36	2 19	1355 1379	22
novel-ppo-miR-40	Phypoly_transcript_04270	160	-25.34	2 21	269 291	20
novel-ppo-miR-27	Phypoly_transcript_04274	166	-26.45	2 23	725 749	22
novel-ppo-miR-41	Phypoly_transcript_04275	172	-25.13	2 21	397 418	11
novel-ppo-miR-40	Phypoly_transcript_04282	174	-31.48	2 19	1720 1740	18
novel-ppo-miR-4	Phypoly_transcript_04284	161	-27.79	2 23	1332 1358	24
novel-ppo-miR-31	Phypoly_transcript_04291	173	-28.09	2 18	9 28	15
novel-ppo-miR-5	Phypoly_transcript_04292	166	-25.21	2 21	389 410	19
novel-ppo-miR-40	Phypoly_transcript_04296	162	-26.15	2 21	1639 1660	17
novel-ppo-miR-4	Phypoly_transcript_04302	163	-34.51	2 20	628 652	23
novel-ppo-miR-4	Phypoly_transcript_04308	164	-28.92	2 25	982 1009	25
novel-ppo-miR-39	Phypoly_transcript_04313	162	-25.38	2 22	1298 1321	20
novel-ppo-miR-17	Phypoly_transcript_04314	174	-35.78	2 20	1700 1720	18
novel-ppo-miR-41	Phypoly_transcript_04318	178	-29.6	2 19	1092 1112	16
novel-ppo-miR-40	Phypoly_transcript_04326	164	-27.84	2 21	1511 1532	19
novel-ppo-miR-40	Phypoly_transcript_04337	172	-30.1	2 21	1238 1259	17
novel-ppo-miR-40	Phypoly_transcript_04338	180	-39.41	2 21	152 172	19
novel-ppo-miR-10	Phypoly_transcript_04344	166	-25.46	2 25	2056 2084	26
novel-ppo-miR-40	Phypoly_transcript_04344	162	-27.62	2 19	1727 1748	19
novel-ppo-miR-26	Phypoly_transcript_04346	162	-28.68	2 29	2141 2178	35
novel-ppo-miR-40	Phypoly_transcript_04359	160	-30.3	2 13	1653 1674	19
novel-ppo-miR-40	Phypoly_transcript_04359	160	-30.3	2 13	1362 1383	19
novel-ppo-miR-40	Phypoly_transcript_04361	168	-28.24	2 21	1569 1590	17
novel-ppo-miR-26	Phypoly_transcript_04364	169	-31.87	2 29	1801 1832	29
novel-ppo-miR-40	Phypoly_transcript_04373	161	-31.64	2 21	1035 1056	11
novel-ppo-miR-40	Phypoly_transcript_04374	161	-28.04	2 20	1159 1180	11
novel-ppo-miR-27	Phypoly_transcript_04376	170	-27.54	2 21	2126 2150	15
novel-ppo-miR-29	Phypoly_transcript_04381	168	-27.22	2 23	708 735	25
novel-ppo-miR-35	Phypoly_transcript_04381	169	-28.52	2 24	1670 1696	24
novel-ppo-miR-41	Phypoly_transcript_04382	164	-29.43	2 17	1225 1246	19
novel-ppo-miR-26	Phypoly_transcript_04392	171	-30.74	2 21	1041 1078	35
novel-ppo-miR-40	Phypoly_transcript_04392	171	-35.34	2 21	1955 1976	19
novel-ppo-miR-6	Phypoly_transcript_04401	161	-26.26	2 23	1431 1456	21
novel-ppo-miR-16	Phypoly_transcript_04402	165	-25.87	2 22	2164 2186	12
novel-ppo-miR-29	Phypoly_transcript_04405	181	-35.83	2 23	693 715	19
novel-ppo-miR-30	Phypoly_transcript_04405	172	-26.82	2 17	721 740	15
novel-ppo-miR-35	Phypoly_transcript_04428	163	-27.36	2 25	1189 1214	23
novel-ppo-miR-21	Phypoly_transcript_04430	160	-25.14	2 21	518 540	19
novel-ppo-miR-40	Phypoly_transcript_04433	166	-32.33	2 21	348 370	21
novel-ppo-miR-6	Phypoly_transcript_04433	161	-34.31	2 18	1403 1426	21
novel-ppo-miR-40	Phypoly_transcript_04436	171	-33.82	2 21	1797 1820	20
novel-ppo-miR-40	Phypoly_transcript_04441	168	-34.14	2 21	1979 2001	20
novel-ppo-miR-5	Phypoly_transcript_04442	162	-25.59	2 21	1853 1875	19
novel-ppo-miR-40	Phypoly_transcript_04443	161	-30.93	2 14	1509 1529	19
novel-ppo-miR-40	Phypoly_transcript_04443	160	-26.13	2 21	1468 1490	20
novel-ppo-miR-29	Phypoly_transcript_04455	172	-26.5	2 23	2036 2058	21
novel-ppo-miR-29	Phypoly_transcript_04455	161	-25.35	2 23	1632 1654	21
novel-ppo-miR-30	Phypoly_transcript_04455	164	-26.29	2 17	2034 2053	15
novel-ppo-miR-30	Phypoly_transcript_04455	164	-26.29	2 17	2044 2063	15
novel-ppo-miR-6	Phypoly_transcript_04458	166	-25.79	2 23	1185 1208	21
novel-ppo-miR-6	Phypoly_transcript_04458	160	-25.98	2 23	2004 2028	22
novel-ppo-miR-5	Phypoly_transcript_04461	164	-26.16	2 21	1155 1177	20
novel-ppo-miR-6	Phypoly_transcript_04467	173	-28.22	2 22	1384 1407	16
novel-ppo-miR-43	Phypoly_transcript_04468	164	-27.84	2 27	1031 1065	32
novel-ppo-miR-40	Phypoly_transcript_04469	162	-27.27	2 19	1749 1771	21
novel-ppo-miR-40	Phypoly_transcript_04472	165	-30.23	2 14	1945 1966	12
novel-ppo-miR-40	Phypoly_transcript_04481	162	-29.74	2 19	1906 1927	19
novel-ppo-miR-40	Phypoly_transcript_04481	162	-32.09	2 21	649 670	17
novel-ppo-miR-33	Phypoly_transcript_04487	165	-32.75	2 27	308 342	32
novel-ppo-miR-10	Phypoly_transcript_04489	166	-26.41	2 19	1563 1588	17
novel-ppo-miR-40	Phypoly_transcript_04490	161	-28.74	2 21	161 182	12
novel-ppo-miR-40	Phypoly_transcript_04491	161	-33.89	2 21	2119 2140	17
novel-ppo-miR-40	Phypoly_transcript_04492	160	-27.61	2 21	2059 2083	22
novel-ppo-miR-40	Phypoly_transcript_04494	160	-26.92	2 21	1151 1170	19
novel-ppo-miR-35	Phypoly_transcript_04495	164	-25.95	2 25	1569 1594	23
novel-ppo-miR-40	Phypoly_transcript_04495	163	-29.57	2 21	1944 1966	21
novel-ppo-miR-40	Phypoly_transcript_04496	163	-33.02	2 21	1822 1843	19
novel-ppo-miR-6	Phypoly_transcript_04502	171	-29.07	2 22	622 645	21
novel-ppo-miR-10	Phypoly_transcript_04503	170	-26.72	2 25	624 651	25
novel-ppo-miR-6	Phypoly_transcript_04508	160	-25.69	2 23	446 471	23
novel-ppo-miR-40	Phypoly_transcript_04509	160	-25.96	2 17	2130 2151	19
novel-ppo-miR-4	Phypoly_transcript_04515	168	-29.81	2 25	385 412	23
novel-ppo-miR-16	Phypoly_transcript_04522	167	-32.08	2 20	1527 1549	11
novel-ppo-miR-40	Phypoly_transcript_04522	164	-27.97	2 19	2096 2119	21
novel-ppo-miR-26	Phypoly_transcript_04529	172	-29.67	2 29	1307 1334	28
novel-ppo-miR-19	Phypoly_transcript_04535	169	-28.81	2 23	2907 2932	20
novel-ppo-miR-40	Phypoly_transcript_04535	168	-32.83	2 21	584 607	21
novel-ppo-miR-7	Phypoly_transcript_04540	163	-26.27	2 20	1192 1210	18
novel-ppo-miR-10	Phypoly_transcript_04552	176	-28.56	2 23	750 777	23
novel-ppo-miR-6	Phypoly_transcript_04554	160	-26.35	2 23	1739 1762	20
novel-ppo-miR-4	Phypoly_transcript_04555	163	-36.3	2 24	608 633	18
novel-ppo-miR-7	Phypoly_transcript_04555	164	-28.15	2 18	1077 1097	18
novel-ppo-miR-9	Phypoly_transcript_04558	165	-25.63	2 25	271 292	23
novel-ppo-miR-40	Phypoly_transcript_04564	162	-28.21	2 19	1382 1403	15
novel-ppo-miR-40	Phypoly_transcript_04566	160	-27.38	2 21	950 970	17
novel-ppo-miR-6	Phypoly_transcript_04566	161	-25.68	2 19	1271 1293	20
novel-ppo-miR-4	Phypoly_transcript_04579	166	-25.5	2 24	1486 1511	23
novel-ppo-miR-39	Phypoly_transcript_04580	165	-30.01	2 23	111 134	21
novel-ppo-miR-7	Phypoly_transcript_04581	175	-30.25	2 20	1137 1159	20
novel-ppo-miR-40	Phypoly_transcript_04582	161	-30.66	2 19	1420 1441	19
novel-ppo-miR-29	Phypoly_transcript_04584	188	-36.37	2 23	1904 1929	23
novel-ppo-miR-29	Phypoly_transcript_04584	184	-34.13	2 23	2159 2181	21
novel-ppo-miR-29	Phypoly_transcript_04584	183	-33.25	2 22	2141 2161	21
novel-ppo-miR-29	Phypoly_transcript_04584	182	-28.24	2 23	1917 1939	21
novel-ppo-miR-29	Phypoly_transcript_04584	182	-36.35	2 23	1848 1870	21
novel-ppo-miR-29	Phypoly_transcript_04584	176	-28.91	2 23	1781 1803	20
novel-ppo-miR-29	Phypoly_transcript_04584	165	-29.1	2 23	2000 2023	21
novel-ppo-miR-30	Phypoly_transcript_04584	173	-30.14	2 18	1910 1929	15
novel-ppo-miR-30	Phypoly_transcript_04584	172	-30.57	2 17	2152 2171	15
novel-ppo-miR-30	Phypoly_transcript_04584	172	-30.67	2 17	2162 2181	15
novel-ppo-miR-30	Phypoly_transcript_04584	170	-28.15	2 19	1915 1934	16
novel-ppo-miR-30	Phypoly_transcript_04584	168	-25.65	2 17	1784 1803	15
novel-ppo-miR-30	Phypoly_transcript_04584	160	-26.34	2 17	1925 1944	15
novel-ppo-miR-40	Phypoly_transcript_04597	164	-30.02	2 21	1827 1848	17
novel-ppo-miR-40	Phypoly_transcript_04603	168	-33.53	2 21	1335 1356	19
novel-ppo-miR-45	Phypoly_transcript_04610	180	-26.7	2 27	1148 1177	28
novel-ppo-miR-40	Phypoly_transcript_04622	160	-28.79	2 21	1244 1266	18
novel-ppo-miR-4	Phypoly_transcript_04624	177	-42.32	2 25	1686 1710	24
novel-ppo-miR-40	Phypoly_transcript_04628	165	-30.16	2 19	80 101	19
novel-ppo-miR-35	Phypoly_transcript_04629	161	-26.31	2 22	1521 1545	22
novel-ppo-miR-40	Phypoly_transcript_04631	163	-32.7	2 21	587 608	19
novel-ppo-miR-9	Phypoly_transcript_04633	181	-32.53	2 23	303 331	23
novel-ppo-miR-40	Phypoly_transcript_04643	171	-31.86	2 21	892 913	19
ppo-miR-6236	Phypoly_transcript_04645	163	-34.07	2 18	699 716	14
novel-ppo-miR-42	Phypoly_transcript_04662	171	-25.61	2 25	788 816	26
novel-ppo-miR-6	Phypoly_transcript_04671	167	-28.89	2 23	1382 1408	24
novel-ppo-miR-40	Phypoly_transcript_04675	161	-28.18	2 21	6 28	18
novel-ppo-miR-41	Phypoly_transcript_04678	166	-27.33	2 21	968 989	19
novel-ppo-miR-40	Phypoly_transcript_04681	170	-34.34	2 21	945 967	20
novel-ppo-miR-24	Phypoly_transcript_04685	189	-28.76	2 22	545 570	23
novel-ppo-miR-40	Phypoly_transcript_04690	166	-28.49	2 19	1922 1945	21
novel-ppo-miR-40	Phypoly_transcript_04690	161	-31.55	2 19	1411 1430	19
novel-ppo-miR-8	Phypoly_transcript_04690	160	-26.82	2 21	1720 1744	22
novel-ppo-miR-40	Phypoly_transcript_04692	160	-25.84	2 21	320 340	19
novel-ppo-miR-40	Phypoly_transcript_04704	164	-30.8	2 21	422 443	17
novel-ppo-miR-40	Phypoly_transcript_04704	160	-26.16	2 21	917 939	18
novel-ppo-miR-12	Phypoly_transcript_04706	162	-30.29	2 15	16 33	13
novel-ppo-miR-5	Phypoly_transcript_04713	160	-30.18	2 21	522 542	19
novel-ppo-miR-40	Phypoly_transcript_04715	163	-37.8	2 21	1822 1843	19
novel-ppo-miR-40	Phypoly_transcript_04717	160	-28.98	2 18	1911 1932	19
novel-ppo-miR-43	Phypoly_transcript_04722	165	-25.58	2 22	34 61	16
novel-ppo-miR-16	Phypoly_transcript_04730	169	-27.87	2 20	1569 1591	20
novel-ppo-miR-35	Phypoly_transcript_04733	182	-31.05	2 24	1386 1412	24
novel-ppo-miR-40	Phypoly_transcript_04733	168	-32.66	2 21	659 680	19
novel-ppo-miR-6	Phypoly_transcript_04738	164	-26.3	2 23	713 738	23
novel-ppo-miR-40	Phypoly_transcript_04739	160	-28.07	2 21	518 541	21
novel-ppo-miR-8	Phypoly_transcript_04744	164	-27.69	2 23	338 358	21
novel-ppo-miR-10	Phypoly_transcript_04747	160	-27.6	2 19	1249 1277	20
novel-ppo-miR-40	Phypoly_transcript_04751	160	-27.32	2 21	1391 1414	18
novel-ppo-miR-40	Phypoly_transcript_04753	160	-28.25	2 21	889 908	19
novel-ppo-miR-40	Phypoly_transcript_04755	162	-31.79	2 21	447 468	19
novel-ppo-miR-40	Phypoly_transcript_04771	165	-36.04	2 21	800 821	19
novel-ppo-miR-40	Phypoly_transcript_04771	163	-32.38	2 21	829 850	19
novel-ppo-miR-45	Phypoly_transcript_04781	160	-26.33	2 23	743 773	22
novel-ppo-miR-41	Phypoly_transcript_04782	163	-28.07	2 21	1609 1630	17
novel-ppo-miR-40	Phypoly_transcript_04790	160	-32.65	2 21	724 748	22
novel-ppo-miR-40	Phypoly_transcript_04791	167	-32.88	2 21	1229 1250	20
novel-ppo-miR-33	Phypoly_transcript_04792	160	-25.51	2 23	56 83	24
novel-ppo-miR-37	Phypoly_transcript_04795	164	-25.7	2 26	1562 1593	29
novel-ppo-miR-40	Phypoly_transcript_04802	162	-31.57	2 21	1521 1543	20
novel-ppo-miR-12	Phypoly_transcript_04804	166	-30.22	2 15	646 663	13
novel-ppo-miR-6	Phypoly_transcript_04805	165	-27.32	2 18	901 925	18
novel-ppo-miR-6	Phypoly_transcript_04805	161	-25.29	2 22	1648 1671	22
novel-ppo-miR-40	Phypoly_transcript_04811	165	-31.85	2 19	1627 1645	19
novel-ppo-miR-4	Phypoly_transcript_04818	163	-28.42	2 21	1729 1760	28
novel-ppo-miR-6	Phypoly_transcript_04819	171	-35.72	2 21	823 849	24
novel-ppo-miR-6	Phypoly_transcript_04819	166	-26.73	2 23	18 41	16
novel-ppo-miR-6	Phypoly_transcript_04819	166	-26.73	2 23	1541 1564	20
novel-ppo-miR-6	Phypoly_transcript_04819	166	-32.36	2 21	787 813	22
novel-ppo-miR-6	Phypoly_transcript_04819	160	-30.1	2 21	808 831	21
novel-ppo-miR-40	Phypoly_transcript_04821	172	-33.83	2 21	771 794	21
novel-ppo-miR-40	Phypoly_transcript_04825	164	-29.92	2 21	753 773	19
novel-ppo-miR-40	Phypoly_transcript_04827	161	-34.57	2 21	1896 1918	18
novel-ppo-miR-1	Phypoly_transcript_04833	170	-26.44	2 20	811 839	22
novel-ppo-miR-6	Phypoly_transcript_04837	161	-30.72	2 23	826 849	21
novel-ppo-miR-40	Phypoly_transcript_04838	160	-25.56	2 21	407 428	19
novel-ppo-miR-40	Phypoly_transcript_04842	162	-32.93	2 21	335 356	19
novel-ppo-miR-33	Phypoly_transcript_04852	166	-26.06	2 24	1867 1897	26
novel-ppo-miR-40	Phypoly_transcript_04886	166	-33.98	2 21	1363 1385	21
novel-ppo-miR-6	Phypoly_transcript_04887	167	-26.33	2 22	856 882	22
novel-ppo-miR-7	Phypoly_transcript_04888	162	-26.27	2 20	1554 1573	19
novel-ppo-miR-40	Phypoly_transcript_04890	166	-32.29	2 21	1524 1545	19
novel-ppo-miR-40	Phypoly_transcript_04898	168	-27.36	2 21	20 40	19
novel-ppo-miR-40	Phypoly_transcript_04898	160	-27.95	2 21	1526 1549	21
novel-ppo-miR-40	Phypoly_transcript_04900	162	-25.65	2 21	2052 2072	19
novel-ppo-miR-26	Phypoly_transcript_04907	180	-27.07	2 22	1430 1464	32
novel-ppo-miR-41	Phypoly_transcript_04910	168	-29.79	2 21	35 56	15
novel-ppo-miR-16	Phypoly_transcript_04911	179	-25.97	2 21	382 404	20
novel-ppo-miR-40	Phypoly_transcript_04915	160	-25.28	2 21	1194 1215	19
novel-ppo-miR-10	Phypoly_transcript_04922	163	-25.56	2 25	1076 1102	24
novel-ppo-miR-26	Phypoly_transcript_04927	160	-26.74	2 23	711 741	20
novel-ppo-miR-43	Phypoly_transcript_04931	168	-27.84	2 26	1873 1899	25
novel-ppo-miR-40	Phypoly_transcript_04936	160	-31.32	2 21	9 30	19
novel-ppo-miR-40	Phypoly_transcript_04942	167	-30.68	2 21	1261 1281	19
novel-ppo-miR-40	Phypoly_transcript_04942	160	-30.14	2 21	547 568	19
novel-ppo-miR-35	Phypoly_transcript_04943	168	-28.61	2 25	549 576	26
novel-ppo-miR-6	Phypoly_transcript_04944	167	-26.4	2 21	751 774	21
novel-ppo-miR-21	Phypoly_transcript_04955	161	-27.74	2 21	1870 1894	21
novel-ppo-miR-22	Phypoly_transcript_04967	160	-27.65	2 18	1222 1240	16
novel-ppo-miR-1	Phypoly_transcript_04971	165	-26.87	2 14	745 769	12
novel-ppo-miR-40	Phypoly_transcript_04972	166	-31.6	2 21	1763 1784	19
novel-ppo-miR-5	Phypoly_transcript_04975	169	-32.18	2 20	1485 1508	21
novel-ppo-miR-40	Phypoly_transcript_04978	164	-30.83	2 21	1818 1841	21
novel-ppo-miR-40	Phypoly_transcript_04978	162	-27.76	2 21	1933 1954	19
novel-ppo-miR-12	Phypoly_transcript_04980	160	-27.32	2 17	813 830	15
novel-ppo-miR-40	Phypoly_transcript_04980	178	-34.04	2 21	1993 2016	21
novel-ppo-miR-40	Phypoly_transcript_04980	167	-33.59	2 20	1312 1333	19
novel-ppo-miR-40	Phypoly_transcript_04980	164	-34.59	2 21	1676 1696	19
novel-ppo-miR-4	Phypoly_transcript_04987	162	-28.81	2 25	656 682	23
novel-ppo-miR-35	Phypoly_transcript_04988	170	-25.83	2 23	1413 1438	20
novel-ppo-miR-21	Phypoly_transcript_04989	169	-27.58	2 19	1606 1627	20
novel-ppo-miR-26	Phypoly_transcript_04996	170	-29.98	2 29	42 75	31
novel-ppo-miR-20	Phypoly_transcript_05000	163	-25.33	2 20	2349 2368	18
novel-ppo-miR-35	Phypoly_transcript_05000	168	-25.96	2 25	756 782	23
novel-ppo-miR-8	Phypoly_transcript_05000	164	-26.15	2 22	1220 1244	19
novel-ppo-miR-40	Phypoly_transcript_05008	176	-32.93	2 21	1508 1528	19
novel-ppo-miR-40	Phypoly_transcript_05008	166	-28.16	2 21	1663 1684	18
novel-ppo-miR-40	Phypoly_transcript_05008	166	-30.58	2 21	1613 1634	19
novel-ppo-miR-40	Phypoly_transcript_05009	160	-28.54	2 21	1468 1489	19
novel-ppo-miR-40	Phypoly_transcript_05019	167	-36.92	2 21	1883 1903	19
novel-ppo-miR-41	Phypoly_transcript_05028	160	-27.53	2 21	902 922	19
novel-ppo-miR-4	Phypoly_transcript_05043	171	-26.92	2 24	1415 1441	25
novel-ppo-miR-4	Phypoly_transcript_05043	164	-26.56	2 25	1875 1902	21
novel-ppo-miR-4	Phypoly_transcript_05046	161	-25.75	2 25	905 932	25
novel-ppo-miR-40	Phypoly_transcript_05049	173	-35.27	2 20	1931 1951	19
novel-ppo-miR-16	Phypoly_transcript_05058	179	-28.52	2 22	1673 1695	18
novel-ppo-miR-40	Phypoly_transcript_05061	160	-31.62	2 19	1863 1884	19
novel-ppo-miR-17	Phypoly_transcript_05067	165	-32.15	2 18	535 555	15
novel-ppo-miR-6	Phypoly_transcript_05067	163	-26.09	2 20	355 379	22
novel-ppo-miR-35	Phypoly_transcript_05068	161	-27.47	2 25	1640 1663	23
novel-ppo-miR-40	Phypoly_transcript_05069	163	-35.34	2 21	1633 1655	20
novel-ppo-miR-4	Phypoly_transcript_05078	160	-34.99	2 25	1086 1111	22
novel-ppo-miR-16	Phypoly_transcript_05096	165	-26.54	2 22	1968 1989	18
novel-ppo-miR-39	Phypoly_transcript_05096	160	-29.16	2 23	1230 1252	21
novel-ppo-miR-5	Phypoly_transcript_05100	176	-27.97	2 21	1298 1319	19
novel-ppo-miR-17	Phypoly_transcript_05103	169	-30	2 20	461 481	17
novel-ppo-miR-40	Phypoly_transcript_05109	164	-30.38	2 21	857 880	20
novel-ppo-miR-40	Phypoly_transcript_05109	161	-30.29	2 21	975 998	19
novel-ppo-miR-6	Phypoly_transcript_05118	161	-25.25	2 19	1974 1996	20
novel-ppo-miR-45	Phypoly_transcript_05122	175	-25.52	2 29	2309 2342	30
ppo-miR-6236	Phypoly_transcript_05124	168	-30.8	2 18	1147 1165	15
novel-ppo-miR-40	Phypoly_transcript_05125	163	-31.02	2 21	1762 1784	20
novel-ppo-miR-41	Phypoly_transcript_05127	170	-28.99	2 20	1714 1736	20
novel-ppo-miR-43	Phypoly_transcript_05128	186	-38.5	2 27	793 823	28
ppo-miR-6236	Phypoly_transcript_05128	160	-27.41	2 18	906 924	16
novel-ppo-miR-29	Phypoly_transcript_05130	181	-31.17	2 23	1801 1824	21
novel-ppo-miR-30	Phypoly_transcript_05130	167	-25.47	2 16	1805 1824	17
novel-ppo-miR-45	Phypoly_transcript_05132	165	-28.42	2 28	867 895	25
novel-ppo-miR-41	Phypoly_transcript_05134	166	-25.9	2 20	1613 1634	19
novel-ppo-miR-40	Phypoly_transcript_05136	163	-32.55	2 21	986 1007	19
novel-ppo-miR-40	Phypoly_transcript_05137	166	-32.34	2 19	572 593	20
novel-ppo-miR-6	Phypoly_transcript_05144	164	-31.69	2 23	1467 1491	20
novel-ppo-miR-6	Phypoly_transcript_05144	162	-28.16	2 23	1828 1851	18
novel-ppo-miR-40	Phypoly_transcript_05145	164	-29.57	2 21	668 690	20
novel-ppo-miR-40	Phypoly_transcript_05145	160	-30.87	2 21	1059 1082	21
novel-ppo-miR-40	Phypoly_transcript_05147	179	-40.83	2 21	1623 1644	17
novel-ppo-miR-40	Phypoly_transcript_05147	168	-34.44	2 21	129 150	19
novel-ppo-miR-27	Phypoly_transcript_05159	165	-27.32	2 19	218 243	23
novel-ppo-miR-10	Phypoly_transcript_05161	178	-32.52	2 24	732 759	24
novel-ppo-miR-33	Phypoly_transcript_05163	165	-28	2 27	39 67	26
novel-ppo-miR-40	Phypoly_transcript_05166	174	-38.18	2 19	169 190	19
novel-ppo-miR-40	Phypoly_transcript_05167	162	-26.89	2 21	697 721	22
novel-ppo-miR-40	Phypoly_transcript_05175	170	-28.78	2 19	720 741	19
novel-ppo-miR-40	Phypoly_transcript_05177	172	-35.93	2 21	1931 1952	17
novel-ppo-miR-40	Phypoly_transcript_05177	165	-29.26	2 21	400 423	21
novel-ppo-miR-40	Phypoly_transcript_05179	173	-37.36	2 21	1941 1962	17
novel-ppo-miR-10	Phypoly_transcript_05180	170	-28.03	2 25	1717 1741	23
novel-ppo-miR-5	Phypoly_transcript_05194	170	-26.37	2 15	1932 1954	21
novel-ppo-miR-40	Phypoly_transcript_05200	170	-29	2 19	734 755	19
novel-ppo-miR-40	Phypoly_transcript_05210	163	-33.84	2 21	1431 1450	19
novel-ppo-miR-8	Phypoly_transcript_05212	161	-26.57	2 23	808 831	19
novel-ppo-miR-17	Phypoly_transcript_05213	164	-26.11	2 18	41 62	19
novel-ppo-miR-40	Phypoly_transcript_05221	171	-38.93	2 21	1865 1886	20
novel-ppo-miR-40	Phypoly_transcript_05221	171	-38.93	2 21	1873 1894	17
novel-ppo-miR-40	Phypoly_transcript_05226	168	-36.71	2 21	343 365	20
novel-ppo-miR-33	Phypoly_transcript_05230	167	-26.3	2 24	1512 1541	23
novel-ppo-miR-40	Phypoly_transcript_05231	175	-36.27	2 21	88 110	20
novel-ppo-miR-5	Phypoly_transcript_05235	179	-32.91	2 21	160 180	18
novel-ppo-miR-46	Phypoly_transcript_05250	163	-25.08	2 22	1020 1042	17
novel-ppo-miR-29	Phypoly_transcript_05262	182	-31.97	2 19	1980 2002	21
novel-ppo-miR-30	Phypoly_transcript_05262	178	-29.03	2 19	1983 2002	15
novel-ppo-miR-40	Phypoly_transcript_05266	164	-28.81	2 19	1368 1390	20
novel-ppo-miR-39	Phypoly_transcript_05273	174	-25.64	2 23	813 834	20
novel-ppo-miR-40	Phypoly_transcript_05275	161	-30.98	2 21	867 888	19
novel-ppo-miR-6	Phypoly_transcript_05277	163	-30.33	2 23	994 1019	19
novel-ppo-miR-28	Phypoly_transcript_05278	172	-27.25	2 24	1832 1855	22
novel-ppo-miR-4	Phypoly_transcript_05286	186	-34.11	2 25	1837 1862	23
novel-ppo-miR-10	Phypoly_transcript_05289	168	-28.88	2 25	1159 1184	23
novel-ppo-miR-29	Phypoly_transcript_05289	180	-29.44	2 23	1863 1889	24
novel-ppo-miR-26	Phypoly_transcript_05291	169	-26.32	2 29	1438 1469	22
novel-ppo-miR-16	Phypoly_transcript_05292	182	-29.92	2 20	1274 1297	20
novel-ppo-miR-26	Phypoly_transcript_05294	181	-29.47	2 29	1327 1358	23
novel-ppo-miR-6	Phypoly_transcript_05294	172	-26.14	2 21	572 598	24
novel-ppo-miR-6	Phypoly_transcript_05294	161	-28.65	2 23	608 628	21
novel-ppo-miR-40	Phypoly_transcript_05307	164	-35.72	2 17	1293 1315	20
novel-ppo-miR-40	Phypoly_transcript_05308	169	-37.06	2 21	1857 1877	17
novel-ppo-miR-40	Phypoly_transcript_05323	160	-26.44	2 21	1733 1752	19
novel-ppo-miR-40	Phypoly_transcript_05332	167	-35.75	2 21	1641 1662	15
novel-ppo-miR-40	Phypoly_transcript_05332	167	-35.75	2 21	560 581	20
novel-ppo-miR-40	Phypoly_transcript_05332	160	-29.3	2 21	1492 1513	19
novel-ppo-miR-22	Phypoly_transcript_05334	160	-26.09	2 17	891 909	15
novel-ppo-miR-4	Phypoly_transcript_05334	160	-33	2 24	360 385	24
novel-ppo-miR-40	Phypoly_transcript_05342	168	-33.09	2 21	372 395	21
novel-ppo-miR-40	Phypoly_transcript_05342	164	-27.95	2 21	477 500	21
novel-ppo-miR-33	Phypoly_transcript_05344	165	-26.02	2 24	1047 1075	23
novel-ppo-miR-19	Phypoly_transcript_05354	190	-28.92	2 23	1433 1456	16
novel-ppo-miR-40	Phypoly_transcript_05354	164	-30.03	2 21	1366 1387	19
novel-ppo-miR-40	Phypoly_transcript_05355	160	-30.17	2 21	633 654	19
novel-ppo-miR-40	Phypoly_transcript_05356	183	-40.27	2 21	1380 1401	19
novel-ppo-miR-40	Phypoly_transcript_05364	166	-30.84	2 21	398 419	19
novel-ppo-miR-40	Phypoly_transcript_05365	164	-30.9	2 21	1381 1402	19
novel-ppo-miR-6	Phypoly_transcript_05365	162	-29.38	2 15	323 346	22
novel-ppo-miR-8	Phypoly_transcript_05367	171	-29.15	2 22	1053 1078	23
novel-ppo-miR-4	Phypoly_transcript_05382	166	-33.57	2 20	1044 1071	26
novel-ppo-miR-40	Phypoly_transcript_05393	160	-26.38	2 17	1351 1373	20
novel-ppo-miR-4	Phypoly_transcript_05399	170	-26.66	2 25	1463 1487	23
novel-ppo-miR-40	Phypoly_transcript_05409	168	-33.94	2 21	1051 1071	19
novel-ppo-miR-10	Phypoly_transcript_05410	160	-25.99	2 24	1502 1524	23
novel-ppo-miR-40	Phypoly_transcript_05416	160	-27.23	2 21	185 206	19
novel-ppo-miR-40	Phypoly_transcript_05417	164	-27.35	2 21	734 755	15
novel-ppo-miR-26	Phypoly_transcript_05418	161	-29.05	2 27	890 921	29
novel-ppo-miR-6	Phypoly_transcript_05438	174	-34.46	2 23	1766 1789	19
novel-ppo-miR-26	Phypoly_transcript_05441	161	-25.14	2 29	342 375	31
ppo-miR-6236	Phypoly_transcript_05442	161	-31.37	2 18	1561 1578	16
novel-ppo-miR-40	Phypoly_transcript_05459	160	-27.15	2 17	1331 1352	19
novel-ppo-miR-4	Phypoly_transcript_05463	164	-29.06	2 23	752 778	24
novel-ppo-miR-33	Phypoly_transcript_05475	179	-29.41	2 26	115 138	25
novel-ppo-miR-16	Phypoly_transcript_05477	160	-26.47	2 22	528 549	20
novel-ppo-miR-12	Phypoly_transcript_05478	162	-25.37	2 15	974 991	13
novel-ppo-miR-40	Phypoly_transcript_05479	162	-27.93	2 21	40 61	19
novel-ppo-miR-40	Phypoly_transcript_05479	160	-27.57	2 21	1888 1909	19
novel-ppo-miR-8	Phypoly_transcript_05484	166	-25.18	2 21	1265 1289	21
novel-ppo-miR-4	Phypoly_transcript_05487	162	-38.2	2 24	1361 1387	19
novel-ppo-miR-40	Phypoly_transcript_05487	166	-30.54	2 20	786 807	15
novel-ppo-miR-6	Phypoly_transcript_05490	162	-31.58	2 23	1161 1185	22
novel-ppo-miR-40	Phypoly_transcript_05492	161	-28.57	2 19	1359 1379	19
novel-ppo-miR-8	Phypoly_transcript_05498	172	-30.04	2 23	1266 1290	22
novel-ppo-miR-20	Phypoly_transcript_05505	162	-26.31	2 20	334 357	21
novel-ppo-miR-9	Phypoly_transcript_05515	168	-30.44	2 25	653 678	23
novel-ppo-miR-46	Phypoly_transcript_05516	160	-27.08	2 13	2131 2155	19
novel-ppo-miR-29	Phypoly_transcript_05517	173	-26.52	2 20	1784 1809	23
novel-ppo-miR-30	Phypoly_transcript_05517	172	-26.52	2 17	1851 1870	15
novel-ppo-miR-4	Phypoly_transcript_05520	167	-29.58	2 25	409 433	23
novel-ppo-miR-4	Phypoly_transcript_05524	167	-29.92	2 25	1706 1730	21
novel-ppo-miR-10	Phypoly_transcript_05526	169	-25.58	2 24	1850 1874	22
novel-ppo-miR-4	Phypoly_transcript_05530	167	-37.19	2 23	697 723	23
novel-ppo-miR-40	Phypoly_transcript_05531	167	-37.55	2 21	1678 1699	19
novel-ppo-miR-42	Phypoly_transcript_05535	162	-28.95	2 25	233 258	20
novel-ppo-miR-24	Phypoly_transcript_05537	173	-26.04	2 19	19 40	22
novel-ppo-miR-40	Phypoly_transcript_05551	161	-28.18	2 19	333 356	20
novel-ppo-miR-5	Phypoly_transcript_05556	163	-27.74	2 21	1740 1761	19
novel-ppo-miR-6	Phypoly_transcript_05560	170	-27.76	2 23	1075 1098	13
[truncated: 2,541 more rows]
