# Supplementary material for: The Physarum polycephalum Genome Reveals Extensive Use of Prokaryotic Two-Component and Metazoan-Type Tyrosine Kinase Signaling
Source: Genome Biol Evol. 2015 Nov 27;8(1):109–25. doi: 10.1093/gbe/evv237 (PMC4758236; doi:10.1093/gbe/evv237)
Supplement: Supplementary Data [file supp_evv237_evv237-suppl_data.zip › (6) Cell Cycle Regulators Buchler.xlsx]

## Sheet: Sheet1
Gene name	P_polycephalum Transcript Ref#	P_polycephalum Gene_ID #
CDK1a	Phypoly_transcript_06666 D_6632	Scaffold6587_gene_locus_34649
CDK1b	Phypoly_transcript_11405 Ppo008384.000	Scaffold1100_gene_locus_1904 + Scaffold36192_gene_locus_22983
CDK1c	Phypoly_transcript_06154 D_5229	Scaffold16_gene_locus_8264
CDK5	Phypoly_transcript_13194 Ppo015897.000	Scaffold1099_gene_locus_1783
CDK7	Phypoly_transcript_03465 E_7999	Scaffold1581_gene_locus_8097
CDK8	Phypoly_transcript_11643 DD_50365	Scaffold396_gene_locus_24636
CDK9	Phypoly_transcript_08254 E_22029	Scaffold25_gene_locus_16079
CDK10	Phypoly_transcript_08639 D_5142	Scaffold2072_gene_locus_12739
CDK11a	Phypoly_transcript_00900 I_112	Scaffold393_gene_locus_24518
CDK11b	Phypoly_transcript_13389 I_11731	Scaffold8250_gene_locus_38764 + Scaffold11158_gene_locus_2147
CDK20	Phypoly_transcript_14602 E_8211	Scaffold3720_gene_locus_23504
CDKDDa	Phypoly_transcript_09461 Ppo005277.000
CDKDDb	Phypoly_transcript_06573 E_38439	Scaffold196_gene_locus_11731
CDKDDc	Phypoly_transcript_04195 E_11926	Scaffold1608_gene_locus_8368 + Scaffold147_gene_locus_6819
CycB	Phypoly_transcript_08256 contig00347	Scaffold1734_gene_locus_9604
CycA	Phypoly_transcript_05693 E_3226	Scaffold3054_gene_locus_19888
CycE	Phypoly_transcript_07696 D_11257	Scaffold607_gene_locus_33074
CycJ	Phypoly_transcript_09677 I_6915	Scaffold21_gene_locus_12970
CDC25a	Phypoly_transcript_18266 I_15317	Scaffold277_gene_locus_18047
CDC25c	Phypoly_transcript_23325 E_22661	Scaffold1787_gene_locus_10097
CDC25b	Phypoly_transcript_02832 E_12219	Scaffold163_gene_locus_8565 + Scaffold163_gene_locus_8566
MYT1a	Phypoly_transcript_09459 I_43545	Scaffold2392_gene_locus_15282
MYT1b	Phypoly_transcript_02832 E_12219	Scaffold1094_gene_locus_1711
WEE1a	Phypoly_transcript_02832 E_12219	Scaffold52_gene_locus_29908
WEE1b	Phypoly_transcript_02832 E_12219	Scaffold774_gene_locus_37660
CDC20a	Phypoly_transcript_07191 I_51625	Scaffold123_gene_locus_3813
CDC20b	Phypoly_transcript_07151 and Phypoly_transcript_17752	Scaffold2088_gene_locus_12861
CDH1	Phypoly_transcript_05966 Ppo011606.000	Scaffold1317_gene_locus_4942
E2F	Phypoly_transcript_07599 E_3301	Scaffold3444_gene_locus_22113
DP	Phypoly_transcript_13149 D_10326	Scaffold35_gene_locus_22414
RB	Phypoly_transcript_00934 Ppo011891.000	Scaffold262_gene_locus_16977
