# Supplementary material for: The Physarum polycephalum Genome Reveals Extensive Use of Prokaryotic Two-Component and Metazoan-Type Tyrosine Kinase Signaling
Source: Genome Biol Evol. 2015 Nov 27;8(1):109–25. doi: 10.1093/gbe/evv237 (PMC4758236; doi:10.1093/gbe/evv237)
Supplement: Supplementary Data [file supp_evv237_evv237-suppl_data.zip › (7) Kinases Schaap.xlsx]

## Sheet: 1_Protein_kinases
Output Interproscan
Protein_Accession	Sequence MD5 digest	Sequence Length	Analysis	SignatureAnalysis	SignatureDescription	StartLocation	EndLocation	Score	Status	Date	InterproAnnAcess	InterProAnnoDescription	GO annotation	Pathways annotation
Phypoly_transcript_00455	1c723d219bae8e3cdec4862340dabe3c	1516	Pfam	PF00069	Protein kinase domain	948	1244	9.6e-54	TRUE	2014-07-02	IPR000719	Protein kinase domain	GO:0004672|GO:0005524|GO:0006468
Phypoly_transcript_07863	89d379ccd22aae68315011b500889f89	434	Pfam	PF00069	Protein kinase domain	140	391	5.6e-72	TRUE	2014-07-02	IPR000719	Protein kinase domain	GO:0004672|GO:0005524|GO:0006468
Phypoly_transcript_06769	cb7fb68c593d364cbe13c1943ab438cb	481	Pfam	PF00069	Protein kinase domain	210	461	2.8e-69	TRUE	2014-07-02	IPR000719	Protein kinase domain	GO:0004672|GO:0005524|GO:0006468
Phypoly_transcript_00093	a3129b2dcccaec29f87f21a39bc7886c	2227	Pfam	PF00069	Protein kinase domain	6	256	8.2e-35	TRUE	2014-07-02	IPR000719	Protein kinase domain	GO:0004672|GO:0005524|GO:0006468
Phypoly_transcript_17267	9b32355644a790748f23d7d7ed391db8	273	Pfam	PF00069	Protein kinase domain	2	273	1.2e-68	TRUE	2014-07-02	IPR000719	Protein kinase domain	GO:0004672|GO:0005524|GO:0006468
Phypoly_transcript_03101	26f936d2d10c40191e86261f6db25637	784	Pfam	PF00069	Protein kinase domain	472	749	4.4e-39	TRUE	2014-07-02	IPR000719	Protein kinase domain	GO:0004672|GO:0005524|GO:0006468
Phypoly_transcript_01619	475582a702c06dd2aaf2c72a1eceab63	911	Pfam	PF00069	Protein kinase domain	19	275	1.1e-58	TRUE	2014-07-02	IPR000719	Protein kinase domain	GO:0004672|GO:0005524|GO:0006468
Phypoly_transcript_05419	ae1f5d236db0eb8e41bfaded855b5365	491	Pfam	PF00069	Protein kinase domain	239	490	7.5e-29	TRUE	2014-07-02	IPR000719	Protein kinase domain	GO:0004672|GO:0005524|GO:0006468
Phypoly_transcript_00454	1b2b20916e6f019b4091b353a0a2aaae	1394	Pfam	PF00069	Protein kinase domain	1118	1373	2e-59	TRUE	2014-07-02	IPR000719	Protein kinase domain	GO:0004672|GO:0005524|GO:0006468
Phypoly_transcript_01196	a10fed1d61b72af6feb36353b19b4446	1179	Pfam	PF00069	Protein kinase domain	39	295	1.9e-48	TRUE	2014-07-02	IPR000719	Protein kinase domain	GO:0004672|GO:0005524|GO:0006468
Phypoly_transcript_03318	ffba2a92913ec172d790e085d5022385	785	Pfam	PF00069	Protein kinase domain	122	374	2.6e-61	TRUE	2014-07-02	IPR000719	Protein kinase domain	GO:0004672|GO:0005524|GO:0006468
Phypoly_transcript_07548	13cdcde6559ef2821d397d358db5cca4	359	Pfam	PF00069	Protein kinase domain	52	305	9.5e-72	TRUE	2014-07-02	IPR000719	Protein kinase domain	GO:0004672|GO:0005524|GO:0006468
Phypoly_transcript_25843	9797142c96190660c6ec3e9a3fbfc52b	127	Pfam	PF00069	Protein kinase domain	2	127	2.4e-27	TRUE	2014-07-02	IPR000719	Protein kinase domain	GO:0004672|GO:0005524|GO:0006468
Phypoly_transcript_04043	6b144414b588886d6ae51df59050ba83	368	Pfam	PF00069	Protein kinase domain	61	314	3.5e-72	TRUE	2014-07-02	IPR000719	Protein kinase domain	GO:0004672|GO:0005524|GO:0006468
Phypoly_transcript_06573	b50b88afaaf0e0fc20a1352bb5c877bc	399	Pfam	PF00069	Protein kinase domain	21	302	2.9e-65	TRUE	2014-07-02	IPR000719	Protein kinase domain	GO:0004672|GO:0005524|GO:0006468
Phypoly_transcript_05277	cc80e35dcce0b7b64038972fcc39e1c4	641	Pfam	PF00069	Protein kinase domain	311	565	4.3e-46	TRUE	2014-07-02	IPR000719	Protein kinase domain	GO:0004672|GO:0005524|GO:0006468
Phypoly_transcript_02318	0e0cc566b04f4a86d52d6bb4b343d3b2	394	Pfam	PF00069	Protein kinase domain	278	356	1.4e-07	TRUE	2014-07-02	IPR000719	Protein kinase domain	GO:0004672|GO:0005524|GO:0006468
Phypoly_transcript_00346	62ed465250d3f339148f31276ad44660	1165	Pfam	PF00069	Protein kinase domain	889	1140	7.5e-62	TRUE	2014-07-02	IPR000719	Protein kinase domain	GO:0004672|GO:0005524|GO:0006468
Phypoly_transcript_00196	813c4f5e0fa1d3e7c9febb5e73185625	1895	Pfam	PF00069	Protein kinase domain	985	1232	1.2e-40	TRUE	2014-07-02	IPR000719	Protein kinase domain	GO:0004672|GO:0005524|GO:0006468
Phypoly_transcript_10910	1d79ffbc43c81396bd44e440743434d7	314	Pfam	PF00069	Protein kinase domain	34	295	6.9e-60	TRUE	2014-07-02	IPR000719	Protein kinase domain	GO:0004672|GO:0005524|GO:0006468
Phypoly_transcript_04837	90c1f0b14da5c7603ce32e364781bd4f	678	Pfam	PF00069	Protein kinase domain	587	658	6.5e-12	TRUE	2014-07-02	IPR000719	Protein kinase domain	GO:0004672|GO:0005524|GO:0006468
Phypoly_transcript_04837	90c1f0b14da5c7603ce32e364781bd4f	678	Pfam	PF00069	Protein kinase domain	199	423	5.2e-22	TRUE	2014-07-02	IPR000719	Protein kinase domain	GO:0004672|GO:0005524|GO:0006468
Phypoly_transcript_08443	0ff54fa3f0668f21fd88e698460992ce	404	Pfam	PF00069	Protein kinase domain	80	334	1.1e-75	TRUE	2014-07-02	IPR000719	Protein kinase domain	GO:0004672|GO:0005524|GO:0006468
Phypoly_transcript_00152	221cc7123786e2310f27c4f0183f4ff8	2105	Pfam	PF00069	Protein kinase domain	76	255	1.6e-11	TRUE	2014-07-02	IPR000719	Protein kinase domain	GO:0004672|GO:0005524|GO:0006468
Phypoly_transcript_02883	b556d2b5dfdbb2195b1116946c83d2e4	853	Pfam	PF00069	Protein kinase domain	35	293	4e-20	TRUE	2014-07-02	IPR000719	Protein kinase domain	GO:0004672|GO:0005524|GO:0006468
Phypoly_transcript_00788	86b7311c22c2c21589cccf053e841723	1213	Pfam	PF00069	Protein kinase domain	983	1187	4.3e-29	TRUE	2014-07-02	IPR000719	Protein kinase domain	GO:0004672|GO:0005524|GO:0006468
Phypoly_transcript_00384	8237dc3eee2b9534a0af5e5a5c7f7128	1623	Pfam	PF00069	Protein kinase domain	26	282	2e-24	TRUE	2014-07-02	IPR000719	Protein kinase domain	GO:0004672|GO:0005524|GO:0006468
Phypoly_transcript_12838	ff06b6dbdc08110e6b44b51741db300c	349	Pfam	PF00069	Protein kinase domain	89	341	1.1e-74	TRUE	2014-07-02	IPR000719	Protein kinase domain	GO:0004672|GO:0005524|GO:0006468
Phypoly_transcript_03990	601aa472fde605b949d9fdc0de9b110d	709	Pfam	PF00069	Protein kinase domain	459	703	3.1e-31	TRUE	2014-07-02	IPR000719	Protein kinase domain	GO:0004672|GO:0005524|GO:0006468
Phypoly_transcript_08449	ce743bbc979426d98e33f81e9aa3de39	317	Pfam	PF00069	Protein kinase domain	44	306	2.4e-47	TRUE	2014-07-02	IPR000719	Protein kinase domain	GO:0004672|GO:0005524|GO:0006468
Phypoly_transcript_03602	3bba48fdb0ec94ceab637b9acfc2a43d	720	Pfam	PF00069	Protein kinase domain	79	331	5.9e-79	TRUE	2014-07-02	IPR000719	Protein kinase domain	GO:0004672|GO:0005524|GO:0006468
Phypoly_transcript_08404	17f539cf383f7bf4a34a3b91c62cd5bf	443	Pfam	PF00069	Protein kinase domain	119	373	4.1e-71	TRUE	2014-07-02	IPR000719	Protein kinase domain	GO:0004672|GO:0005524|GO:0006468
Phypoly_transcript_07715	be6fceb4dd9c147c7207b8da927718e7	494	Pfam	PF00069	Protein kinase domain	237	485	2.1e-29	TRUE	2014-07-02	IPR000719	Protein kinase domain	GO:0004672|GO:0005524|GO:0006468
Phypoly_transcript_00785	126dfd92478f9c70474bc6ea18d43fcc	1308	Pfam	PF00069	Protein kinase domain	661	842	1e-05	TRUE	2014-07-02	IPR000719	Protein kinase domain	GO:0004672|GO:0005524|GO:0006468
Phypoly_transcript_01049	83f3402f110ac0b4891412de042b54d0	1111	Pfam	PF00069	Protein kinase domain	509	805	2.3e-31	TRUE	2014-07-02	IPR000719	Protein kinase domain	GO:0004672|GO:0005524|GO:0006468
Phypoly_transcript_03089	952ee61cb14314071f37a3b8fd79493d	790	Pfam	PF00069	Protein kinase domain	360	617	4.9e-68	TRUE	2014-07-02	IPR000719	Protein kinase domain	GO:0004672|GO:0005524|GO:0006468
Phypoly_transcript_03468	766f0e1e3ec2c968f6385c5697df6ade	697	Pfam	PF00069	Protein kinase domain	421	672	1.5e-68	TRUE	2014-07-02	IPR000719	Protein kinase domain	GO:0004672|GO:0005524|GO:0006468
Phypoly_transcript_01855	673ba9b940cd8d119bdc01e4e48612f0	841	Pfam	PF00069	Protein kinase domain	12	263	4e-74	TRUE	2014-07-02	IPR000719	Protein kinase domain	GO:0004672|GO:0005524|GO:0006468
Phypoly_transcript_01163	649e9aa530ff99e5db1167f5fd44d43a	1124	Pfam	PF00069	Protein kinase domain	410	666	1.4e-69	TRUE	2014-07-02	IPR000719	Protein kinase domain	GO:0004672|GO:0005524|GO:0006468
Phypoly_transcript_00941	e9d58c970c0fcfdbc3fde8a815006efc	919	Pfam	PF00069	Protein kinase domain	5	255	3.1e-77	TRUE	2014-07-02	IPR000719	Protein kinase domain	GO:0004672|GO:0005524|GO:0006468
Phypoly_transcript_05316	c8daace62099a5a3521a61c5f64d36ad	494	Pfam	PF00069	Protein kinase domain	68	328	2.2e-69	TRUE	2014-07-02	IPR000719	Protein kinase domain	GO:0004672|GO:0005524|GO:0006468
Phypoly_transcript_24756	a9fee4e1d1179f9600a475e5326bf338	99	Pfam	PF00069	Protein kinase domain	1	91	2.4e-30	TRUE	2014-07-02	IPR000719	Protein kinase domain	GO:0004672|GO:0005524|GO:0006468
Phypoly_transcript_03124	15e0ea6d8acb95606c39d82006a6889a	850	Pfam	PF00069	Protein kinase domain	151	353	2.7e-11	TRUE	2014-07-02	IPR000719	Protein kinase domain	GO:0004672|GO:0005524|GO:0006468
Phypoly_transcript_02044	71093297359fab3bde26f3a80866440c	893	Pfam	PF00069	Protein kinase domain	265	522	4.2e-72	TRUE	2014-07-02	IPR000719	Protein kinase domain	GO:0004672|GO:0005524|GO:0006468
Phypoly_transcript_00614	4bccaa006abf474499756b9e1f292932	1364	Pfam	PF00069	Protein kinase domain	1054	1282	3.6e-18	TRUE	2014-07-02	IPR000719	Protein kinase domain	GO:0004672|GO:0005524|GO:0006468
Phypoly_transcript_02839	9053f3da600f370d7864aeb969051772	327	Pfam	PF00069	Protein kinase domain	196	324	3.4e-35	TRUE	2014-07-02	IPR000719	Protein kinase domain	GO:0004672|GO:0005524|GO:0006468
Phypoly_transcript_10126	4c9ac29dd099a746c474d0b28c4f708c	309	Pfam	PF00069	Protein kinase domain	143	306	1.1e-44	TRUE	2014-07-02	IPR000719	Protein kinase domain	GO:0004672|GO:0005524|GO:0006468
Phypoly_transcript_04198	f528b1082ab85ae30e184e64b8953f65	357	Pfam	PF00069	Protein kinase domain	267	355	3.2e-12	TRUE	2014-07-02	IPR000719	Protein kinase domain	GO:0004672|GO:0005524|GO:0006468
Phypoly_transcript_06704	996efd6c5777a5344e6b5a2f57de5495	539	Pfam	PF00069	Protein kinase domain	151	418	1.9e-74	TRUE	2014-07-02	IPR000719	Protein kinase domain	GO:0004672|GO:0005524|GO:0006468
Phypoly_transcript_07827	3ac040326d16534783adc7641a0e57d3	465	Pfam	PF00069	Protein kinase domain	175	433	5.9e-83	TRUE	2014-07-02	IPR000719	Protein kinase domain	GO:0004672|GO:0005524|GO:0006468
Phypoly_transcript_04430	078509b3452a9b4b30b85a4a69b69485	623	Pfam	PF00069	Protein kinase domain	15	267	3.8e-72	TRUE	2014-07-02	IPR000719	Protein kinase domain	GO:0004672|GO:0005524|GO:0006468
Phypoly_transcript_04132	157f206badb2b689954055e27c7bbb44	455	Pfam	PF00069	Protein kinase domain	96	386	2.1e-62	TRUE	2014-07-02	IPR000719	Protein kinase domain	GO:0004672|GO:0005524|GO:0006468
Phypoly_transcript_27313	977ef90968068ce4a0c4e6e4e2047664	106	Pfam	PF00069	Protein kinase domain	13	76	5.6e-15	TRUE	2014-07-02	IPR000719	Protein kinase domain	GO:0004672|GO:0005524|GO:0006468
Phypoly_transcript_07544	8b7f4774aeb1e3ca0b057267c3c651e9	474	Pfam	PF00069	Protein kinase domain	22	278	1.1e-35	TRUE	2014-07-02	IPR000719	Protein kinase domain	GO:0004672|GO:0005524|GO:0006468
Phypoly_transcript_04330	b8e47abab7c33ba5215cf138b983a707	682	Pfam	PF00069	Protein kinase domain	426	673	2.1e-42	TRUE	2014-07-02	IPR000719	Protein kinase domain	GO:0004672|GO:0005524|GO:0006468
Phypoly_transcript_02720	d54a5985d079950fe01cc66241a426e4	865	Pfam	PF00069	Protein kinase domain	591	855	3.4e-50	TRUE	2014-07-02	IPR000719	Protein kinase domain	GO:0004672|GO:0005524|GO:0006468
Phypoly_transcript_01496	b9f1f75d39f883b646b330adac63fdb3	1076	Pfam	PF00069	Protein kinase domain	312	553	3.2e-54	TRUE	2014-07-02	IPR000719	Protein kinase domain	GO:0004672|GO:0005524|GO:0006468
Phypoly_transcript_09076	2f8b8d1e736c39e112df055a03371d32	367	Pfam	PF00069	Protein kinase domain	1	203	1.3e-40	TRUE	2014-07-02	IPR000719	Protein kinase domain	GO:0004672|GO:0005524|GO:0006468
Phypoly_transcript_04217	767839239b8e1e7d12ab52f4c46ea247	454	Pfam	PF00069	Protein kinase domain	22	277	1.8e-50	TRUE	2014-07-02	IPR000719	Protein kinase domain	GO:0004672|GO:0005524|GO:0006468
Phypoly_transcript_11957	dca946099a54511af08086bc9f3c9c5c	335	Pfam	PF00069	Protein kinase domain	16	272	7.8e-56	TRUE	2014-07-02	IPR000719	Protein kinase domain	GO:0004672|GO:0005524|GO:0006468
Phypoly_transcript_01270	8eb799b904a4dfc24e19aeab96b78ac3	1148	Pfam	PF00069	Protein kinase domain	17	274	9.5e-57	TRUE	2014-07-02	IPR000719	Protein kinase domain	GO:0004672|GO:0005524|GO:0006468
Phypoly_transcript_04273	93d18023056dffb47d79c3f9a5b0bdae	439	Pfam	PF00069	Protein kinase domain	11	230	1.6e-63	TRUE	2014-07-02	IPR000719	Protein kinase domain	GO:0004672|GO:0005524|GO:0006468
Phypoly_transcript_20963	50fbff3e78e10231ebcc6f2ad0bff83c	209	Pfam	PF00069	Protein kinase domain	2	199	7.6e-58	TRUE	2014-07-02	IPR000719	Protein kinase domain	GO:0004672|GO:0005524|GO:0006468
Phypoly_transcript_22464	a1736649e88fd6d233c5141f9ec7a325	203	Pfam	PF00069	Protein kinase domain	40	203	1.1e-47	TRUE	2014-07-02	IPR000719	Protein kinase domain	GO:0004672|GO:0005524|GO:0006468
Phypoly_transcript_04868	150df88c7ac595801ada59d0ae0741ad	622	Pfam	PF00069	Protein kinase domain	306	516	5.5e-32	TRUE	2014-07-02	IPR000719	Protein kinase domain	GO:0004672|GO:0005524|GO:0006468
Phypoly_transcript_06089	90644136f993df12b5856055b41cc9ff	588	Pfam	PF00069	Protein kinase domain	171	332	2.6e-36	TRUE	2014-07-02	IPR000719	Protein kinase domain	GO:0004672|GO:0005524|GO:0006468
Phypoly_transcript_06089	90644136f993df12b5856055b41cc9ff	588	Pfam	PF00069	Protein kinase domain	11	89	1.8e-05	TRUE	2014-07-02	IPR000719	Protein kinase domain	GO:0004672|GO:0005524|GO:0006468
Phypoly_transcript_02618	2fe8ce6cbce6df96c0166e4611be7a99	440	Pfam	PF00069	Protein kinase domain	44	299	1.2e-46	TRUE	2014-07-02	IPR000719	Protein kinase domain	GO:0004672|GO:0005524|GO:0006468
Phypoly_transcript_16170	17b8ca49f9536c5147a2928833dd3ffc	293	Pfam	PF00069	Protein kinase domain	119	292	2e-40	TRUE	2014-07-02	IPR000719	Protein kinase domain	GO:0004672|GO:0005524|GO:0006468
Phypoly_transcript_27134	23a0c1a4449a522adf2dfda81d07916a	38	Pfam	PF00069	Protein kinase domain	1	38	1.2e-09	TRUE	2014-07-02	IPR000719	Protein kinase domain	GO:0004672|GO:0005524|GO:0006468
Phypoly_transcript_08238	34c2764b7475877a103b53a7d1c84c7a	395	Pfam	PF00069	Protein kinase domain	98	380	3.8e-65	TRUE	2014-07-02	IPR000719	Protein kinase domain	GO:0004672|GO:0005524|GO:0006468
Phypoly_transcript_08330	a196612f3168a74a4c89fad8a97762c8	404	Pfam	PF00069	Protein kinase domain	6	217	4.1e-59	TRUE	2014-07-02	IPR000719	Protein kinase domain	GO:0004672|GO:0005524|GO:0006468
Phypoly_transcript_03784	64d2f419360c33eb2987c05d6ceeec3e	665	Pfam	PF00069	Protein kinase domain	6	257	4.3e-54	TRUE	2014-07-02	IPR000719	Protein kinase domain	GO:0004672|GO:0005524|GO:0006468
Phypoly_transcript_23753	ebca8c46c99b8a7ce77e386caf8ce54e	185	Pfam	PF00069	Protein kinase domain	101	181	1.8e-25	TRUE	2014-07-02	IPR000719	Protein kinase domain	GO:0004672|GO:0005524|GO:0006468
Phypoly_transcript_00553	ceb7e8630fdd80a1ae27fe8069dc8e79	1495	Pfam	PF00069	Protein kinase domain	191	277	3.3e-10	TRUE	2014-07-02	IPR000719	Protein kinase domain	GO:0004672|GO:0005524|GO:0006468
Phypoly_transcript_00553	ceb7e8630fdd80a1ae27fe8069dc8e79	1495	Pfam	PF00069	Protein kinase domain	699	769	7.3e-06	TRUE	2014-07-02	IPR000719	Protein kinase domain	GO:0004672|GO:0005524|GO:0006468
Phypoly_transcript_00057	a0d671530e0eae5af7689affc2c0ebd1	2588	Pfam	PF00069	Protein kinase domain	64	272	4.5e-09	TRUE	2014-07-02	IPR000719	Protein kinase domain	GO:0004672|GO:0005524|GO:0006468
Phypoly_transcript_05865	28388ee69ab97ff793b2fcf3e952da0e	457	Pfam	PF00069	Protein kinase domain	214	449	6.6e-41	TRUE	2014-07-02	IPR000719	Protein kinase domain	GO:0004672|GO:0005524|GO:0006468
Phypoly_transcript_04576	8ad77c6731c006677e3fd740569b51e6	651	Pfam	PF00069	Protein kinase domain	394	641	3.5e-42	TRUE	2014-07-02	IPR000719	Protein kinase domain	GO:0004672|GO:0005524|GO:0006468
Phypoly_transcript_02579	07cb258a5fdf1b68f36fc379764ea950	851	Pfam	PF00069	Protein kinase domain	25	271	7e-57	TRUE	2014-07-02	IPR000719	Protein kinase domain	GO:0004672|GO:0005524|GO:0006468
Phypoly_transcript_07920	010f3ee11b693c669e8ac867a5813972	332	Pfam	PF00069	Protein kinase domain	4	201	8.9e-48	TRUE	2014-07-02	IPR000719	Protein kinase domain	GO:0004672|GO:0005524|GO:0006468
Phypoly_transcript_10307	fde2f97abe7c80609b08035e4eae4bba	423	Pfam	PF00069	Protein kinase domain	125	411	4.7e-57	TRUE	2014-07-02	IPR000719	Protein kinase domain	GO:0004672|GO:0005524|GO:0006468
Phypoly_transcript_04975	e9d24b9659937afb52bac06d6f25d08f	652	Pfam	PF00069	Protein kinase domain	59	240	5.9e-14	TRUE	2014-07-02	IPR000719	Protein kinase domain	GO:0004672|GO:0005524|GO:0006468
Phypoly_transcript_07957	367de229d433c1f4429239cc1436a8dd	362	Pfam	PF00069	Protein kinase domain	129	322	1.7e-39	TRUE	2014-07-02	IPR000719	Protein kinase domain	GO:0004672|GO:0005524|GO:0006468
Phypoly_transcript_24152	6ab7a2686ed5ddf1ceeb621f79b88802	141	Pfam	PF00069	Protein kinase domain	1	141	1.5e-39	TRUE	2014-07-02	IPR000719	Protein kinase domain	GO:0004672|GO:0005524|GO:0006468
Phypoly_transcript_05958	d899db3fe772f3cdff7b541fdaeb1e0b	490	Pfam	PF00069	Protein kinase domain	249	487	1e-31	TRUE	2014-07-02	IPR000719	Protein kinase domain	GO:0004672|GO:0005524|GO:0006468
Phypoly_transcript_02801	252153716b7bdadcf2455bc1adb509c2	777	Pfam	PF00069	Protein kinase domain	402	543	1e-05	TRUE	2014-07-02	IPR000719	Protein kinase domain	GO:0004672|GO:0005524|GO:0006468
Phypoly_transcript_07360	331f808d9c2d8cdf384915ad2e5aa4b4	440	Pfam	PF00069	Protein kinase domain	60	347	8.8e-76	TRUE	2014-07-02	IPR000719	Protein kinase domain	GO:0004672|GO:0005524|GO:0006468
Phypoly_transcript_06398	5091da0bca11ad3873202e09534779d9	363	Pfam	PF00069	Protein kinase domain	73	353	3.3e-18	TRUE	2014-07-02	IPR000719	Protein kinase domain	GO:0004672|GO:0005524|GO:0006468
Phypoly_transcript_05912	1ba44dc0c747e0710b10db31a0acb0ed	445	Pfam	PF00069	Protein kinase domain	278	407	1e-28	TRUE	2014-07-02	IPR000719	Protein kinase domain	GO:0004672|GO:0005524|GO:0006468
Phypoly_transcript_04077	a00c49fc8903909c559cc5b68a6dce93	642	Pfam	PF00069	Protein kinase domain	10	265	6.5e-76	TRUE	2014-07-02	IPR000719	Protein kinase domain	GO:0004672|GO:0005524|GO:0006468
Phypoly_transcript_06356	00d8ad64db83025db2828272543d2bda	403	Pfam	PF00069	Protein kinase domain	8	185	4.7e-23	TRUE	2014-07-02	IPR000719	Protein kinase domain	GO:0004672|GO:0005524|GO:0006468
Phypoly_transcript_07107	2b9b8c6d06f91b438779b2a3386f343d	366	Pfam	PF00069	Protein kinase domain	20	203	2.1e-53	TRUE	2014-07-02	IPR000719	Protein kinase domain	GO:0004672|GO:0005524|GO:0006468
Phypoly_transcript_07911	13e2018270e3c55203d60926ea022733	476	Pfam	PF00069	Protein kinase domain	266	367	4.2e-11	TRUE	2014-07-02	IPR000719	Protein kinase domain	GO:0004672|GO:0005524|GO:0006468
Phypoly_transcript_07911	13e2018270e3c55203d60926ea022733	476	Pfam	PF00069	Protein kinase domain	108	222	4.1e-06	TRUE	2014-07-02	IPR000719	Protein kinase domain	GO:0004672|GO:0005524|GO:0006468
Phypoly_transcript_08365	e2772c86057c1288d756a7dd6aea66f5	349	Pfam	PF00069	Protein kinase domain	60	318	2e-78	TRUE	2014-07-02	IPR000719	Protein kinase domain	GO:0004672|GO:0005524|GO:0006468
Phypoly_transcript_07405	c2492a2757503f2509b2f8156ae4425e	475	Pfam	PF00069	Protein kinase domain	12	261	2.1e-69	TRUE	2014-07-02	IPR000719	Protein kinase domain	GO:0004672|GO:0005524|GO:0006468
Phypoly_transcript_11643	ea6b846497c2c8ae4cd84cd8e44ba136	353	Pfam	PF00069	Protein kinase domain	21	323	8.7e-70	TRUE	2014-07-02	IPR000719	Protein kinase domain	GO:0004672|GO:0005524|GO:0006468
Phypoly_transcript_05348	8d7468c41f0fd0c5049909e2be8ed81e	492	Pfam	PF00069	Protein kinase domain	10	243	3.6e-39	TRUE	2014-07-02	IPR000719	Protein kinase domain	GO:0004672|GO:0005524|GO:0006468
Phypoly_transcript_04940	f50fdaa44a6973304d9accda6e8cf2b6	545	Pfam	PF00069	Protein kinase domain	253	505	3e-69	TRUE	2014-07-02	IPR000719	Protein kinase domain	GO:0004672|GO:0005524|GO:0006468
Phypoly_transcript_09502	056b75cb28cfbae26485f21a3ef58a21	443	Pfam	PF00069	Protein kinase domain	223	375	9.4e-20	TRUE	2014-07-02	IPR000719	Protein kinase domain	GO:0004672|GO:0005524|GO:0006468
Phypoly_transcript_02112	96b519dcd648bae4c6e2952f2f732952	908	Pfam	PF00069	Protein kinase domain	178	421	3.3e-36	TRUE	2014-07-02	IPR000719	Protein kinase domain	GO:0004672|GO:0005524|GO:0006468
Phypoly_transcript_05470	fa3c1904088d9d1a3deabd8e67048f75	356	Pfam	PF00069	Protein kinase domain	211	351	2.8e-38	TRUE	2014-07-02	IPR000719	Protein kinase domain	GO:0004672|GO:0005524|GO:0006468
Phypoly_transcript_13194	66fcf2f56b1b92793c922f587d9c9d9a	298	Pfam	PF00069	Protein kinase domain	4	285	1.3e-80	TRUE	2014-07-02	IPR000719	Protein kinase domain	GO:0004672|GO:0005524|GO:0006468
Phypoly_transcript_09459	df70195925f073f93c216c77e791982a	340	Pfam	PF00069	Protein kinase domain	75	318	1.6e-54	TRUE	2014-07-02	IPR000719	Protein kinase domain	GO:0004672|GO:0005524|GO:0006468
Phypoly_transcript_01294	6eb4d1da4862de0e8ae2445b9b59ef7c	1040	Pfam	PF00069	Protein kinase domain	18	268	6.8e-69	TRUE	2014-07-02	IPR000719	Protein kinase domain	GO:0004672|GO:0005524|GO:0006468
Phypoly_transcript_16781	c08abae890fc0c7a18c8c566ab6ea560	167	Pfam	PF00069	Protein kinase domain	2	135	7.8e-31	TRUE	2014-07-02	IPR000719	Protein kinase domain	GO:0004672|GO:0005524|GO:0006468
Phypoly_transcript_12169	f56253cde179b1e89b87962f58b57592	323	Pfam	PF00069	Protein kinase domain	22	309	8.3e-41	TRUE	2014-07-02	IPR000719	Protein kinase domain	GO:0004672|GO:0005524|GO:0006468
Phypoly_transcript_01023	5c7446e78a654185b0efde9f90023124	936	Pfam	PF00069	Protein kinase domain	4	221	2.5e-41	TRUE	2014-07-02	IPR000719	Protein kinase domain	GO:0004672|GO:0005524|GO:0006468
Phypoly_transcript_19680	885e86303e076514d1454a1057b19863	123	Pfam	PF00069	Protein kinase domain	1	90	3.3e-17	TRUE	2014-07-02	IPR000719	Protein kinase domain	GO:0004672|GO:0005524|GO:0006468
Phypoly_transcript_06666	bb002f2bee5caae5147c96c3bff91a53	300	Pfam	PF00069	Protein kinase domain	11	292	1.8e-76	TRUE	2014-07-02	IPR000719	Protein kinase domain	GO:0004672|GO:0005524|GO:0006468
Phypoly_transcript_02323	99816732368841a6dcb61a0d497d13c7	901	Pfam	PF00069	Protein kinase domain	97	427	9.3e-58	TRUE	2014-07-02	IPR000719	Protein kinase domain	GO:0004672|GO:0005524|GO:0006468
Phypoly_transcript_13389	781c8be3d305f7c76736ad1a21ca600d	342	Pfam	PF00069	Protein kinase domain	10	290	9.2e-70	TRUE	2014-07-02	IPR000719	Protein kinase domain	GO:0004672|GO:0005524|GO:0006468
Phypoly_transcript_12263	167feeabb97c27a097f6866d2ea96ec3	215	Pfam	PF00069	Protein kinase domain	38	164	2e-14	TRUE	2014-07-02	IPR000719	Protein kinase domain	GO:0004672|GO:0005524|GO:0006468
Phypoly_transcript_14866	872bcb29fa5137c7d4b920a4fffd233d	313	Pfam	PF00069	Protein kinase domain	21	265	6.3e-67	TRUE	2014-07-02	IPR000719	Protein kinase domain	GO:0004672|GO:0005524|GO:0006468
Phypoly_transcript_03465	47d28c9b6ee80594ee62a26ec369b01c	337	Pfam	PF00069	Protein kinase domain	4	284	2.5e-76	TRUE	2014-07-02	IPR000719	Protein kinase domain	GO:0004672|GO:0005524|GO:0006468
Phypoly_transcript_05512	bd1db9802ed31edad34ed935f493a5b4	523	Pfam	PF00069	Protein kinase domain	193	446	1.3e-68	TRUE	2014-07-02	IPR000719	Protein kinase domain	GO:0004672|GO:0005524|GO:0006468
Phypoly_transcript_03015	c0da0d32c8cb4676cc1cf3817fed3f15	797	Pfam	PF00069	Protein kinase domain	13	264	7e-24	TRUE	2014-07-02	IPR000719	Protein kinase domain	GO:0004672|GO:0005524|GO:0006468
Phypoly_transcript_04247	6906d1ee7fcd080e6aeedfb6f7ea0f2c	671	Pfam	PF00069	Protein kinase domain	4	224	1.4e-58	TRUE	2014-07-02	IPR000719	Protein kinase domain	GO:0004672|GO:0005524|GO:0006468
Phypoly_transcript_01171	ed163c1eea5dd0c8a58910ea05116d23	1116	Pfam	PF00069	Protein kinase domain	861	1110	7.1e-60	TRUE	2014-07-02	IPR000719	Protein kinase domain	GO:0004672|GO:0005524|GO:0006468
Phypoly_transcript_27916	6157a17d954bac3e82bb69a7acfa3965	89	Pfam	PF00069	Protein kinase domain	4	89	4.6e-09	TRUE	2014-07-02	IPR000719	Protein kinase domain	GO:0004672|GO:0005524|GO:0006468
Phypoly_transcript_07280	90dda558fc990f286a285524f321447e	449	Pfam	PF00069	Protein kinase domain	126	379	3.4e-73	TRUE	2014-07-02	IPR000719	Protein kinase domain	GO:0004672|GO:0005524|GO:0006468
Phypoly_transcript_14485	c5fe78d5afe9eab26cacf565eaa22760	301	Pfam	PF00069	Protein kinase domain	26	297	1.8e-39	TRUE	2014-07-02	IPR000719	Protein kinase domain	GO:0004672|GO:0005524|GO:0006468
Phypoly_transcript_01443	e22405ba617a4b02e5baccdabb2d50cb	1035	Pfam	PF00069	Protein kinase domain	127	418	1.1e-54	TRUE	2014-07-02	IPR000719	Protein kinase domain	GO:0004672|GO:0005524|GO:0006468
Phypoly_transcript_02220	4896dd6c3fce490785208dbedb5f9e0f	913	Pfam	PF00069	Protein kinase domain	589	868	1.3e-64	TRUE	2014-07-02	IPR000719	Protein kinase domain	GO:0004672|GO:0005524|GO:0006468
Phypoly_transcript_14117	abb01516881dc029b10bdefa3c7a1261	243	Pfam	PF00069	Protein kinase domain	14	238	2.4e-34	TRUE	2014-07-02	IPR000719	Protein kinase domain	GO:0004672|GO:0005524|GO:0006468
Phypoly_transcript_02417	20c9c284fa15e3e1f0df022abada3774	934	Pfam	PF00069	Protein kinase domain	12	264	4.6e-70	TRUE	2014-07-02	IPR000719	Protein kinase domain	GO:0004672|GO:0005524|GO:0006468
Phypoly_transcript_11696	0dc430e0f4fc2eb909bdbd6320cd2361	339	Pfam	PF00069	Protein kinase domain	24	220	2.8e-18	TRUE	2014-07-02	IPR000719	Protein kinase domain	GO:0004672|GO:0005524|GO:0006468
Phypoly_transcript_00197	f74b66606f1dad976f389c1fe3a7ebcf	1991	Pfam	PF00069	Protein kinase domain	1602	1902	1.2e-64	TRUE	2014-07-02	IPR000719	Protein kinase domain	GO:0004672|GO:0005524|GO:0006468
Phypoly_transcript_01698	970b946b053c74962ab4f585ac10b2b8	1014	Pfam	PF00069	Protein kinase domain	765	1007	4.8e-40	TRUE	2014-07-02	IPR000719	Protein kinase domain	GO:0004672|GO:0005524|GO:0006468
Phypoly_transcript_00066	e51ae05c07c9e0b033526a09d321f8ac	2445	Pfam	PF00069	Protein kinase domain	45	295	2.9e-59	TRUE	2014-07-02	IPR000719	Protein kinase domain	GO:0004672|GO:0005524|GO:0006468
Phypoly_transcript_12084	01c5a74536d5e533b7e42e777e2c033e	266	Pfam	PF00069	Protein kinase domain	12	218	4.8e-63	TRUE	2014-07-02	IPR000719	Protein kinase domain	GO:0004672|GO:0005524|GO:0006468
Phypoly_transcript_09854	1447f75d0bd3c6b03e9d75f76a7529f8	421	Pfam	PF00069	Protein kinase domain	2	196	2.3e-27	TRUE	2014-07-02	IPR000719	Protein kinase domain	GO:0004672|GO:0005524|GO:0006468
Phypoly_transcript_08763	d490ce6f6784ddbc0acec27cd05f9c98	387	Pfam	PF00069	Protein kinase domain	56	272	1.3e-51	TRUE	2014-07-02	IPR000719	Protein kinase domain	GO:0004672|GO:0005524|GO:0006468
Phypoly_transcript_11013	844f61b774faea73d6eda3425f301c90	298	Pfam	PF00069	Protein kinase domain	8	265	2.2e-79	TRUE	2014-07-02	IPR000719	Protein kinase domain	GO:0004672|GO:0005524|GO:0006468
Phypoly_transcript_03033	b098a186d746f235f1c0f49642217253	734	Pfam	PF00069	Protein kinase domain	18	272	3.4e-77	TRUE	2014-07-02	IPR000719	Protein kinase domain	GO:0004672|GO:0005524|GO:0006468
Phypoly_transcript_15227	fc164433d5e753e945716dc59d43c272	265	Pfam	PF00069	Protein kinase domain	12	261	6.4e-51	TRUE	2014-07-02	IPR000719	Protein kinase domain	GO:0004672|GO:0005524|GO:0006468
Phypoly_transcript_02166	9b3692641d3b4f96a765f42dcc24546d	913	Pfam	PF00069	Protein kinase domain	649	907	8.2e-57	TRUE	2014-07-02	IPR000719	Protein kinase domain	GO:0004672|GO:0005524|GO:0006468
Phypoly_transcript_15724	aadbddbc69cea73c9275237ff2b136eb	254	Pfam	PF00069	Protein kinase domain	163	228	1.3e-09	TRUE	2014-07-02	IPR000719	Protein kinase domain	GO:0004672|GO:0005524|GO:0006468
Phypoly_transcript_10560	9c7a027eee4f70d8506b8d04399bc2d5	412	Pfam	PF00069	Protein kinase domain	131	240	4.2e-08	TRUE	2014-07-02	IPR000719	Protein kinase domain	GO:0004672|GO:0005524|GO:0006468
Phypoly_transcript_10560	9c7a027eee4f70d8506b8d04399bc2d5	412	Pfam	PF00069	Protein kinase domain	284	376	7.7e-11	TRUE	2014-07-02	IPR000719	Protein kinase domain	GO:0004672|GO:0005524|GO:0006468
Phypoly_transcript_26218	1910365448410e1bb317e85cfbe92a1c	121	Pfam	PF00069	Protein kinase domain	1	119	1.1e-36	TRUE	2014-07-02	IPR000719	Protein kinase domain	GO:0004672|GO:0005524|GO:0006468
Phypoly_transcript_07601	fae225efedec8db55538ea0f60fc3016	419	Pfam	PF00069	Protein kinase domain	222	365	1.6e-17	TRUE	2014-07-02	IPR000719	Protein kinase domain	GO:0004672|GO:0005524|GO:0006468
Phypoly_transcript_21356	cd56c8bf24cd059c024e9c2803b780c0	175	Pfam	PF00069	Protein kinase domain	6	167	2.4e-45	TRUE	2014-07-02	IPR000719	Protein kinase domain	GO:0004672|GO:0005524|GO:0006468
Phypoly_transcript_08216	67490e281a79829a635371195159db67	385	Pfam	PF00069	Protein kinase domain	19	186	3.1e-34	TRUE	2014-07-02	IPR000719	Protein kinase domain	GO:0004672|GO:0005524|GO:0006468
Phypoly_transcript_01861	dfadef4dc215f0ae1bd950fd528807b5	971	Pfam	PF00069	Protein kinase domain	693	942	5.3e-68	TRUE	2014-07-02	IPR000719	Protein kinase domain	GO:0004672|GO:0005524|GO:0006468
Phypoly_transcript_03342	ab271fcfd6529bc3aca23fb87731fbea	747	Pfam	PF00069	Protein kinase domain	304	564	2.1e-44	TRUE	2014-07-02	IPR000719	Protein kinase domain	GO:0004672|GO:0005524|GO:0006468
Phypoly_transcript_00517	555d41f5593bed193f2068b110a63e94	1399	Pfam	PF00069	Protein kinase domain	126	457	1.5e-49	TRUE	2014-07-02	IPR000719	Protein kinase domain	GO:0004672|GO:0005524|GO:0006468
Phypoly_transcript_11604	5703979327eba1feccc19e48f0443d53	325	Pfam	PF00069	Protein kinase domain	36	281	2.5e-53	TRUE	2014-07-02	IPR000719	Protein kinase domain	GO:0004672|GO:0005524|GO:0006468
Phypoly_transcript_01223	1b34d12d7b10120221a680dc0f5e6ee7	567	Pfam	PF00069	Protein kinase domain	290	540	1.2e-59	TRUE	2014-07-02	IPR000719	Protein kinase domain	GO:0004672|GO:0005524|GO:0006468
Phypoly_transcript_01673	f0d301e862847f9f782d843d9e503504	851	Pfam	PF00069	Protein kinase domain	669	842	1.3e-30	TRUE	2014-07-02	IPR000719	Protein kinase domain	GO:0004672|GO:0005524|GO:0006468
Phypoly_transcript_13683	f11999b8e330327337e43634e7488543	315	Pfam	PF00069	Protein kinase domain	18	162	2.8e-32	TRUE	2014-07-02	IPR000719	Protein kinase domain	GO:0004672|GO:0005524|GO:0006468
Phypoly_transcript_00166	dc3637874dc2bf8123d6468d25fb711f	1425	Pfam	PF00069	Protein kinase domain	574	868	1.1e-31	TRUE	2014-07-02	IPR000719	Protein kinase domain	GO:0004672|GO:0005524|GO:0006468
Phypoly_transcript_02871	decc0c193ab74d03231533bd1690c6b7	843	Pfam	PF00069	Protein kinase domain	67	257	2e-11	TRUE	2014-07-02	IPR000719	Protein kinase domain	GO:0004672|GO:0005524|GO:0006468
Phypoly_transcript_09534	e9eaa0d6c5b0b02424e59b248707f1a3	400	Pfam	PF00069	Protein kinase domain	291	386	8.5e-13	TRUE	2014-07-02	IPR000719	Protein kinase domain	GO:0004672|GO:0005524|GO:0006468
Phypoly_transcript_02822	5f80a55185871f0864bd3acc775a5040	486	Pfam	PF00069	Protein kinase domain	435	483	2.7e-05	TRUE	2014-07-02	IPR000719	Protein kinase domain	GO:0004672|GO:0005524|GO:0006468
Phypoly_transcript_07759	1b4cac159e6708e4f67ff9d78dc4f991	499	Pfam	PF00069	Protein kinase domain	28	283	1.7e-76	TRUE	2014-07-02	IPR000719	Protein kinase domain	GO:0004672|GO:0005524|GO:0006468
Phypoly_transcript_07824	7f5246b3aa482e466a393774ef3e7517	468	Pfam	PF00069	Protein kinase domain	122	450	8.1e-57	TRUE	2014-07-02	IPR000719	Protein kinase domain	GO:0004672|GO:0005524|GO:0006468
Phypoly_transcript_05051	6bce14c9bdc1c8f1619b40a9b741a2d2	466	Pfam	PF00069	Protein kinase domain	87	347	2.7e-60	TRUE	2014-07-02	IPR000719	Protein kinase domain	GO:0004672|GO:0005524|GO:0006468
Phypoly_transcript_01158	dd8f19aa674730048e57562d981f4f5d	1144	Pfam	PF00069	Protein kinase domain	843	1109	6.8e-53	TRUE	2014-07-02	IPR000719	Protein kinase domain	GO:0004672|GO:0005524|GO:0006468
Phypoly_transcript_01795	3ea62e76335bd7ad0c09a7b0e680366b	1010	Pfam	PF00069	Protein kinase domain	742	1005	7.5e-35	TRUE	2014-07-02	IPR000719	Protein kinase domain	GO:0004672|GO:0005524|GO:0006468
Phypoly_transcript_02537	2e7625218e0d96981a81994002d1cf6a	852	Pfam	PF00069	Protein kinase domain	9	269	3.6e-66	TRUE	2014-07-02	IPR000719	Protein kinase domain	GO:0004672|GO:0005524|GO:0006468
Phypoly_transcript_10657	749f308a66b0cdea0ca2ec668dd6ea5f	364	Pfam	PF00069	Protein kinase domain	15	272	2.9e-70	TRUE	2014-07-02	IPR000719	Protein kinase domain	GO:0004672|GO:0005524|GO:0006468
Phypoly_transcript_08633	5eb9b16b7f197ed9d2c96895aa28bce7	361	Pfam	PF00069	Protein kinase domain	15	305	8.3e-73	TRUE	2014-07-02	IPR000719	Protein kinase domain	GO:0004672|GO:0005524|GO:0006468
Phypoly_transcript_00069	d28a5e55a1b4fab37350fe3456e9103d	1499	Pfam	PF00069	Protein kinase domain	185	292	5.8e-11	TRUE	2014-07-02	IPR000719	Protein kinase domain	GO:0004672|GO:0005524|GO:0006468
Phypoly_transcript_03645	d29f3aa47df2e11bda3fa4d810e251bc	737	Pfam	PF00069	Protein kinase domain	40	294	6.2e-74	TRUE	2014-07-02	IPR000719	Protein kinase domain	GO:0004672|GO:0005524|GO:0006468
Phypoly_transcript_02857	d86103121a038e1a957432c48975fe5f	851	Pfam	PF00069	Protein kinase domain	440	711	5.7e-28	TRUE	2014-07-02	IPR000719	Protein kinase domain	GO:0004672|GO:0005524|GO:0006468
Phypoly_transcript_07699	9dc843747972495e4ebfb4285b600d1c	534	Pfam	PF00069	Protein kinase domain	38	294	1.6e-71	TRUE	2014-07-02	IPR000719	Protein kinase domain	GO:0004672|GO:0005524|GO:0006468
Phypoly_transcript_06691	d87fc38b7a9441c1e5ea102ca7254e69	214	Pfam	PF00069	Protein kinase domain	36	85	2.2e-11	TRUE	2014-07-02	IPR000719	Protein kinase domain	GO:0004672|GO:0005524|GO:0006468
Phypoly_transcript_21694	2fac65a508e129e157c04796fcf40356	192	Pfam	PF00069	Protein kinase domain	52	188	4.6e-32	TRUE	2014-07-02	IPR000719	Protein kinase domain	GO:0004672|GO:0005524|GO:0006468
Phypoly_transcript_02662	cdd833fd386849f78598a316c8106a18	821	Pfam	PF00069	Protein kinase domain	145	418	4.1e-70	TRUE	2014-07-02	IPR000719	Protein kinase domain	GO:0004672|GO:0005524|GO:0006468
Phypoly_transcript_03549	6bb0092fd607d5476d35f903d2b80f4f	536	Pfam	PF00069	Protein kinase domain	466	535	3.7e-09	TRUE	2014-07-02	IPR000719	Protein kinase domain	GO:0004672|GO:0005524|GO:0006468
Phypoly_transcript_08019	a01f4d93bcebce4f15ea96f6dd241289	352	Pfam	PF00069	Protein kinase domain	1	174	2.8e-47	TRUE	2014-07-02	IPR000719	Protein kinase domain	GO:0004672|GO:0005524|GO:0006468
Phypoly_transcript_10195	27b76c69bbef06a663d528b9c29a17a7	155	Pfam	PF00069	Protein kinase domain	8	137	1.7e-15	TRUE	2014-07-02	IPR000719	Protein kinase domain	GO:0004672|GO:0005524|GO:0006468
Phypoly_transcript_07742	9a3b52266bd4d3dde6dc00f4d36f06af	433	Pfam	PF00069	Protein kinase domain	106	355	4.8e-74	TRUE	2014-07-02	IPR000719	Protein kinase domain	GO:0004672|GO:0005524|GO:0006468
Phypoly_transcript_03902	dcbde43e626eea2020a3b41a9dc718a9	662	Pfam	PF00069	Protein kinase domain	387	635	3e-67	TRUE	2014-07-02	IPR000719	Protein kinase domain	GO:0004672|GO:0005524|GO:0006468
Phypoly_transcript_04514	97b860b7eb3115ee09546130f61b233d	603	Pfam	PF00069	Protein kinase domain	111	265	5.3e-36	TRUE	2014-07-02	IPR000719	Protein kinase domain	GO:0004672|GO:0005524|GO:0006468
Phypoly_transcript_04514	97b860b7eb3115ee09546130f61b233d	603	Pfam	PF00069	Protein kinase domain	326	432	2.5e-19	TRUE	2014-07-02	IPR000719	Protein kinase domain	GO:0004672|GO:0005524|GO:0006468
Phypoly_transcript_04025	7bc52db150af10258f65f03ad160607d	728	Pfam	PF00069	Protein kinase domain	9	270	2.2e-71	TRUE	2014-07-02	IPR000719	Protein kinase domain	GO:0004672|GO:0005524|GO:0006468
Phypoly_transcript_03851	0e52484c4b7c684b9b98f2d5a0723fd8	764	Pfam	PF00069	Protein kinase domain	481	732	4.1e-68	TRUE	2014-07-02	IPR000719	Protein kinase domain	GO:0004672|GO:0005524|GO:0006468
Phypoly_transcript_04242	e9a086bb298c893198d5303632e87bfb	541	Pfam	PF00069	Protein kinase domain	10	253	5.3e-35	TRUE	2014-07-02	IPR000719	Protein kinase domain	GO:0004672|GO:0005524|GO:0006468
Phypoly_transcript_08254	674a784149e96833ad7dd82564d3b4a9	385	Pfam	PF00069	Protein kinase domain	3	258	6.7e-66	TRUE	2014-07-02	IPR000719	Protein kinase domain	GO:0004672|GO:0005524|GO:0006468
Phypoly_transcript_09969	4aae5aef09c08a9736dc8ff0141e4fe2	354	Pfam	PF00069	Protein kinase domain	66	323	4.3e-78	TRUE	2014-07-02	IPR000719	Protein kinase domain	GO:0004672|GO:0005524|GO:0006468
Phypoly_transcript_13499	ea462c1f91b1ca6ee61a24a8a941e139	186	Pfam	PF00069	Protein kinase domain	12	173	9.5e-49	TRUE	2014-07-02	IPR000719	Protein kinase domain	GO:0004672|GO:0005524|GO:0006468
Phypoly_transcript_05408	37c4872aaefdba952c36d295c0aee6fb	408	Pfam	PF00069	Protein kinase domain	24	280	4.4e-54	TRUE	2014-07-02	IPR000719	Protein kinase domain	GO:0004672|GO:0005524|GO:0006468
Phypoly_transcript_00630	b9c1302798868972cdd761ccf1ed1322	1366	Pfam	PF00069	Protein kinase domain	7	254	5.1e-64	TRUE	2014-07-02	IPR000719	Protein kinase domain	GO:0004672|GO:0005524|GO:0006468
Phypoly_transcript_19945	e9ade38b1ff2d7ec09f6b46fa8761967	222	Pfam	PF00069	Protein kinase domain	3	156	1.6e-38	TRUE	2014-07-02	IPR000719	Protein kinase domain	GO:0004672|GO:0005524|GO:0006468
Phypoly_transcript_00892	2cb6fbe6107d11f59cb7e2bad138eae7	985	Pfam	PF00069	Protein kinase domain	7	221	1.5e-46	TRUE	2014-07-02	IPR000719	Protein kinase domain	GO:0004672|GO:0005524|GO:0006468
Phypoly_transcript_26659	1bdd27bd9a767f6ce4f56be065556c1d	164	Pfam	PF00069	Protein kinase domain	1	112	3.9e-38	TRUE	2014-07-02	IPR000719	Protein kinase domain	GO:0004672|GO:0005524|GO:0006468
Phypoly_transcript_02493	84484b44f00fc621626177e4f3e181d4	589	Pfam	PF00069	Protein kinase domain	94	346	1.1e-65	TRUE	2014-07-02	IPR000719	Protein kinase domain	GO:0004672|GO:0005524|GO:0006468
Phypoly_transcript_00611	636c5c129b08d2cf70eacb4deed03752	1419	Pfam	PF00069	Protein kinase domain	799	1029	3.8e-36	TRUE	2014-07-02	IPR000719	Protein kinase domain	GO:0004672|GO:0005524|GO:0006468
Phypoly_transcript_03046	8ffbd042b892b1ab11437a8a886bf233	732	Pfam	PF00069	Protein kinase domain	502	692	2e-32	TRUE	2014-07-02	IPR000719	Protein kinase domain	GO:0004672|GO:0005524|GO:0006468
Phypoly_transcript_13121	58393eae48462e8d982d7930df567aca	310	Pfam	PF00069	Protein kinase domain	47	141	2.3e-09	TRUE	2014-07-02	IPR000719	Protein kinase domain	GO:0004672|GO:0005524|GO:0006468
Phypoly_transcript_03657	cf5ca64616d158316c94e096e6199bd4	714	Pfam	PF00069	Protein kinase domain	27	273	9.1e-53	TRUE	2014-07-02	IPR000719	Protein kinase domain	GO:0004672|GO:0005524|GO:0006468
Phypoly_transcript_23045	082a9501e8924646a44b1abb491f48f8	68	Pfam	PF00069	Protein kinase domain	17	48	3.7e-05	TRUE	2014-07-02	IPR000719	Protein kinase domain	GO:0004672|GO:0005524|GO:0006468
Phypoly_transcript_04195	d02502556205eaf593b2bd6f69723330	504	Pfam	PF00069	Protein kinase domain	19	298	2.1e-63	TRUE	2014-07-02	IPR000719	Protein kinase domain	GO:0004672|GO:0005524|GO:0006468
Phypoly_transcript_03187	f611c751cad7febe34c47fb44b879f12	716	Pfam	PF00069	Protein kinase domain	58	309	8.5e-73	TRUE	2014-07-02	IPR000719	Protein kinase domain	GO:0004672|GO:0005524|GO:0006468
Phypoly_transcript_00924	d3dd538ca52f460b036769f43e793ebe	1209	Pfam	PF00069	Protein kinase domain	926	1180	3.8e-65	TRUE	2014-07-02	IPR000719	Protein kinase domain	GO:0004672|GO:0005524|GO:0006468
Phypoly_transcript_04493	6a618f6047d6c029a6052f7cf634fbdb	308	Pfam	PF00069	Protein kinase domain	1	182	9.4e-44	TRUE	2014-07-02	IPR000719	Protein kinase domain	GO:0004672|GO:0005524|GO:0006468
Phypoly_transcript_15641	73c2aeb3a107d403a6b0f498a7c5fdda	260	Pfam	PF00069	Protein kinase domain	2	199	1.7e-43	TRUE	2014-07-02	IPR000719	Protein kinase domain	GO:0004672|GO:0005524|GO:0006468
Phypoly_transcript_02815	7c13c7ee31243f694b715c1cc149b739	653	Pfam	PF00069	Protein kinase domain	49	313	9e-41	TRUE	2014-07-02	IPR000719	Protein kinase domain	GO:0004672|GO:0005524|GO:0006468
Phypoly_transcript_08639	facd2e7cbd8aa95d1cdada2bd1d3a7be	384	Pfam	PF00069	Protein kinase domain	30	314	2.8e-73	TRUE	2014-07-02	IPR000719	Protein kinase domain	GO:0004672|GO:0005524|GO:0006468
Phypoly_transcript_08106	df59b5e9a3e14ca176478e1d81b52699	430	Pfam	PF00069	Protein kinase domain	15	257	1.5e-54	TRUE	2014-07-02	IPR000719	Protein kinase domain	GO:0004672|GO:0005524|GO:0006468
Phypoly_transcript_25678	f24e4de306c65f4b7636afe24b78b72b	124	Pfam	PF00069	Protein kinase domain	2	95	2.6e-16	TRUE	2014-07-02	IPR000719	Protein kinase domain	GO:0004672|GO:0005524|GO:0006468
Phypoly_transcript_14656	e4d02e17efe2b326c6a5bb82b3b0487c	256	Pfam	PF00069	Protein kinase domain	110	214	1e-08	TRUE	2014-07-02	IPR000719	Protein kinase domain	GO:0004672|GO:0005524|GO:0006468
Phypoly_transcript_02283	1af1e051f743268a5997257adccd2950	919	Pfam	PF00069	Protein kinase domain	52	346	8.8e-34	TRUE	2014-07-02	IPR000719	Protein kinase domain	GO:0004672|GO:0005524|GO:0006468
Phypoly_transcript_01689	5494bf074828a2cf6f7ddfcd40bd1364	1042	Pfam	PF00069	Protein kinase domain	41	156	3e-17	TRUE	2014-07-02	IPR000719	Protein kinase domain	GO:0004672|GO:0005524|GO:0006468
Phypoly_transcript_01679	ebdb306b00a9b77abf8ddc8defdbfdbb	982	Pfam	PF00069	Protein kinase domain	29	240	2.7e-35	TRUE	2014-07-02	IPR000719	Protein kinase domain	GO:0004672|GO:0005524|GO:0006468
Phypoly_transcript_08393	a412d292461b985d09daa9b1ef629201	484	Pfam	PF00069	Protein kinase domain	199	448	2.4e-63	TRUE	2014-07-02	IPR000719	Protein kinase domain	GO:0004672|GO:0005524|GO:0006468
Phypoly_transcript_27252	d61fcae393eae0f0e71e0a12c0a9c24d	117	Pfam	PF00069	Protein kinase domain	35	116	2.7e-07	TRUE	2014-07-02	IPR000719	Protein kinase domain	GO:0004672|GO:0005524|GO:0006468
Phypoly_transcript_09179	a26b4f8dfbcb8e10578c2565d59ee27a	406	Pfam	PF00069	Protein kinase domain	15	261	2.6e-65	TRUE	2014-07-02	IPR000719	Protein kinase domain	GO:0004672|GO:0005524|GO:0006468
Phypoly_transcript_20355	7abc5a92e3b8cfd91d805b7931c0cd87	79	Pfam	PF00069	Protein kinase domain	19	54	2.7e-05	TRUE	2014-07-02	IPR000719	Protein kinase domain	GO:0004672|GO:0005524|GO:0006468
Phypoly_transcript_09257	fa0402a6acad0833a57585e279afd25c	417	Pfam	PF00069	Protein kinase domain	179	404	7.8e-14	TRUE	2014-07-02	IPR000719	Protein kinase domain	GO:0004672|GO:0005524|GO:0006468
Phypoly_transcript_10635	eac1c4ee4ecf886cc42b4c3bd0f6203c	325	Pfam	PF00069	Protein kinase domain	19	268	1e-56	TRUE	2014-07-02	IPR000719	Protein kinase domain	GO:0004672|GO:0005524|GO:0006468
Phypoly_transcript_17903	9594c1387a816529722e73188274792f	241	Pfam	PF00069	Protein kinase domain	26	178	1.3e-08	TRUE	2014-07-02	IPR000719	Protein kinase domain	GO:0004672|GO:0005524|GO:0006468
Phypoly_transcript_06154	ea3a5fbef2fa7667b5414193d3d09856	204	Pfam	PF00069	Protein kinase domain	6	196	4.4e-53	TRUE	2014-07-02	IPR000719	Protein kinase domain	GO:0004672|GO:0005524|GO:0006468
Phypoly_transcript_14773	7b0dfb94ec2adc94eb1c47e6ba84ace4	311	Pfam	PF00069	Protein kinase domain	52	306	3.6e-51	TRUE	2014-07-02	IPR000719	Protein kinase domain	GO:0004672|GO:0005524|GO:0006468
Phypoly_transcript_09199	571269ccd8f6239d89e24f9d38561e51	415	Pfam	PF00069	Protein kinase domain	151	299	1.9e-08	TRUE	2014-07-02	IPR000719	Protein kinase domain	GO:0004672|GO:0005524|GO:0006468
Phypoly_transcript_01081	1c8460802fda9a26b666cbb4e9975313	549	Pfam	PF00069	Protein kinase domain	20	278	1.5e-67	TRUE	2014-07-02	IPR000719	Protein kinase domain	GO:0004672|GO:0005524|GO:0006468
Phypoly_transcript_01296	2d640da8ded15217318a82d841d26a33	541	Pfam	PF00069	Protein kinase domain	50	304	3.9e-70	TRUE	2014-07-02	IPR000719	Protein kinase domain	GO:0004672|GO:0005524|GO:0006468
Phypoly_transcript_00813	877ba649787e67a50360425f470be489	752	Pfam	PF00069	Protein kinase domain	479	730	3.6e-62	TRUE	2014-07-02	IPR000719	Protein kinase domain	GO:0004672|GO:0005524|GO:0006468
Phypoly_transcript_04207	9fda3a8bf00f729a6d371be7dc236c2c	636	Pfam	PF00069	Protein kinase domain	407	600	2.6e-46	TRUE	2014-07-02	IPR000719	Protein kinase domain	GO:0004672|GO:0005524|GO:0006468
Phypoly_transcript_13147	88cda603dab657f7e156655d4181263c	329	Pfam	PF00069	Protein kinase domain	22	280	2.8e-82	TRUE	2014-07-02	IPR000719	Protein kinase domain	GO:0004672|GO:0005524|GO:0006468
Phypoly_transcript_08615	024398ab5794bef42fb4a984fea18792	492	Pfam	PF00069	Protein kinase domain	439	492	0.00018	TRUE	2014-07-02	IPR000719	Protein kinase domain	GO:0004672|GO:0005524|GO:0006468
Phypoly_transcript_06047	a3722289917878ea0777205b4932e9e3	521	Pfam	PF00069	Protein kinase domain	29	282	8.3e-68	TRUE	2014-07-02	IPR000719	Protein kinase domain	GO:0004672|GO:0005524|GO:0006468
Phypoly_transcript_02173	db0162abf72d6b6dd18f81d45dae9c8c	636	Pfam	PF00069	Protein kinase domain	353	625	2.6e-45	TRUE	2014-07-02	IPR000719	Protein kinase domain	GO:0004672|GO:0005524|GO:0006468
Phypoly_transcript_04250	899ce8f02d10b008c5b10c66782f0fcf	595	Pfam	PF00069	Protein kinase domain	319	567	8.2e-59	TRUE	2014-07-02	IPR000719	Protein kinase domain	GO:0004672|GO:0005524|GO:0006468
Phypoly_transcript_01637	4d66e2e5e6fe2140a734b745bf9de795	855	Pfam	PF00069	Protein kinase domain	354	602	1.8e-69	TRUE	2014-07-02	IPR000719	Protein kinase domain	GO:0004672|GO:0005524|GO:0006468
Phypoly_transcript_18887	0003719d9a95f3085dade7e91a4d3e67	201	Pfam	PF00069	Protein kinase domain	3	171	6.2e-43	TRUE	2014-07-02	IPR000719	Protein kinase domain	GO:0004672|GO:0005524|GO:0006468
Phypoly_transcript_19367	1dedddced747b06e591881cdc2af246b	198	Pfam	PF00069	Protein kinase domain	2	110	5.1e-26	TRUE	2014-07-02	IPR000719	Protein kinase domain	GO:0004672|GO:0005524|GO:0006468
Phypoly_transcript_04800	cebec1e58eb9186b41c9db73298d6010	526	Pfam	PF00069	Protein kinase domain	33	273	6.2e-55	TRUE	2014-07-02	IPR000719	Protein kinase domain	GO:0004672|GO:0005524|GO:0006468
Phypoly_transcript_07082	a49438177cd141c4fffa874d27a8c876	432	Pfam	PF00069	Protein kinase domain	4	283	4.4e-75	TRUE	2014-07-02	IPR000719	Protein kinase domain	GO:0004672|GO:0005524|GO:0006468
Phypoly_transcript_05249	48dc049b09bb066f6404026d67d2d579	508	Pfam	PF00069	Protein kinase domain	363	465	2.7e-09	TRUE	2014-07-02	IPR000719	Protein kinase domain	GO:0004672|GO:0005524|GO:0006468
Phypoly_transcript_05882	177746d89b17110252833111c18f3511	469	Pfam	PF00069	Protein kinase domain	26	277	3.1e-69	TRUE	2014-07-02	IPR000719	Protein kinase domain	GO:0004672|GO:0005524|GO:0006468
Phypoly_transcript_11074	b6cace7f3748bc538cba2d4343c4d46e	353	Pfam	PF00069	Protein kinase domain	4	139	1.3e-09	TRUE	2014-07-02	IPR000719	Protein kinase domain	GO:0004672|GO:0005524|GO:0006468
Phypoly_transcript_09461	032a77ffe2d4390b301a09b2afa36d73	417	Pfam	PF00069	Protein kinase domain	1	173	3.6e-37	TRUE	2014-07-02	IPR000719	Protein kinase domain	GO:0004672|GO:0005524|GO:0006468
Phypoly_transcript_01568	523e7127115da20575380c749bb78d7b	1045	Pfam	PF00069	Protein kinase domain	224	479	1.2e-43	TRUE	2014-07-02	IPR000719	Protein kinase domain	GO:0004672|GO:0005524|GO:0006468
Phypoly_transcript_19701	3481a8c707a0b836662a04904614da66	219	Pfam	PF00069	Protein kinase domain	36	143	8.8e-25	TRUE	2014-07-02	IPR000719	Protein kinase domain	GO:0004672|GO:0005524|GO:0006468
Phypoly_transcript_11205	bb29f0c00fd65c5e2f068d14c8d4e4d0	305	Pfam	PF00069	Protein kinase domain	33	285	1.2e-75	TRUE	2014-07-02	IPR000719	Protein kinase domain	GO:0004672|GO:0005524|GO:0006468
Phypoly_transcript_09917	4cef30dc9350c6801378f793ae8e85b2	387	Pfam	PF00069	Protein kinase domain	265	303	3.9e-07	TRUE	2014-07-02	IPR000719	Protein kinase domain	GO:0004672|GO:0005524|GO:0006468
Phypoly_transcript_03964	757b04ab910bc41f28d8ae5c8dd167eb	283	Pfam	PF00069	Protein kinase domain	175	276	7.7e-05	TRUE	2014-07-02	IPR000719	Protein kinase domain	GO:0004672|GO:0005524|GO:0006468
Phypoly_transcript_06243	a082147d990a2d84421d8a459b7bd486	453	Pfam	PF00069	Protein kinase domain	92	374	4.6e-64	TRUE	2014-07-02	IPR000719	Protein kinase domain	GO:0004672|GO:0005524|GO:0006468
Phypoly_transcript_06669	c134a1e536f8a08f1c0cce85088e6beb	529	Pfam	PF00069	Protein kinase domain	146	451	7.8e-59	TRUE	2014-07-02	IPR000719	Protein kinase domain	GO:0004672|GO:0005524|GO:0006468
Phypoly_transcript_04980	8b0a39e6184df7661026d95f31c4c050	586	Pfam	PF00069	Protein kinase domain	166	447	3.1e-69	TRUE	2014-07-02	IPR000719	Protein kinase domain	GO:0004672|GO:0005524|GO:0006468
Phypoly_transcript_15148	1bcd3175d5aa6115fbd307b848db817d	293	Pfam	PF00069	Protein kinase domain	73	267	2.9e-16	TRUE	2014-07-02	IPR000719	Protein kinase domain	GO:0004672|GO:0005524|GO:0006468
Phypoly_transcript_22002	c8ba36eb1ee6cdd1dd1dfa6559a35811	184	Pfam	PF00069	Protein kinase domain	39	184	8.1e-41	TRUE	2014-07-02	IPR000719	Protein kinase domain	GO:0004672|GO:0005524|GO:0006468
Phypoly_transcript_11229	624f5057b23c33840f4fcb6b3eef2900	341	Pfam	PF00069	Protein kinase domain	35	288	6.9e-68	TRUE	2014-07-02	IPR000719	Protein kinase domain	GO:0004672|GO:0005524|GO:0006468
Phypoly_transcript_01516	9cc6b9e117d851c9f6d6598b171c4493	471	Pfam	PF00069	Protein kinase domain	1	185	6.1e-36	TRUE	2014-07-02	IPR000719	Protein kinase domain	GO:0004672|GO:0005524|GO:0006468
Phypoly_transcript_05878	600bef726e963080025ebce2b1db1a08	493	Pfam	PF00069	Protein kinase domain	90	338	1.4e-46	TRUE	2014-07-02	IPR000719	Protein kinase domain	GO:0004672|GO:0005524|GO:0006468
Phypoly_transcript_05135	a3878b94f45463a76c513e85757fb149	512	Pfam	PF00069	Protein kinase domain	2	100	2.1e-17	TRUE	2014-07-02	IPR000719	Protein kinase domain	GO:0004672|GO:0005524|GO:0006468
Phypoly_transcript_09009	101ce4cd063bf555b0f2f4fd8b043192	159	Pfam	PF00069	Protein kinase domain	5	79	5.9e-08	TRUE	2014-07-02	IPR000719	Protein kinase domain	GO:0004672|GO:0005524|GO:0006468
Phypoly_transcript_14602	3fbe5f188a8b2ae010bb1da58f7f3571	244	Pfam	PF00069	Protein kinase domain	5	226	7.7e-51	TRUE	2014-07-02	IPR000719	Protein kinase domain	GO:0004672|GO:0005524|GO:0006468
Phypoly_transcript_04279	ffd16a1d3165b7b4c6036029e759fdfd	445	Pfam	PF00069	Protein kinase domain	321	409	1.5e-08	TRUE	2014-07-02	IPR000719	Protein kinase domain	GO:0004672|GO:0005524|GO:0006468
Phypoly_transcript_02944	7dc77724369f9aacfb4cee4ac7dc068e	477	Pfam	PF00069	Protein kinase domain	1	183	9.2e-39	TRUE	2014-07-02	IPR000719	Protein kinase domain	GO:0004672|GO:0005524|GO:0006468
Phypoly_transcript_11747	6b0ca451687f189762ce1ec9f6232204	322	Pfam	PF00069	Protein kinase domain	26	270	2.6e-54	TRUE	2014-07-02	IPR000719	Protein kinase domain	GO:0004672|GO:0005524|GO:0006468
Phypoly_transcript_11405	8a0b6ea54dfe481c0d1ad9c6a30ba26b	298	Pfam	PF00069	Protein kinase domain	7	288	1.9e-78	TRUE	2014-07-02	IPR000719	Protein kinase domain	GO:0004672|GO:0005524|GO:0006468
Phypoly_transcript_23168	994f3a5d4639a9e2e9ef6cc0b3532d98	160	Pfam	PF00069	Protein kinase domain	68	136	0.00015	TRUE	2014-07-02	IPR000719	Protein kinase domain	GO:0004672|GO:0005524|GO:0006468
Phypoly_transcript_17886	a847967ee4d08cdb182fe7f21229f7c7	253	Pfam	PF00069	Protein kinase domain	1	65	0.00017	TRUE	2014-07-02	IPR000719	Protein kinase domain	GO:0004672|GO:0005524|GO:0006468
Phypoly_transcript_02909	6385b42e2d8f639d93c4557740bcb42d	737	Pfam	PF00069	Protein kinase domain	449	721	1.1e-42	TRUE	2014-07-02	IPR000719	Protein kinase domain	GO:0004672|GO:0005524|GO:0006468
Phypoly_transcript_06912	5b20e55a2e9e97605f8370da692fe485	423	Pfam	PF00069	Protein kinase domain	177	329	1.4e-08	TRUE	2014-07-02	IPR000719	Protein kinase domain	GO:0004672|GO:0005524|GO:0006468
Phypoly_transcript_04248	b9c67f7f2eaeef28d1ea67c8d48328fd	711	Pfam	PF00069	Protein kinase domain	401	704	2e-49	TRUE	2014-07-02	IPR000719	Protein kinase domain	GO:0004672|GO:0005524|GO:0006468
Phypoly_transcript_07039	cc097a90a7d4449db99ad1774ccceca9	494	Pfam	PF00069	Protein kinase domain	214	469	6.1e-54	TRUE	2014-07-02	IPR000719	Protein kinase domain	GO:0004672|GO:0005524|GO:0006468
Phypoly_transcript_06107	c4996e48f9e2da966f8aa8aae35e3b7c	165	Pfam	PF00069	Protein kinase domain	4	157	7e-37	TRUE	2014-07-02	IPR000719	Protein kinase domain	GO:0004672|GO:0005524|GO:0006468
Phypoly_transcript_05880	689e7beb7b1a874e55eaeebd5e4762cc	418	Pfam	PF00069	Protein kinase domain	16	280	8.7e-60	TRUE	2014-07-02	IPR000719	Protein kinase domain	GO:0004672|GO:0005524|GO:0006468
Phypoly_transcript_02479	110d430555ff81172ca65aacda649ce0	486	Pfam	PF00069	Protein kinase domain	312	400	1.2e-11	TRUE	2014-07-02	IPR000719	Protein kinase domain	GO:0004672|GO:0005524|GO:0006468
Phypoly_transcript_11413	ff7808b6ae80f57127ea790d564e5813	173	Pfam	PF00069	Protein kinase domain	45	79	8e-05	TRUE	2014-07-02	IPR000719	Protein kinase domain	GO:0004672|GO:0005524|GO:0006468
Phypoly_transcript_06890	e4d22ee20e937ce8cfe7858db3ca6f95	386	Pfam	PF00069	Protein kinase domain	321	372	1.9e-06	TRUE	2014-07-02	IPR000719	Protein kinase domain	GO:0004672|GO:0005524|GO:0006468
Phypoly_transcript_09810	e43c68caa4f5984f1271a0533d8bb4db	353	Pfam	PF00069	Protein kinase domain	21	310	4.8e-72	TRUE	2014-07-02	IPR000719	Protein kinase domain	GO:0004672|GO:0005524|GO:0006468
Phypoly_transcript_04443	45133dc6982549b8ac705e394fd14736	627	Pfam	PF00069	Protein kinase domain	398	498	2.4e-09	TRUE	2014-07-02	IPR000719	Protein kinase domain	GO:0004672|GO:0005524|GO:0006468
Phypoly_transcript_04443	45133dc6982549b8ac705e394fd14736	627	Pfam	PF00069	Protein kinase domain	51	119	2.3e-11	TRUE	2014-07-02	IPR000719	Protein kinase domain	GO:0004672|GO:0005524|GO:0006468
Phypoly_transcript_04443	45133dc6982549b8ac705e394fd14736	627	Pfam	PF00069	Protein kinase domain	249	329	2e-18	TRUE	2014-07-02	IPR000719	Protein kinase domain	GO:0004672|GO:0005524|GO:0006468
Phypoly_transcript_05962	ad4979b1c9ecaada00bd14d797e3507b	289	Pfam	PF00069	Protein kinase domain	1	282	2.2e-33	TRUE	2014-07-02	IPR000719	Protein kinase domain	GO:0004672|GO:0005524|GO:0006468
Phypoly_transcript_00508	24e6c0db8d5e318356984f1ae39e9549	650	Pfam	PF00069	Protein kinase domain	260	536	5.5e-29	TRUE	2014-07-02	IPR000719	Protein kinase domain	GO:0004672|GO:0005524|GO:0006468
Phypoly_transcript_31278	f325faa93b498fbb67612e0697ed60f4	100	Pfam	PF00069	Protein kinase domain	52	98	3.7e-05	TRUE	2014-07-02	IPR000719	Protein kinase domain	GO:0004672|GO:0005524|GO:0006468
Phypoly_transcript_15082	3a222b2b6fe3b1f0c813569c7dea6c10	280	Pfam	PF00069	Protein kinase domain	180	277	1.2e-07	TRUE	2014-07-02	IPR000719	Protein kinase domain	GO:0004672|GO:0005524|GO:0006468
Phypoly_transcript_22379	67484010c2590adc9bc9570d3cacf824	174	Pfam	PF00069	Protein kinase domain	23	170	2e-07	TRUE	2014-07-02	IPR000719	Protein kinase domain	GO:0004672|GO:0005524|GO:0006468
Phypoly_transcript_03663	9bc3799d5255515b77433ac603747629	664	Pfam	PF00069	Protein kinase domain	404	599	4.4e-54	TRUE	2014-07-02	IPR000719	Protein kinase domain	GO:0004672|GO:0005524|GO:0006468
Phypoly_transcript_31447	7420e8fc12d89ccfe3b981face1d46c9	52	Pfam	PF00069	Protein kinase domain	2	39	1.2e-06	TRUE	2014-07-02	IPR000719	Protein kinase domain	GO:0004672|GO:0005524|GO:0006468
Phypoly_transcript_16305	ed5eee3bb316ecab74b8c647e5b8c733	169	Pfam	PF00069	Protein kinase domain	35	120	4.2e-08	TRUE	2014-07-02	IPR000719	Protein kinase domain	GO:0004672|GO:0005524|GO:0006468
Phypoly_transcript_20753	47d62236023a21c2627704cb9e1284dc	83	Pfam	PF00069	Protein kinase domain	1	61	6.5e-14	TRUE	2014-07-02	IPR000719	Protein kinase domain	GO:0004672|GO:0005524|GO:0006468
Phypoly_transcript_00455	1c723d219bae8e3cdec4862340dabe3c	1516	ProSiteProfiles	PS50011	Protein kinase domain profile.	948	1244	38.082	TRUE	2014-07-02	IPR000719	Protein kinase domain	GO:0004672|GO:0005524|GO:0006468
Phypoly_transcript_07863	89d379ccd22aae68315011b500889f89	434	ProSiteProfiles	PS50011	Protein kinase domain profile.	139	391	51.764	TRUE	2014-07-02	IPR000719	Protein kinase domain	GO:0004672|GO:0005524|GO:0006468
Phypoly_transcript_06769	cb7fb68c593d364cbe13c1943ab438cb	481	ProSiteProfiles	PS50011	Protein kinase domain profile.	207	461	49.516	TRUE	2014-07-02	IPR000719	Protein kinase domain	GO:0004672|GO:0005524|GO:0006468
Phypoly_transcript_00093	a3129b2dcccaec29f87f21a39bc7886c	2227	ProSiteProfiles	PS50011	Protein kinase domain profile.	6	266	30.718	TRUE	2014-07-02	IPR000719	Protein kinase domain	GO:0004672|GO:0005524|GO:0006468
Phypoly_transcript_00072	58a81cb34e82c1730a4f452bc00a0124	2053	ProSiteProfiles	PS50011	Protein kinase domain profile.	1732	2008	36.329	TRUE	2014-07-02	IPR000719	Protein kinase domain	GO:0004672|GO:0005524|GO:0006468
Phypoly_transcript_00082	343be77c469521425cf859a093e7b083	2276	ProSiteProfiles	PS50011	Protein kinase domain profile.	1548	1829	38.252	TRUE	2014-07-02	IPR000719	Protein kinase domain	GO:0004672|GO:0005524|GO:0006468
Phypoly_transcript_03166	4d2b5b35f63c737857c738c5c1fa579d	837	ProSiteProfiles	PS50011	Protein kinase domain profile.	576	836	36.103	TRUE	2014-07-02	IPR000719	Protein kinase domain	GO:0004672|GO:0005524|GO:0006468
Phypoly_transcript_08979	2bdeabfef28a5af547a1ab179d933be3	343	ProSiteProfiles	PS50011	Protein kinase domain profile.	90	343	47.354	TRUE	2014-07-02	IPR000719	Protein kinase domain	GO:0004672|GO:0005524|GO:0006468
Phypoly_transcript_17267	9b32355644a790748f23d7d7ed391db8	273	ProSiteProfiles	PS50011	Protein kinase domain profile.	1	273	47.297	TRUE	2014-07-02	IPR000719	Protein kinase domain	GO:0004672|GO:0005524|GO:0006468
Phypoly_transcript_03101	26f936d2d10c40191e86261f6db25637	784	ProSiteProfiles	PS50011	Protein kinase domain profile.	460	749	31.057	TRUE	2014-07-02	IPR000719	Protein kinase domain	GO:0004672|GO:0005524|GO:0006468
Phypoly_transcript_02502	bd7fbbe3094a60e0c801cdfef3bed58a	882	ProSiteProfiles	PS50011	Protein kinase domain profile.	99	361	41.008	TRUE	2014-07-02	IPR000719	Protein kinase domain	GO:0004672|GO:0005524|GO:0006468
Phypoly_transcript_02502	bd7fbbe3094a60e0c801cdfef3bed58a	882	ProSiteProfiles	PS50011	Protein kinase domain profile.	623	879	30.379	TRUE	2014-07-02	IPR000719	Protein kinase domain	GO:0004672|GO:0005524|GO:0006468
Phypoly_transcript_01619	475582a702c06dd2aaf2c72a1eceab63	911	ProSiteProfiles	PS50011	Protein kinase domain profile.	18	292	42.393	TRUE	2014-07-02	IPR000719	Protein kinase domain	GO:0004672|GO:0005524|GO:0006468
Phypoly_transcript_00314	a5d71ab9a0d8f150e877ee46187987d7	1737	ProSiteProfiles	PS50011	Protein kinase domain profile.	828	1099	38.124	TRUE	2014-07-02	IPR000719	Protein kinase domain	GO:0004672|GO:0005524|GO:0006468
Phypoly_transcript_00298	e1473c061166258fed48f95e88b35b28	1137	ProSiteProfiles	PS50011	Protein kinase domain profile.	399	764	28.457	TRUE	2014-07-02	IPR000719	Protein kinase domain	GO:0004672|GO:0005524|GO:0006468
Phypoly_transcript_04694	aee25fff96c733602f39aaa106ccd382	675	ProSiteProfiles	PS50011	Protein kinase domain profile.	380	640	39.905	TRUE	2014-07-02	IPR000719	Protein kinase domain	GO:0004672|GO:0005524|GO:0006468
Phypoly_transcript_05419	ae1f5d236db0eb8e41bfaded855b5365	491	ProSiteProfiles	PS50011	Protein kinase domain profile.	226	490	22.605	TRUE	2014-07-02	IPR000719	Protein kinase domain	GO:0004672|GO:0005524|GO:0006468
Phypoly_transcript_00454	1b2b20916e6f019b4091b353a0a2aaae	1394	ProSiteProfiles	PS50011	Protein kinase domain profile.	1116	1373	45.644	TRUE	2014-07-02	IPR000719	Protein kinase domain	GO:0004672|GO:0005524|GO:0006468
Phypoly_transcript_00262	d0885f9444a1c217d439f68a59f940cf	1849	ProSiteProfiles	PS50011	Protein kinase domain profile.	1286	1564	10.648	TRUE	2014-07-02	IPR000719	Protein kinase domain	GO:0004672|GO:0005524|GO:0006468
Phypoly_transcript_00798	64999c244845caf6d3be033ec3b81ad3	1320	ProSiteProfiles	PS50011	Protein kinase domain profile.	1036	1316	33.743	TRUE	2014-07-02	IPR000719	Protein kinase domain	GO:0004672|GO:0005524|GO:0006468
Phypoly_transcript_02613	fd163d675908e915e8818088282c0b0c	723	ProSiteProfiles	PS50011	Protein kinase domain profile.	427	700	38.704	TRUE	2014-07-02	IPR000719	Protein kinase domain	GO:0004672|GO:0005524|GO:0006468
Phypoly_transcript_01921	1d2975b59fe3b749f5f3ea2c4f6eec37	901	ProSiteProfiles	PS50011	Protein kinase domain profile.	648	901	38.563	TRUE	2014-07-02	IPR000719	Protein kinase domain	GO:0004672|GO:0005524|GO:0006468
Phypoly_transcript_01921	1d2975b59fe3b749f5f3ea2c4f6eec37	901	ProSiteProfiles	PS50011	Protein kinase domain profile.	138	389	40.103	TRUE	2014-07-02	IPR000719	Protein kinase domain	GO:0004672|GO:0005524|GO:0006468
Phypoly_transcript_01196	a10fed1d61b72af6feb36353b19b4446	1179	ProSiteProfiles	PS50011	Protein kinase domain profile.	39	297	40.527	TRUE	2014-07-02	IPR000719	Protein kinase domain	GO:0004672|GO:0005524|GO:0006468
Phypoly_transcript_02833	488b4d6067cd17f8da2400a7602c90fd	822	ProSiteProfiles	PS50011	Protein kinase domain profile.	533	805	40.018	TRUE	2014-07-02	IPR000719	Protein kinase domain	GO:0004672|GO:0005524|GO:0006468
Phypoly_transcript_03318	ffba2a92913ec172d790e085d5022385	785	ProSiteProfiles	PS50011	Protein kinase domain profile.	122	374	45.418	TRUE	2014-07-02	IPR000719	Protein kinase domain	GO:0004672|GO:0005524|GO:0006468
Phypoly_transcript_07245	217e4a5f1484dee3de76e6b69eb7d6d9	493	ProSiteProfiles	PS50011	Protein kinase domain profile.	38	291	39.001	TRUE	2014-07-02	IPR000719	Protein kinase domain	GO:0004672|GO:0005524|GO:0006468
Phypoly_transcript_07548	13cdcde6559ef2821d397d358db5cca4	359	ProSiteProfiles	PS50011	Protein kinase domain profile.	51	305	51.156	TRUE	2014-07-02	IPR000719	Protein kinase domain	GO:0004672|GO:0005524|GO:0006468
Phypoly_transcript_25843	9797142c96190660c6ec3e9a3fbfc52b	127	ProSiteProfiles	PS50011	Protein kinase domain profile.	1	127	24.669	TRUE	2014-07-02	IPR000719	Protein kinase domain	GO:0004672|GO:0005524|GO:0006468
Phypoly_transcript_04043	6b144414b588886d6ae51df59050ba83	368	ProSiteProfiles	PS50011	Protein kinase domain profile.	60	314	49.658	TRUE	2014-07-02	IPR000719	Protein kinase domain	GO:0004672|GO:0005524|GO:0006468
Phypoly_transcript_06573	b50b88afaaf0e0fc20a1352bb5c877bc	399	ProSiteProfiles	PS50011	Protein kinase domain profile.	21	302	42.025	TRUE	2014-07-02	IPR000719	Protein kinase domain	GO:0004672|GO:0005524|GO:0006468
Phypoly_transcript_02021	8ebd68120cc83ecc4242a8dcc80df814	955	ProSiteProfiles	PS50011	Protein kinase domain profile.	105	358	41.262	TRUE	2014-07-02	IPR000719	Protein kinase domain	GO:0004672|GO:0005524|GO:0006468
Phypoly_transcript_05277	cc80e35dcce0b7b64038972fcc39e1c4	641	ProSiteProfiles	PS50011	Protein kinase domain profile.	311	566	39.948	TRUE	2014-07-02	IPR000719	Protein kinase domain	GO:0004672|GO:0005524|GO:0006468
Phypoly_transcript_02362	7630171a68c5662cceb7d2c80fc34669	736	ProSiteProfiles	PS50011	Protein kinase domain profile.	1	224	31.821	TRUE	2014-07-02	IPR000719	Protein kinase domain	GO:0004672|GO:0005524|GO:0006468
Phypoly_transcript_02362	7630171a68c5662cceb7d2c80fc34669	736	ProSiteProfiles	PS50011	Protein kinase domain profile.	481	736	41.29	TRUE	2014-07-02	IPR000719	Protein kinase domain	GO:0004672|GO:0005524|GO:0006468
Phypoly_transcript_01530	b99fd8caef243eae8b12950f818413b9	1077	ProSiteProfiles	PS50011	Protein kinase domain profile.	771	1073	31.778	TRUE	2014-07-02	IPR000719	Protein kinase domain	GO:0004672|GO:0005524|GO:0006468
Phypoly_transcript_01530	b99fd8caef243eae8b12950f818413b9	1077	ProSiteProfiles	PS50011	Protein kinase domain profile.	186	438	40.188	TRUE	2014-07-02	IPR000719	Protein kinase domain	GO:0004672|GO:0005524|GO:0006468
Phypoly_transcript_00581	68801fd055f9d1f6231c44e80a43fb64	1430	ProSiteProfiles	PS50011	Protein kinase domain profile.	1006	1273	43.17	TRUE	2014-07-02	IPR000719	Protein kinase domain	GO:0004672|GO:0005524|GO:0006468
Phypoly_transcript_02318	0e0cc566b04f4a86d52d6bb4b343d3b2	394	ProSiteProfiles	PS50011	Protein kinase domain profile.	133	394	8.429	TRUE	2014-07-02	IPR000719	Protein kinase domain	GO:0004672|GO:0005524|GO:0006468
Phypoly_transcript_02110	46eebb3f507f31fa45276c93e73d69ae	779	ProSiteProfiles	PS50011	Protein kinase domain profile.	152	435	31.397	TRUE	2014-07-02	IPR000719	Protein kinase domain	GO:0004672|GO:0005524|GO:0006468
Phypoly_transcript_00346	62ed465250d3f339148f31276ad44660	1165	ProSiteProfiles	PS50011	Protein kinase domain profile.	886	1140	45.46	TRUE	2014-07-02	IPR000719	Protein kinase domain	GO:0004672|GO:0005524|GO:0006468
Phypoly_transcript_04723	ce56cb2454c77308771a04f88f06e176	554	ProSiteProfiles	PS50011	Protein kinase domain profile.	286	540	37.941	TRUE	2014-07-02	IPR000719	Protein kinase domain	GO:0004672|GO:0005524|GO:0006468
Phypoly_transcript_06676	f6f9cc84ffabfa5e289ee2316cee1e45	506	ProSiteProfiles	PS50011	Protein kinase domain profile.	17	275	40.244	TRUE	2014-07-02	IPR000719	Protein kinase domain	GO:0004672|GO:0005524|GO:0006468
Phypoly_transcript_00196	813c4f5e0fa1d3e7c9febb5e73185625	1895	ProSiteProfiles	PS50011	Protein kinase domain profile.	979	1239	31.609	TRUE	2014-07-02	IPR000719	Protein kinase domain	GO:0004672|GO:0005524|GO:0006468
Phypoly_transcript_00196	813c4f5e0fa1d3e7c9febb5e73185625	1895	ProSiteProfiles	PS50011	Protein kinase domain profile.	710	963	18.28	TRUE	2014-07-02	IPR000719	Protein kinase domain	GO:0004672|GO:0005524|GO:0006468
Phypoly_transcript_10910	1d79ffbc43c81396bd44e440743434d7	314	ProSiteProfiles	PS50011	Protein kinase domain profile.	34	295	44.951	TRUE	2014-07-02	IPR000719	Protein kinase domain	GO:0004672|GO:0005524|GO:0006468
Phypoly_transcript_04837	90c1f0b14da5c7603ce32e364781bd4f	678	ProSiteProfiles	PS50011	Protein kinase domain profile.	587	678	14.351	TRUE	2014-07-02	IPR000719	Protein kinase domain	GO:0004672|GO:0005524|GO:0006468
Phypoly_transcript_04837	90c1f0b14da5c7603ce32e364781bd4f	678	ProSiteProfiles	PS50011	Protein kinase domain profile.	196	466	24.103	TRUE	2014-07-02	IPR000719	Protein kinase domain	GO:0004672|GO:0005524|GO:0006468
Phypoly_transcript_06418	aa6735dbe6c74a01ea9f5c560d5a901f	435	ProSiteProfiles	PS50011	Protein kinase domain profile.	197	435	9.899	TRUE	2014-07-02	IPR000719	Protein kinase domain	GO:0004672|GO:0005524|GO:0006468
Phypoly_transcript_08443	0ff54fa3f0668f21fd88e698460992ce	404	ProSiteProfiles	PS50011	Protein kinase domain profile.	80	334	52.216	TRUE	2014-07-02	IPR000719	Protein kinase domain	GO:0004672|GO:0005524|GO:0006468
Phypoly_transcript_00152	221cc7123786e2310f27c4f0183f4ff8	2105	ProSiteProfiles	PS50011	Protein kinase domain profile.	1	267	15.609	TRUE	2014-07-02	IPR000719	Protein kinase domain	GO:0004672|GO:0005524|GO:0006468
Phypoly_transcript_00419	772fed4a1b1191e8c1ad72286ad32341	1586	ProSiteProfiles	PS50011	Protein kinase domain profile.	1035	1327	27.693	TRUE	2014-07-02	IPR000719	Protein kinase domain	GO:0004672|GO:0005524|GO:0006468
Phypoly_transcript_02883	b556d2b5dfdbb2195b1116946c83d2e4	853	ProSiteProfiles	PS50011	Protein kinase domain profile.	1	296	21.475	TRUE	2014-07-02	IPR000719	Protein kinase domain	GO:0004672|GO:0005524|GO:0006468
Phypoly_transcript_00151	8c36d5e4d87c287419c2690d01f25515	1339	ProSiteProfiles	PS50011	Protein kinase domain profile.	957	1226	30.746	TRUE	2014-07-02	IPR000719	Protein kinase domain	GO:0004672|GO:0005524|GO:0006468
Phypoly_transcript_00788	86b7311c22c2c21589cccf053e841723	1213	ProSiteProfiles	PS50011	Protein kinase domain profile.	675	929	22.04	TRUE	2014-07-02	IPR000719	Protein kinase domain	GO:0004672|GO:0005524|GO:0006468
Phypoly_transcript_00788	86b7311c22c2c21589cccf053e841723	1213	ProSiteProfiles	PS50011	Protein kinase domain profile.	979	1213	22.648	TRUE	2014-07-02	IPR000719	Protein kinase domain	GO:0004672|GO:0005524|GO:0006468
Phypoly_transcript_00384	8237dc3eee2b9534a0af5e5a5c7f7128	1623	ProSiteProfiles	PS50011	Protein kinase domain profile.	22	293	23.694	TRUE	2014-07-02	IPR000719	Protein kinase domain	GO:0004672|GO:0005524|GO:0006468
Phypoly_transcript_18994	251852bd12ba91ffcc73fa8d2bed0ffe	223	ProSiteProfiles	PS50011	Protein kinase domain profile.	1	221	35.679	TRUE	2014-07-02	IPR000719	Protein kinase domain	GO:0004672|GO:0005524|GO:0006468
Phypoly_transcript_12838	ff06b6dbdc08110e6b44b51741db300c	349	ProSiteProfiles	PS50011	Protein kinase domain profile.	89	341	52.032	TRUE	2014-07-02	IPR000719	Protein kinase domain	GO:0004672|GO:0005524|GO:0006468
Phypoly_transcript_03990	601aa472fde605b949d9fdc0de9b110d	709	ProSiteProfiles	PS50011	Protein kinase domain profile.	449	709	27.948	TRUE	2014-07-02	IPR000719	Protein kinase domain	GO:0004672|GO:0005524|GO:0006468
Phypoly_transcript_08449	ce743bbc979426d98e33f81e9aa3de39	317	ProSiteProfiles	PS50011	Protein kinase domain profile.	44	317	37.29	TRUE	2014-07-02	IPR000719	Protein kinase domain	GO:0004672|GO:0005524|GO:0006468
Phypoly_transcript_03602	3bba48fdb0ec94ceab637b9acfc2a43d	720	ProSiteProfiles	PS50011	Protein kinase domain profile.	79	331	52.089	TRUE	2014-07-02	IPR000719	Protein kinase domain	GO:0004672|GO:0005524|GO:0006468
Phypoly_transcript_08404	17f539cf383f7bf4a34a3b91c62cd5bf	443	ProSiteProfiles	PS50011	Protein kinase domain profile.	119	373	51.693	TRUE	2014-07-02	IPR000719	Protein kinase domain	GO:0004672|GO:0005524|GO:0006468
Phypoly_transcript_07715	be6fceb4dd9c147c7207b8da927718e7	494	ProSiteProfiles	PS50011	Protein kinase domain profile.	232	489	22.323	TRUE	2014-07-02	IPR000719	Protein kinase domain	GO:0004672|GO:0005524|GO:0006468
Phypoly_transcript_03223	9d077ab1b6605bf2d69e3fa4db72adee	635	ProSiteProfiles	PS50011	Protein kinase domain profile.	368	635	40.767	TRUE	2014-07-02	IPR000719	Protein kinase domain	GO:0004672|GO:0005524|GO:0006468
Phypoly_transcript_01049	83f3402f110ac0b4891412de042b54d0	1111	ProSiteProfiles	PS50011	Protein kinase domain profile.	508	819	26.224	TRUE	2014-07-02	IPR000719	Protein kinase domain	GO:0004672|GO:0005524|GO:0006468
Phypoly_transcript_03089	952ee61cb14314071f37a3b8fd79493d	790	ProSiteProfiles	PS50011	Protein kinase domain profile.	360	617	47.17	TRUE	2014-07-02	IPR000719	Protein kinase domain	GO:0004672|GO:0005524|GO:0006468
Phypoly_transcript_03468	766f0e1e3ec2c968f6385c5697df6ade	697	ProSiteProfiles	PS50011	Protein kinase domain profile.	418	672	48.894	TRUE	2014-07-02	IPR000719	Protein kinase domain	GO:0004672|GO:0005524|GO:0006468
Phypoly_transcript_27438	2d023873cd5dd4cd4727574f995da893	84	ProSiteProfiles	PS50011	Protein kinase domain profile.	1	84	9.531	TRUE	2014-07-02	IPR000719	Protein kinase domain	GO:0004672|GO:0005524|GO:0006468
Phypoly_transcript_00502	5631ba1fc672a4bb98d3724e8af443e8	1389	ProSiteProfiles	PS50011	Protein kinase domain profile.	1039	1310	39.34	TRUE	2014-07-02	IPR000719	Protein kinase domain	GO:0004672|GO:0005524|GO:0006468
Phypoly_transcript_01855	673ba9b940cd8d119bdc01e4e48612f0	841	ProSiteProfiles	PS50011	Protein kinase domain profile.	10	263	52.145	TRUE	2014-07-02	IPR000719	Protein kinase domain	GO:0004672|GO:0005524|GO:0006468
Phypoly_transcript_05723	1576716fdf7ac9745eabb50785e86172	610	ProSiteProfiles	PS50011	Protein kinase domain profile.	322	586	40.061	TRUE	2014-07-02	IPR000719	Protein kinase domain	GO:0004672|GO:0005524|GO:0006468
Phypoly_transcript_01163	649e9aa530ff99e5db1167f5fd44d43a	1124	ProSiteProfiles	PS50011	Protein kinase domain profile.	409	666	51.043	TRUE	2014-07-02	IPR000719	Protein kinase domain	GO:0004672|GO:0005524|GO:0006468
Phypoly_transcript_00941	e9d58c970c0fcfdbc3fde8a815006efc	919	ProSiteProfiles	PS50011	Protein kinase domain profile.	5	255	52.272	TRUE	2014-07-02	IPR000719	Protein kinase domain	GO:0004672|GO:0005524|GO:0006468
Phypoly_transcript_05316	c8daace62099a5a3521a61c5f64d36ad	494	ProSiteProfiles	PS50011	Protein kinase domain profile.	68	328	49.516	TRUE	2014-07-02	IPR000719	Protein kinase domain	GO:0004672|GO:0005524|GO:0006468
Phypoly_transcript_24756	a9fee4e1d1179f9600a475e5326bf338	99	ProSiteProfiles	PS50011	Protein kinase domain profile.	1	99	24.923	TRUE	2014-07-02	IPR000719	Protein kinase domain	GO:0004672|GO:0005524|GO:0006468
Phypoly_transcript_03124	15e0ea6d8acb95606c39d82006a6889a	850	ProSiteProfiles	PS50011	Protein kinase domain profile.	1	366	13.376	TRUE	2014-07-02	IPR000719	Protein kinase domain	GO:0004672|GO:0005524|GO:0006468
Phypoly_transcript_00974	15a43b8d0ddab719011f164341e7eed6	1124	ProSiteProfiles	PS50011	Protein kinase domain profile.	494	757	41.997	TRUE	2014-07-02	IPR000719	Protein kinase domain	GO:0004672|GO:0005524|GO:0006468
Phypoly_transcript_00251	773e573cddf479b49fbe126314a50bee	1837	ProSiteProfiles	PS50011	Protein kinase domain profile.	1115	1387	39.495	TRUE	2014-07-02	IPR000719	Protein kinase domain	GO:0004672|GO:0005524|GO:0006468
Phypoly_transcript_02044	71093297359fab3bde26f3a80866440c	893	ProSiteProfiles	PS50011	Protein kinase domain profile.	264	522	52.075	TRUE	2014-07-02	IPR000719	Protein kinase domain	GO:0004672|GO:0005524|GO:0006468
Phypoly_transcript_00223	373a53c3460808fc4cb6847562ff9536	1864	ProSiteProfiles	PS50011	Protein kinase domain profile.	1592	1851	36.174	TRUE	2014-07-02	IPR000719	Protein kinase domain	GO:0004672|GO:0005524|GO:0006468
Phypoly_transcript_02256	7c45be642bca4a538b3e06a8f16557d6	943	ProSiteProfiles	PS50011	Protein kinase domain profile.	265	589	31.354	TRUE	2014-07-02	IPR000719	Protein kinase domain	GO:0004672|GO:0005524|GO:0006468
Phypoly_transcript_00614	4bccaa006abf474499756b9e1f292932	1364	ProSiteProfiles	PS50011	Protein kinase domain profile.	1052	1361	19.185	TRUE	2014-07-02	IPR000719	Protein kinase domain	GO:0004672|GO:0005524|GO:0006468
Phypoly_transcript_02643	88a88ebcf27a7ec496e39c5a7843463a	887	ProSiteProfiles	PS50011	Protein kinase domain profile.	236	544	21.277	TRUE	2014-07-02	IPR000719	Protein kinase domain	GO:0004672|GO:0005524|GO:0006468
Phypoly_transcript_02839	9053f3da600f370d7864aeb969051772	327	ProSiteProfiles	PS50011	Protein kinase domain profile.	196	327	28.64	TRUE	2014-07-02	IPR000719	Protein kinase domain	GO:0004672|GO:0005524|GO:0006468
Phypoly_transcript_06721	01f8449d1c67c06a71dfe0bfdfae7981	472	ProSiteProfiles	PS50011	Protein kinase domain profile.	209	466	37.587	TRUE	2014-07-02	IPR000719	Protein kinase domain	GO:0004672|GO:0005524|GO:0006468
Phypoly_transcript_10126	4c9ac29dd099a746c474d0b28c4f708c	309	ProSiteProfiles	PS50011	Protein kinase domain profile.	140	309	32.372	TRUE	2014-07-02	IPR000719	Protein kinase domain	GO:0004672|GO:0005524|GO:0006468
Phypoly_transcript_04198	f528b1082ab85ae30e184e64b8953f65	357	ProSiteProfiles	PS50011	Protein kinase domain profile.	265	357	14.294	TRUE	2014-07-02	IPR000719	Protein kinase domain	GO:0004672|GO:0005524|GO:0006468
Phypoly_transcript_00736	49bf5c41457885ac5e31bd916d632ea2	1342	ProSiteProfiles	PS50011	Protein kinase domain profile.	839	1115	38.661	TRUE	2014-07-02	IPR000719	Protein kinase domain	GO:0004672|GO:0005524|GO:0006468
Phypoly_transcript_03069	1f791aa435c0c394444ef2be851ef154	546	ProSiteProfiles	PS50011	Protein kinase domain profile.	285	542	32.556	TRUE	2014-07-02	IPR000719	Protein kinase domain	GO:0004672|GO:0005524|GO:0006468
Phypoly_transcript_00136	babfd213693ea94114a6064a21602255	2113	ProSiteProfiles	PS50011	Protein kinase domain profile.	1473	1742	38.04	TRUE	2014-07-02	IPR000719	Protein kinase domain	GO:0004672|GO:0005524|GO:0006468
Phypoly_transcript_02806	da06f1bf30c752287324fc2cc10b7510	327	ProSiteProfiles	PS50011	Protein kinase domain profile.	1	321	26.421	TRUE	2014-07-02	IPR000719	Protein kinase domain	GO:0004672|GO:0005524|GO:0006468
Phypoly_transcript_06704	996efd6c5777a5344e6b5a2f57de5495	539	ProSiteProfiles	PS50011	Protein kinase domain profile.	151	418	52.781	TRUE	2014-07-02	IPR000719	Protein kinase domain	GO:0004672|GO:0005524|GO:0006468
Phypoly_transcript_00284	bc390cf12067d62fec9b77ea33c9af5d	1700	ProSiteProfiles	PS50011	Protein kinase domain profile.	1358	1653	38.534	TRUE	2014-07-02	IPR000719	Protein kinase domain	GO:0004672|GO:0005524|GO:0006468
Phypoly_transcript_07827	3ac040326d16534783adc7641a0e57d3	465	ProSiteProfiles	PS50011	Protein kinase domain profile.	175	433	54.407	TRUE	2014-07-02	IPR000719	Protein kinase domain	GO:0004672|GO:0005524|GO:0006468
Phypoly_transcript_04430	078509b3452a9b4b30b85a4a69b69485	623	ProSiteProfiles	PS50011	Protein kinase domain profile.	15	267	51.99	TRUE	2014-07-02	IPR000719	Protein kinase domain	GO:0004672|GO:0005524|GO:0006468
Phypoly_transcript_04132	157f206badb2b689954055e27c7bbb44	455	ProSiteProfiles	PS50011	Protein kinase domain profile.	96	386	46.788	TRUE	2014-07-02	IPR000719	Protein kinase domain	GO:0004672|GO:0005524|GO:0006468
Phypoly_transcript_27313	977ef90968068ce4a0c4e6e4e2047664	106	ProSiteProfiles	PS50011	Protein kinase domain profile.	11	106	12.726	TRUE	2014-07-02	IPR000719	Protein kinase domain	GO:0004672|GO:0005524|GO:0006468
Phypoly_transcript_03139	35bfcdbbb4663f3eb554c1a1637cc54a	675	ProSiteProfiles	PS50011	Protein kinase domain profile.	390	658	40.343	TRUE	2014-07-02	IPR000719	Protein kinase domain	GO:0004672|GO:0005524|GO:0006468
Phypoly_transcript_07544	8b7f4774aeb1e3ca0b057267c3c651e9	474	ProSiteProfiles	PS50011	Protein kinase domain profile.	22	296	30.153	TRUE	2014-07-02	IPR000719	Protein kinase domain	GO:0004672|GO:0005524|GO:0006468
Phypoly_transcript_04330	b8e47abab7c33ba5215cf138b983a707	682	ProSiteProfiles	PS50011	Protein kinase domain profile.	416	677	32.089	TRUE	2014-07-02	IPR000719	Protein kinase domain	GO:0004672|GO:0005524|GO:0006468
Phypoly_transcript_24752	3bb069024f152010bbe1c968155d0fc9	110	ProSiteProfiles	PS50011	Protein kinase domain profile.	43	110	8.81	TRUE	2014-07-02	IPR000719	Protein kinase domain	GO:0004672|GO:0005524|GO:0006468
Phypoly_transcript_02720	d54a5985d079950fe01cc66241a426e4	865	ProSiteProfiles	PS50011	Protein kinase domain profile.	589	860	38.916	TRUE	2014-07-02	IPR000719	Protein kinase domain	GO:0004672|GO:0005524|GO:0006468
Phypoly_transcript_01496	b9f1f75d39f883b646b330adac63fdb3	1076	ProSiteProfiles	PS50011	Protein kinase domain profile.	312	553	40.541	TRUE	2014-07-02	IPR000719	Protein kinase domain	GO:0004672|GO:0005524|GO:0006468
Phypoly_transcript_09076	2f8b8d1e736c39e112df055a03371d32	367	ProSiteProfiles	PS50011	Protein kinase domain profile.	1	211	32.584	TRUE	2014-07-02	IPR000719	Protein kinase domain	GO:0004672|GO:0005524|GO:0006468
Phypoly_transcript_00283	a7cfce231430efabc83299eea981141e	1704	ProSiteProfiles	PS50011	Protein kinase domain profile.	1364	1623	37.785	TRUE	2014-07-02	IPR000719	Protein kinase domain	GO:0004672|GO:0005524|GO:0006468
Phypoly_transcript_01694	01debc61b348855d554a7b18589d038c	913	ProSiteProfiles	PS50011	Protein kinase domain profile.	626	898	39.538	TRUE	2014-07-02	IPR000719	Protein kinase domain	GO:0004672|GO:0005524|GO:0006468
Phypoly_transcript_00129	f541ec7f86a32a7873ebb40b3133aa2a	1289	ProSiteProfiles	PS50011	Protein kinase domain profile.	884	1222	28.754	TRUE	2014-07-02	IPR000719	Protein kinase domain	GO:0004672|GO:0005524|GO:0006468
Phypoly_transcript_04217	767839239b8e1e7d12ab52f4c46ea247	454	ProSiteProfiles	PS50011	Protein kinase domain profile.	21	284	38.308	TRUE	2014-07-02	IPR000719	Protein kinase domain	GO:0004672|GO:0005524|GO:0006468
Phypoly_transcript_17842	e9de68e7e55415ee4926983c5825005b	263	ProSiteProfiles	PS50011	Protein kinase domain profile.	29	263	28.669	TRUE	2014-07-02	IPR000719	Protein kinase domain	GO:0004672|GO:0005524|GO:0006468
Phypoly_transcript_11957	dca946099a54511af08086bc9f3c9c5c	335	ProSiteProfiles	PS50011	Protein kinase domain profile.	14	279	40.895	TRUE	2014-07-02	IPR000719	Protein kinase domain	GO:0004672|GO:0005524|GO:0006468
Phypoly_transcript_01270	8eb799b904a4dfc24e19aeab96b78ac3	1148	ProSiteProfiles	PS50011	Protein kinase domain profile.	14	280	43.029	TRUE	2014-07-02	IPR000719	Protein kinase domain	GO:0004672|GO:0005524|GO:0006468
Phypoly_transcript_04273	93d18023056dffb47d79c3f9a5b0bdae	439	ProSiteProfiles	PS50011	Protein kinase domain profile.	1	230	45.248	TRUE	2014-07-02	IPR000719	Protein kinase domain	GO:0004672|GO:0005524|GO:0006468
Phypoly_transcript_17220	06a5f7d97333b6c83a8e091d633757a9	189	ProSiteProfiles	PS50011	Protein kinase domain profile.	1	189	32.994	TRUE	2014-07-02	IPR000719	Protein kinase domain	GO:0004672|GO:0005524|GO:0006468
Phypoly_transcript_12676	d54c3f38b34b28c24f9c5d60f792a213	187	ProSiteProfiles	PS50011	Protein kinase domain profile.	1	92	12.471	TRUE	2014-07-02	IPR000719	Protein kinase domain	GO:0004672|GO:0005524|GO:0006468
Phypoly_transcript_07129	d7e585c483294008d0164c4ee311473b	369	ProSiteProfiles	PS50011	Protein kinase domain profile.	31	288	41.531	TRUE	2014-07-02	IPR000719	Protein kinase domain	GO:0004672|GO:0005524|GO:0006468
Phypoly_transcript_20963	50fbff3e78e10231ebcc6f2ad0bff83c	209	ProSiteProfiles	PS50011	Protein kinase domain profile.	1	209	41.545	TRUE	2014-07-02	IPR000719	Protein kinase domain	GO:0004672|GO:0005524|GO:0006468
Phypoly_transcript_19850	f43de5dffb0ec3d0dd328116d14f4a21	189	ProSiteProfiles	PS50011	Protein kinase domain profile.	1	72	9.305	TRUE	2014-07-02	IPR000719	Protein kinase domain	GO:0004672|GO:0005524|GO:0006468
Phypoly_transcript_19611	3dd8490b4b0da6f2a17b1c4f5a22d6de	233	ProSiteProfiles	PS50011	Protein kinase domain profile.	1	148	26.04	TRUE	2014-07-02	IPR000719	Protein kinase domain	GO:0004672|GO:0005524|GO:0006468
Phypoly_transcript_22464	a1736649e88fd6d233c5141f9ec7a325	203	ProSiteProfiles	PS50011	Protein kinase domain profile.	39	203	37.856	TRUE	2014-07-02	IPR000719	Protein kinase domain	GO:0004672|GO:0005524|GO:0006468
Phypoly_transcript_04868	150df88c7ac595801ada59d0ae0741ad	622	ProSiteProfiles	PS50011	Protein kinase domain profile.	259	521	28.174	TRUE	2014-07-02	IPR000719	Protein kinase domain	GO:0004672|GO:0005524|GO:0006468
Phypoly_transcript_06089	90644136f993df12b5856055b41cc9ff	588	ProSiteProfiles	PS50011	Protein kinase domain profile.	1	344	30.888	TRUE	2014-07-02	IPR000719	Protein kinase domain	GO:0004672|GO:0005524|GO:0006468
Phypoly_transcript_02618	2fe8ce6cbce6df96c0166e4611be7a99	440	ProSiteProfiles	PS50011	Protein kinase domain profile.	43	309	36.98	TRUE	2014-07-02	IPR000719	Protein kinase domain	GO:0004672|GO:0005524|GO:0006468
Phypoly_transcript_16170	17b8ca49f9536c5147a2928833dd3ffc	293	ProSiteProfiles	PS50011	Protein kinase domain profile.	117	293	33.87	TRUE	2014-07-02	IPR000719	Protein kinase domain	GO:0004672|GO:0005524|GO:0006468
Phypoly_transcript_25476	1a78f144ae44a04504eb8c126170a466	109	ProSiteProfiles	PS50011	Protein kinase domain profile.	1	109	13.701	TRUE	2014-07-02	IPR000719	Protein kinase domain	GO:0004672|GO:0005524|GO:0006468
Phypoly_transcript_15147	15cb5d9b2660ca660f0a664b4611833e	256	ProSiteProfiles	PS50011	Protein kinase domain profile.	1	256	8.839	TRUE	2014-07-02	IPR000719	Protein kinase domain	GO:0004672|GO:0005524|GO:0006468
Phypoly_transcript_00671	37eeee8c2cbb829b3352b37ed2ed84c3	806	ProSiteProfiles	PS50011	Protein kinase domain profile.	27	304	41.121	TRUE	2014-07-02	IPR000719	Protein kinase domain	GO:0004672|GO:0005524|GO:0006468
Phypoly_transcript_00671	37eeee8c2cbb829b3352b37ed2ed84c3	806	ProSiteProfiles	PS50011	Protein kinase domain profile.	550	806	30.322	TRUE	2014-07-02	IPR000719	Protein kinase domain	GO:0004672|GO:0005524|GO:0006468
Phypoly_transcript_27134	23a0c1a4449a522adf2dfda81d07916a	38	ProSiteProfiles	PS50011	Protein kinase domain profile.	1	38	14.577	TRUE	2014-07-02	IPR000719	Protein kinase domain	GO:0004672|GO:0005524|GO:0006468
Phypoly_transcript_01092	caf7f6399e1abacd8c7de8e4a99443a5	1197	ProSiteProfiles	PS50011	Protein kinase domain profile.	440	692	38.096	TRUE	2014-07-02	IPR000719	Protein kinase domain	GO:0004672|GO:0005524|GO:0006468
Phypoly_transcript_01092	caf7f6399e1abacd8c7de8e4a99443a5	1197	ProSiteProfiles	PS50011	Protein kinase domain profile.	941	1194	35.552	TRUE	2014-07-02	IPR000719	Protein kinase domain	GO:0004672|GO:0005524|GO:0006468
Phypoly_transcript_01263	e475c05245ebc9172dfed69429bbda57	1106	ProSiteProfiles	PS50011	Protein kinase domain profile.	461	729	38.308	TRUE	2014-07-02	IPR000719	Protein kinase domain	GO:0004672|GO:0005524|GO:0006468
Phypoly_transcript_00641	46847b7d659016b50950969f0ee24864	1296	ProSiteProfiles	PS50011	Protein kinase domain profile.	1044	1296	40.23	TRUE	2014-07-02	IPR000719	Protein kinase domain	GO:0004672|GO:0005524|GO:0006468
Phypoly_transcript_00641	46847b7d659016b50950969f0ee24864	1296	ProSiteProfiles	PS50011	Protein kinase domain profile.	523	777	41.29	TRUE	2014-07-02	IPR000719	Protein kinase domain	GO:0004672|GO:0005524|GO:0006468
Phypoly_transcript_16091	7f35e0696714e7116c1c8c4af55dd9a4	259	ProSiteProfiles	PS50011	Protein kinase domain profile.	6	258	28.64	TRUE	2014-07-02	IPR000719	Protein kinase domain	GO:0004672|GO:0005524|GO:0006468
Phypoly_transcript_07690	ae0098ae442f78be4bd2448411b82e49	530	ProSiteProfiles	PS50011	Protein kinase domain profile.	119	375	41.644	TRUE	2014-07-02	IPR000719	Protein kinase domain	GO:0004672|GO:0005524|GO:0006468
Phypoly_transcript_17383	66f49a92210c542e8b115a6492c7cc90	234	ProSiteProfiles	PS50011	Protein kinase domain profile.	1	49	8.57	TRUE	2014-07-02	IPR000719	Protein kinase domain	GO:0004672|GO:0005524|GO:0006468
Phypoly_transcript_08238	34c2764b7475877a103b53a7d1c84c7a	395	ProSiteProfiles	PS50011	Protein kinase domain profile.	98	380	42.195	TRUE	2014-07-02	IPR000719	Protein kinase domain	GO:0004672|GO:0005524|GO:0006468
Phypoly_transcript_08330	a196612f3168a74a4c89fad8a97762c8	404	ProSiteProfiles	PS50011	Protein kinase domain profile.	1	217	41.856	TRUE	2014-07-02	IPR000719	Protein kinase domain	GO:0004672|GO:0005524|GO:0006468
Phypoly_transcript_03784	64d2f419360c33eb2987c05d6ceeec3e	665	ProSiteProfiles	PS50011	Protein kinase domain profile.	4	257	41.022	TRUE	2014-07-02	IPR000719	Protein kinase domain	GO:0004672|GO:0005524|GO:0006468
Phypoly_transcript_04598	64bbb1ac8da981fb3c3d935315c63bf0	712	ProSiteProfiles	PS50011	Protein kinase domain profile.	181	432	39.425	TRUE	2014-07-02	IPR000719	Protein kinase domain	GO:0004672|GO:0005524|GO:0006468
Phypoly_transcript_01103	691c45b5ea36ffcf8af0afc4b48f8d96	773	ProSiteProfiles	PS50011	Protein kinase domain profile.	514	766	43.948	TRUE	2014-07-02	IPR000719	Protein kinase domain	GO:0004672|GO:0005524|GO:0006468
Phypoly_transcript_01103	691c45b5ea36ffcf8af0afc4b48f8d96	773	ProSiteProfiles	PS50011	Protein kinase domain profile.	1	256	42.76	TRUE	2014-07-02	IPR000719	Protein kinase domain	GO:0004672|GO:0005524|GO:0006468
Phypoly_transcript_23753	ebca8c46c99b8a7ce77e386caf8ce54e	185	ProSiteProfiles	PS50011	Protein kinase domain profile.	1	185	19.029	TRUE	2014-07-02	IPR000719	Protein kinase domain	GO:0004672|GO:0005524|GO:0006468
Phypoly_transcript_02559	192409e33a85ced36ad21dce32f167fb	916	ProSiteProfiles	PS50011	Protein kinase domain profile.	209	500	33.206	TRUE	2014-07-02	IPR000719	Protein kinase domain	GO:0004672|GO:0005524|GO:0006468
Phypoly_transcript_02274	f6fcd7b21dc2680142fa9699328b4cc2	524	ProSiteProfiles	PS50011	Protein kinase domain profile.	255	521	21.997	TRUE	2014-07-02	IPR000719	Protein kinase domain	GO:0004672|GO:0005524|GO:0006468
Phypoly_transcript_03773	bffbf8e9253ddbb8e3d5c6eb7b271067	695	ProSiteProfiles	PS50011	Protein kinase domain profile.	417	676	39.905	TRUE	2014-07-02	IPR000719	Protein kinase domain	GO:0004672|GO:0005524|GO:0006468
Phypoly_transcript_00057	a0d671530e0eae5af7689affc2c0ebd1	2588	ProSiteProfiles	PS50011	Protein kinase domain profile.	1	282	13.418	TRUE	2014-07-02	IPR000719	Protein kinase domain	GO:0004672|GO:0005524|GO:0006468
Phypoly_transcript_05865	28388ee69ab97ff793b2fcf3e952da0e	457	ProSiteProfiles	PS50011	Protein kinase domain profile.	213	454	35.467	TRUE	2014-07-02	IPR000719	Protein kinase domain	GO:0004672|GO:0005524|GO:0006468
Phypoly_transcript_02958	f4f1346fe2b66b8ba4b59a86b1646ca8	799	ProSiteProfiles	PS50011	Protein kinase domain profile.	32	289	41.418	TRUE	2014-07-02	IPR000719	Protein kinase domain	GO:0004672|GO:0005524|GO:0006468
Phypoly_transcript_04576	8ad77c6731c006677e3fd740569b51e6	651	ProSiteProfiles	PS50011	Protein kinase domain profile.	384	645	33.375	TRUE	2014-07-02	IPR000719	Protein kinase domain	GO:0004672|GO:0005524|GO:0006468
Phypoly_transcript_02579	07cb258a5fdf1b68f36fc379764ea950	851	ProSiteProfiles	PS50011	Protein kinase domain profile.	23	274	41.587	TRUE	2014-07-02	IPR000719	Protein kinase domain	GO:0004672|GO:0005524|GO:0006468
Phypoly_transcript_06094	ff4523aa644faa561a8fb90149c86eef	552	ProSiteProfiles	PS50011	Protein kinase domain profile.	53	304	38.209	TRUE	2014-07-02	IPR000719	Protein kinase domain	GO:0004672|GO:0005524|GO:0006468
Phypoly_transcript_03266	7df70f2a39b9bf88291e44229833188a	801	ProSiteProfiles	PS50011	Protein kinase domain profile.	416	680	37.078	TRUE	2014-07-02	IPR000719	Protein kinase domain	GO:0004672|GO:0005524|GO:0006468
Phypoly_transcript_00702	604fa2e811603c06dfee301393e1141c	599	ProSiteProfiles	PS50011	Protein kinase domain profile.	127	383	42.237	TRUE	2014-07-02	IPR000719	Protein kinase domain	GO:0004672|GO:0005524|GO:0006468
Phypoly_transcript_20574	f60accbafbd54b7062cce616b3660ca9	173	ProSiteProfiles	PS50011	Protein kinase domain profile.	1	173	22.294	TRUE	2014-07-02	IPR000719	Protein kinase domain	GO:0004672|GO:0005524|GO:0006468
Phypoly_transcript_07920	010f3ee11b693c669e8ac867a5813972	332	ProSiteProfiles	PS50011	Protein kinase domain profile.	1	201	31.891	TRUE	2014-07-02	IPR000719	Protein kinase domain	GO:0004672|GO:0005524|GO:0006468
Phypoly_transcript_04643	74bfce3872a051aba29ab3a4fa41d6d3	637	ProSiteProfiles	PS50011	Protein kinase domain profile.	306	563	39.651	TRUE	2014-07-02	IPR000719	Protein kinase domain	GO:0004672|GO:0005524|GO:0006468
Phypoly_transcript_18394	b3d19615660ce61d10e44509b14fc71e	243	ProSiteProfiles	PS50011	Protein kinase domain profile.	1	193	29.983	TRUE	2014-07-02	IPR000719	Protein kinase domain	GO:0004672|GO:0005524|GO:0006468
Phypoly_transcript_01987	4ae3562d92723729d65ae56fe9de1130	404	ProSiteProfiles	PS50011	Protein kinase domain profile.	1	72	10.083	TRUE	2014-07-02	IPR000719	Protein kinase domain	GO:0004672|GO:0005524|GO:0006468
Phypoly_transcript_10307	fde2f97abe7c80609b08035e4eae4bba	423	ProSiteProfiles	PS50011	Protein kinase domain profile.	125	411	45.771	TRUE	2014-07-02	IPR000719	Protein kinase domain	GO:0004672|GO:0005524|GO:0006468
Phypoly_transcript_04975	e9d24b9659937afb52bac06d6f25d08f	652	ProSiteProfiles	PS50011	Protein kinase domain profile.	50	362	14.62	TRUE	2014-07-02	IPR000719	Protein kinase domain	GO:0004672|GO:0005524|GO:0006468
Phypoly_transcript_07957	367de229d433c1f4429239cc1436a8dd	362	ProSiteProfiles	PS50011	Protein kinase domain profile.	17	322	29.587	TRUE	2014-07-02	IPR000719	Protein kinase domain	GO:0004672|GO:0005524|GO:0006468
Phypoly_transcript_24152	6ab7a2686ed5ddf1ceeb621f79b88802	141	ProSiteProfiles	PS50011	Protein kinase domain profile.	1	141	30.351	TRUE	2014-07-02	IPR000719	Protein kinase domain	GO:0004672|GO:0005524|GO:0006468
Phypoly_transcript_05958	d899db3fe772f3cdff7b541fdaeb1e0b	490	ProSiteProfiles	PS50011	Protein kinase domain profile.	248	487	24.019	TRUE	2014-07-02	IPR000719	Protein kinase domain	GO:0004672|GO:0005524|GO:0006468
Phypoly_transcript_02103	722cee6ee7c3b675f942cb076fa97100	928	ProSiteProfiles	PS50011	Protein kinase domain profile.	1	249	37.036	TRUE	2014-07-02	IPR000719	Protein kinase domain	GO:0004672|GO:0005524|GO:0006468
Phypoly_transcript_02801	252153716b7bdadcf2455bc1adb509c2	777	ProSiteProfiles	PS50011	Protein kinase domain profile.	386	695	11.086	TRUE	2014-07-02	IPR000719	Protein kinase domain	GO:0004672|GO:0005524|GO:0006468
Phypoly_transcript_07360	331f808d9c2d8cdf384915ad2e5aa4b4	440	ProSiteProfiles	PS50011	Protein kinase domain profile.	60	347	47.792	TRUE	2014-07-02	IPR000719	Protein kinase domain	GO:0004672|GO:0005524|GO:0006468
Phypoly_transcript_06398	5091da0bca11ad3873202e09534779d9	363	ProSiteProfiles	PS50011	Protein kinase domain profile.	72	353	20.768	TRUE	2014-07-02	IPR000719	Protein kinase domain	GO:0004672|GO:0005524|GO:0006468
Phypoly_transcript_00022	dda78c8aa6322862edda8b53c142c65b	3252	ProSiteProfiles	PS50011	Protein kinase domain profile.	1925	2207	37.319	TRUE	2014-07-02	IPR000719	Protein kinase domain	GO:0004672|GO:0005524|GO:0006468
Phypoly_transcript_05912	1ba44dc0c747e0710b10db31a0acb0ed	445	ProSiteProfiles	PS50011	Protein kinase domain profile.	277	445	23.877	TRUE	2014-07-02	IPR000719	Protein kinase domain	GO:0004672|GO:0005524|GO:0006468
Phypoly_transcript_19455	5d3b1c3b33a9b9c381f85c77120172d2	238	ProSiteProfiles	PS50011	Protein kinase domain profile.	1	232	35.764	TRUE	2014-07-02	IPR000719	Protein kinase domain	GO:0004672|GO:0005524|GO:0006468
Phypoly_transcript_04077	a00c49fc8903909c559cc5b68a6dce93	642	ProSiteProfiles	PS50011	Protein kinase domain profile.	10	265	51.693	TRUE	2014-07-02	IPR000719	Protein kinase domain	GO:0004672|GO:0005524|GO:0006468
Phypoly_transcript_06356	00d8ad64db83025db2828272543d2bda	403	ProSiteProfiles	PS50011	Protein kinase domain profile.	8	397	18.69	TRUE	2014-07-02	IPR000719	Protein kinase domain	GO:0004672|GO:0005524|GO:0006468
Phypoly_transcript_07107	2b9b8c6d06f91b438779b2a3386f343d	366	ProSiteProfiles	PS50011	Protein kinase domain profile.	1	203	38.167	TRUE	2014-07-02	IPR000719	Protein kinase domain	GO:0004672|GO:0005524|GO:0006468
Phypoly_transcript_03176	06146725e6e28a0c089668c6df3c5c20	731	ProSiteProfiles	PS50011	Protein kinase domain profile.	267	521	39.806	TRUE	2014-07-02	IPR000719	Protein kinase domain	GO:0004672|GO:0005524|GO:0006468
Phypoly_transcript_07911	13e2018270e3c55203d60926ea022733	476	ProSiteProfiles	PS50011	Protein kinase domain profile.	108	367	18.874	TRUE	2014-07-02	IPR000719	Protein kinase domain	GO:0004672|GO:0005524|GO:0006468
Phypoly_transcript_08365	e2772c86057c1288d756a7dd6aea66f5	349	ProSiteProfiles	PS50011	Protein kinase domain profile.	60	318	51.933	TRUE	2014-07-02	IPR000719	Protein kinase domain	GO:0004672|GO:0005524|GO:0006468
Phypoly_transcript_07405	c2492a2757503f2509b2f8156ae4425e	475	ProSiteProfiles	PS50011	Protein kinase domain profile.	11	261	50.463	TRUE	2014-07-02	IPR000719	Protein kinase domain	GO:0004672|GO:0005524|GO:0006468
Phypoly_transcript_11643	ea6b846497c2c8ae4cd84cd8e44ba136	353	ProSiteProfiles	PS50011	Protein kinase domain profile.	20	323	46.506	TRUE	2014-07-02	IPR000719	Protein kinase domain	GO:0004672|GO:0005524|GO:0006468
Phypoly_transcript_05348	8d7468c41f0fd0c5049909e2be8ed81e	492	ProSiteProfiles	PS50011	Protein kinase domain profile.	10	279	29.446	TRUE	2014-07-02	IPR000719	Protein kinase domain	GO:0004672|GO:0005524|GO:0006468
Phypoly_transcript_04940	f50fdaa44a6973304d9accda6e8cf2b6	545	ProSiteProfiles	PS50011	Protein kinase domain profile.	252	505	47.82	TRUE	2014-07-02	IPR000719	Protein kinase domain	GO:0004672|GO:0005524|GO:0006468
Phypoly_transcript_09502	056b75cb28cfbae26485f21a3ef58a21	443	ProSiteProfiles	PS50011	Protein kinase domain profile.	220	443	19.383	TRUE	2014-07-02	IPR000719	Protein kinase domain	GO:0004672|GO:0005524|GO:0006468
Phypoly_transcript_02112	96b519dcd648bae4c6e2952f2f732952	908	ProSiteProfiles	PS50011	Protein kinase domain profile.	169	421	27.524	TRUE	2014-07-02	IPR000719	Protein kinase domain	GO:0004672|GO:0005524|GO:0006468
Phypoly_transcript_06719	202f1d65290b14c3b454b1f1ccbaef8b	525	ProSiteProfiles	PS50011	Protein kinase domain profile.	71	324	41.276	TRUE	2014-07-02	IPR000719	Protein kinase domain	GO:0004672|GO:0005524|GO:0006468
Phypoly_transcript_08308	d1f3f15af9e72e96152d33bae41f3793	487	ProSiteProfiles	PS50011	Protein kinase domain profile.	231	487	45.205	TRUE	2014-07-02	IPR000719	Protein kinase domain	GO:0004672|GO:0005524|GO:0006468
Phypoly_transcript_05470	fa3c1904088d9d1a3deabd8e67048f75	356	ProSiteProfiles	PS50011	Protein kinase domain profile.	210	356	30.888	TRUE	2014-07-02	IPR000719	Protein kinase domain	GO:0004672|GO:0005524|GO:0006468
Phypoly_transcript_13194	66fcf2f56b1b92793c922f587d9c9d9a	298	ProSiteProfiles	PS50011	Protein kinase domain profile.	4	285	50.52	TRUE	2014-07-02	IPR000719	Protein kinase domain	GO:0004672|GO:0005524|GO:0006468
Phypoly_transcript_09459	df70195925f073f93c216c77e791982a	340	ProSiteProfiles	PS50011	Protein kinase domain profile.	72	320	41.686	TRUE	2014-07-02	IPR000719	Protein kinase domain	GO:0004672|GO:0005524|GO:0006468
Phypoly_transcript_01294	6eb4d1da4862de0e8ae2445b9b59ef7c	1040	ProSiteProfiles	PS50011	Protein kinase domain profile.	18	268	50.859	TRUE	2014-07-02	IPR000719	Protein kinase domain	GO:0004672|GO:0005524|GO:0006468
Phypoly_transcript_16781	c08abae890fc0c7a18c8c566ab6ea560	167	ProSiteProfiles	PS50011	Protein kinase domain profile.	1	167	26.379	TRUE	2014-07-02	IPR000719	Protein kinase domain	GO:0004672|GO:0005524|GO:0006468
Phypoly_transcript_12169	f56253cde179b1e89b87962f58b57592	323	ProSiteProfiles	PS50011	Protein kinase domain profile.	1	319	31.806	TRUE	2014-07-02	IPR000719	Protein kinase domain	GO:0004672|GO:0005524|GO:0006468
Phypoly_transcript_05796	3ff2460933e7b8bd1536c3e06a16a748	597	ProSiteProfiles	PS50011	Protein kinase domain profile.	324	580	40.767	TRUE	2014-07-02	IPR000719	Protein kinase domain	GO:0004672|GO:0005524|GO:0006468
Phypoly_transcript_03436	458ab6739ae183d7c38b94fd5be1e1c6	686	ProSiteProfiles	PS50011	Protein kinase domain profile.	414	668	43.114	TRUE	2014-07-02	IPR000719	Protein kinase domain	GO:0004672|GO:0005524|GO:0006468
Phypoly_transcript_01023	5c7446e78a654185b0efde9f90023124	936	ProSiteProfiles	PS50011	Protein kinase domain profile.	1	235	35.976	TRUE	2014-07-02	IPR000719	Protein kinase domain	GO:0004672|GO:0005524|GO:0006468
Phypoly_transcript_19680	885e86303e076514d1454a1057b19863	123	ProSiteProfiles	PS50011	Protein kinase domain profile.	1	91	18.068	TRUE	2014-07-02	IPR000719	Protein kinase domain	GO:0004672|GO:0005524|GO:0006468
Phypoly_transcript_01825	f96e26bec2d2306a73780ba51a214a70	933	ProSiteProfiles	PS50011	Protein kinase domain profile.	134	399	43.382	TRUE	2014-07-02	IPR000719	Protein kinase domain	GO:0004672|GO:0005524|GO:0006468
Phypoly_transcript_01825	f96e26bec2d2306a73780ba51a214a70	933	ProSiteProfiles	PS50011	Protein kinase domain profile.	673	928	32.57	TRUE	2014-07-02	IPR000719	Protein kinase domain	GO:0004672|GO:0005524|GO:0006468
Phypoly_transcript_06666	bb002f2bee5caae5147c96c3bff91a53	300	ProSiteProfiles	PS50011	Protein kinase domain profile.	11	292	48.739	TRUE	2014-07-02	IPR000719	Protein kinase domain	GO:0004672|GO:0005524|GO:0006468
Phypoly_transcript_00784	53aa6e6bc04c812854f806363584832f	1125	ProSiteProfiles	PS50011	Protein kinase domain profile.	844	1109	32.513	TRUE	2014-07-02	IPR000719	Protein kinase domain	GO:0004672|GO:0005524|GO:0006468
Phypoly_transcript_01959	3e1ea2284dbd7a07befeca22952c704b	824	ProSiteProfiles	PS50011	Protein kinase domain profile.	431	686	42.365	TRUE	2014-07-02	IPR000719	Protein kinase domain	GO:0004672|GO:0005524|GO:0006468
Phypoly_transcript_02323	99816732368841a6dcb61a0d497d13c7	901	ProSiteProfiles	PS50011	Protein kinase domain profile.	97	427	39.665	TRUE	2014-07-02	IPR000719	Protein kinase domain	GO:0004672|GO:0005524|GO:0006468
Phypoly_transcript_15057	a8218279edeeaea1bf93b520b816b128	312	ProSiteProfiles	PS50011	Protein kinase domain profile.	261	312	8.514	TRUE	2014-07-02	IPR000719	Protein kinase domain	GO:0004672|GO:0005524|GO:0006468
Phypoly_transcript_13389	781c8be3d305f7c76736ad1a21ca600d	342	ProSiteProfiles	PS50011	Protein kinase domain profile.	9	290	44.527	TRUE	2014-07-02	IPR000719	Protein kinase domain	GO:0004672|GO:0005524|GO:0006468
Phypoly_transcript_12263	167feeabb97c27a097f6866d2ea96ec3	215	ProSiteProfiles	PS50011	Protein kinase domain profile.	10	215	16.259	TRUE	2014-07-02	IPR000719	Protein kinase domain	GO:0004672|GO:0005524|GO:0006468
Phypoly_transcript_14866	872bcb29fa5137c7d4b920a4fffd233d	313	ProSiteProfiles	PS50011	Protein kinase domain profile.	20	265	47.029	TRUE	2014-07-02	IPR000719	Protein kinase domain	GO:0004672|GO:0005524|GO:0006468
Phypoly_transcript_03465	47d28c9b6ee80594ee62a26ec369b01c	337	ProSiteProfiles	PS50011	Protein kinase domain profile.	4	284	46.788	TRUE	2014-07-02	IPR000719	Protein kinase domain	GO:0004672|GO:0005524|GO:0006468
Phypoly_transcript_17970	48504b05bbc6318cdc655163b88da302	217	ProSiteProfiles	PS50011	Protein kinase domain profile.	1	214	29.05	TRUE	2014-07-02	IPR000719	Protein kinase domain	GO:0004672|GO:0005524|GO:0006468
Phypoly_transcript_05512	bd1db9802ed31edad34ed935f493a5b4	523	ProSiteProfiles	PS50011	Protein kinase domain profile.	192	446	49.601	TRUE	2014-07-02	IPR000719	Protein kinase domain	GO:0004672|GO:0005524|GO:0006468
Phypoly_transcript_01436	b2cbcf7e225ec01919d6be902f781b06	782	ProSiteProfiles	PS50011	Protein kinase domain profile.	608	782	28.457	TRUE	2014-07-02	IPR000719	Protein kinase domain	GO:0004672|GO:0005524|GO:0006468
Phypoly_transcript_01436	b2cbcf7e225ec01919d6be902f781b06	782	ProSiteProfiles	PS50011	Protein kinase domain profile.	306	563	27.849	TRUE	2014-07-02	IPR000719	Protein kinase domain	GO:0004672|GO:0005524|GO:0006468
Phypoly_transcript_03015	c0da0d32c8cb4676cc1cf3817fed3f15	797	ProSiteProfiles	PS50011	Protein kinase domain profile.	11	268	24.4	TRUE	2014-07-02	IPR000719	Protein kinase domain	GO:0004672|GO:0005524|GO:0006468
Phypoly_transcript_01154	09345468e2d3e842a0799a83d11a4417	1192	ProSiteProfiles	PS50011	Protein kinase domain profile.	572	831	37.46	TRUE	2014-07-02	IPR000719	Protein kinase domain	GO:0004672|GO:0005524|GO:0006468
Phypoly_transcript_05293	8fb8b583975a1f67aeb0101cb6f7c9b9	517	ProSiteProfiles	PS50011	Protein kinase domain profile.	264	517	42.054	TRUE	2014-07-02	IPR000719	Protein kinase domain	GO:0004672|GO:0005524|GO:0006468
Phypoly_transcript_04247	6906d1ee7fcd080e6aeedfb6f7ea0f2c	671	ProSiteProfiles	PS50011	Protein kinase domain profile.	1	224	41.983	TRUE	2014-07-02	IPR000719	Protein kinase domain	GO:0004672|GO:0005524|GO:0006468
Phypoly_transcript_01171	ed163c1eea5dd0c8a58910ea05116d23	1116	ProSiteProfiles	PS50011	Protein kinase domain profile.	858	1116	44.174	TRUE	2014-07-02	IPR000719	Protein kinase domain	GO:0004672|GO:0005524|GO:0006468
Phypoly_transcript_27916	6157a17d954bac3e82bb69a7acfa3965	89	ProSiteProfiles	PS50011	Protein kinase domain profile.	1	89	13.39	TRUE	2014-07-02	IPR000719	Protein kinase domain	GO:0004672|GO:0005524|GO:0006468
Phypoly_transcript_19505	b94c7c82382d8da352a9199f30997a31	105	ProSiteProfiles	PS50011	Protein kinase domain profile.	1	105	14.238	TRUE	2014-07-02	IPR000719	Protein kinase domain	GO:0004672|GO:0005524|GO:0006468
Phypoly_transcript_11818	2248b4db57d99b4e16f743464423888d	369	ProSiteProfiles	PS50011	Protein kinase domain profile.	120	369	42.888	TRUE	2014-07-02	IPR000719	Protein kinase domain	GO:0004672|GO:0005524|GO:0006468
Phypoly_transcript_07280	90dda558fc990f286a285524f321447e	449	ProSiteProfiles	PS50011	Protein kinase domain profile.	125	379	51.976	TRUE	2014-07-02	IPR000719	Protein kinase domain	GO:0004672|GO:0005524|GO:0006468
Phypoly_transcript_14485	c5fe78d5afe9eab26cacf565eaa22760	301	ProSiteProfiles	PS50011	Protein kinase domain profile.	23	301	33.828	TRUE	2014-07-02	IPR000719	Protein kinase domain	GO:0004672|GO:0005524|GO:0006468
Phypoly_transcript_01443	e22405ba617a4b02e5baccdabb2d50cb	1035	ProSiteProfiles	PS50011	Protein kinase domain profile.	126	418	44.343	TRUE	2014-07-02	IPR000719	Protein kinase domain	GO:0004672|GO:0005524|GO:0006468
Phypoly_transcript_02220	4896dd6c3fce490785208dbedb5f9e0f	913	ProSiteProfiles	PS50011	Protein kinase domain profile.	585	868	44.315	TRUE	2014-07-02	IPR000719	Protein kinase domain	GO:0004672|GO:0005524|GO:0006468
Phypoly_transcript_14117	abb01516881dc029b10bdefa3c7a1261	243	ProSiteProfiles	PS50011	Protein kinase domain profile.	1	238	27.128	TRUE	2014-07-02	IPR000719	Protein kinase domain	GO:0004672|GO:0005524|GO:0006468
Phypoly_transcript_09842	eca10b5b19b73e343e9753aec432be78	392	ProSiteProfiles	PS50011	Protein kinase domain profile.	138	391	28.485	TRUE	2014-07-02	IPR000719	Protein kinase domain	GO:0004672|GO:0005524|GO:0006468
Phypoly_transcript_02696	e45788a7d6560e3754c0027d0a8cf294	373	ProSiteProfiles	PS50011	Protein kinase domain profile.	1	209	34.888	TRUE	2014-07-02	IPR000719	Protein kinase domain	GO:0004672|GO:0005524|GO:0006468
Phypoly_transcript_02417	20c9c284fa15e3e1f0df022abada3774	934	ProSiteProfiles	PS50011	Protein kinase domain profile.	12	264	51.933	TRUE	2014-07-02	IPR000719	Protein kinase domain	GO:0004672|GO:0005524|GO:0006468
Phypoly_transcript_11696	0dc430e0f4fc2eb909bdbd6320cd2361	339	ProSiteProfiles	PS50011	Protein kinase domain profile.	16	269	18.422	TRUE	2014-07-02	IPR000719	Protein kinase domain	GO:0004672|GO:0005524|GO:0006468
Phypoly_transcript_00197	f74b66606f1dad976f389c1fe3a7ebcf	1991	ProSiteProfiles	PS50011	Protein kinase domain profile.	1601	1902	50.435	TRUE	2014-07-02	IPR000719	Protein kinase domain	GO:0004672|GO:0005524|GO:0006468
Phypoly_transcript_01474	6929ba91d581050b0df8d48960ffba7a	946	ProSiteProfiles	PS50011	Protein kinase domain profile.	570	827	43.241	TRUE	2014-07-02	IPR000719	Protein kinase domain	GO:0004672|GO:0005524|GO:0006468
Phypoly_transcript_01698	970b946b053c74962ab4f585ac10b2b8	1014	ProSiteProfiles	PS50011	Protein kinase domain profile.	764	1011	32.075	TRUE	2014-07-02	IPR000719	Protein kinase domain	GO:0004672|GO:0005524|GO:0006468
Phypoly_transcript_00066	e51ae05c07c9e0b033526a09d321f8ac	2445	ProSiteProfiles	PS50011	Protein kinase domain profile.	44	295	48.018	TRUE	2014-07-02	IPR000719	Protein kinase domain	GO:0004672|GO:0005524|GO:0006468
Phypoly_transcript_04884	0155f71a2de62e492dca38c12fa2d8da	288	ProSiteProfiles	PS50011	Protein kinase domain profile.	9	261	40.358	TRUE	2014-07-02	IPR000719	Protein kinase domain	GO:0004672|GO:0005524|GO:0006468
Phypoly_transcript_12084	01c5a74536d5e533b7e42e777e2c033e	266	ProSiteProfiles	PS50011	Protein kinase domain profile.	11	266	44.259	TRUE	2014-07-02	IPR000719	Protein kinase domain	GO:0004672|GO:0005524|GO:0006468
Phypoly_transcript_07123	78e6c8347d4b807d7b80cbe91828b839	506	ProSiteProfiles	PS50011	Protein kinase domain profile.	223	488	25.983	TRUE	2014-07-02	IPR000719	Protein kinase domain	GO:0004672|GO:0005524|GO:0006468
Phypoly_transcript_09854	1447f75d0bd3c6b03e9d75f76a7529f8	421	ProSiteProfiles	PS50011	Protein kinase domain profile.	1	197	25.856	TRUE	2014-07-02	IPR000719	Protein kinase domain	GO:0004672|GO:0005524|GO:0006468
Phypoly_transcript_08763	d490ce6f6784ddbc0acec27cd05f9c98	387	ProSiteProfiles	PS50011	Protein kinase domain profile.	56	315	35.609	TRUE	2014-07-02	IPR000719	Protein kinase domain	GO:0004672|GO:0005524|GO:0006468
Phypoly_transcript_11013	844f61b774faea73d6eda3425f301c90	298	ProSiteProfiles	PS50011	Protein kinase domain profile.	8	265	53.997	TRUE	2014-07-02	IPR000719	Protein kinase domain	GO:0004672|GO:0005524|GO:0006468
Phypoly_transcript_03033	b098a186d746f235f1c0f49642217253	734	ProSiteProfiles	PS50011	Protein kinase domain profile.	18	272	51.636	TRUE	2014-07-02	IPR000719	Protein kinase domain	GO:0004672|GO:0005524|GO:0006468
Phypoly_transcript_13967	952fa88a5ff0d613080abc8008c37287	321	ProSiteProfiles	PS50011	Protein kinase domain profile.	165	321	12.81	TRUE	2014-07-02	IPR000719	Protein kinase domain	GO:0004672|GO:0005524|GO:0006468
Phypoly_transcript_06211	e998cd99e533e862a4328b2290652ee5	586	ProSiteProfiles	PS50011	Protein kinase domain profile.	332	586	38.379	TRUE	2014-07-02	IPR000719	Protein kinase domain	GO:0004672|GO:0005524|GO:0006468
Phypoly_transcript_15227	fc164433d5e753e945716dc59d43c272	265	ProSiteProfiles	PS50011	Protein kinase domain profile.	12	261	40.315	TRUE	2014-07-02	IPR000719	Protein kinase domain	GO:0004672|GO:0005524|GO:0006468
Phypoly_transcript_00182	9b0171af935f0a2362772905ec77db99	2023	ProSiteProfiles	PS50011	Protein kinase domain profile.	956	1245	30.888	TRUE	2014-07-02	IPR000719	Protein kinase domain	GO:0004672|GO:0005524|GO:0006468
Phypoly_transcript_02166	9b3692641d3b4f96a765f42dcc24546d	913	ProSiteProfiles	PS50011	Protein kinase domain profile.	647	913	43.001	TRUE	2014-07-02	IPR000719	Protein kinase domain	GO:0004672|GO:0005524|GO:0006468
Phypoly_transcript_00444	1d3c680bc4658bf68403d4808f613692	908	ProSiteProfiles	PS50011	Protein kinase domain profile.	140	393	40.089	TRUE	2014-07-02	IPR000719	Protein kinase domain	GO:0004672|GO:0005524|GO:0006468
Phypoly_transcript_00444	1d3c680bc4658bf68403d4808f613692	908	ProSiteProfiles	PS50011	Protein kinase domain profile.	647	906	38.322	TRUE	2014-07-02	IPR000719	Protein kinase domain	GO:0004672|GO:0005524|GO:0006468
Phypoly_transcript_02045	46955cb7e452d249e87940e35199e07f	996	ProSiteProfiles	PS50011	Protein kinase domain profile.	797	996	27.679	TRUE	2014-07-02	IPR000719	Protein kinase domain	GO:0004672|GO:0005524|GO:0006468
Phypoly_transcript_15724	aadbddbc69cea73c9275237ff2b136eb	254	ProSiteProfiles	PS50011	Protein kinase domain profile.	158	254	13.461	TRUE	2014-07-02	IPR000719	Protein kinase domain	GO:0004672|GO:0005524|GO:0006468
Phypoly_transcript_10560	9c7a027eee4f70d8506b8d04399bc2d5	412	ProSiteProfiles	PS50011	Protein kinase domain profile.	125	376	19.27	TRUE	2014-07-02	IPR000719	Protein kinase domain	GO:0004672|GO:0005524|GO:0006468
Phypoly_transcript_05568	122d6900af311d772dbc5832be673563	627	ProSiteProfiles	PS50011	Protein kinase domain profile.	291	624	36.358	TRUE	2014-07-02	IPR000719	Protein kinase domain	GO:0004672|GO:0005524|GO:0006468
Phypoly_transcript_26218	1910365448410e1bb317e85cfbe92a1c	121	ProSiteProfiles	PS50011	Protein kinase domain profile.	1	121	29.715	TRUE	2014-07-02	IPR000719	Protein kinase domain	GO:0004672|GO:0005524|GO:0006468
Phypoly_transcript_07601	fae225efedec8db55538ea0f60fc3016	419	ProSiteProfiles	PS50011	Protein kinase domain profile.	159	419	16.824	TRUE	2014-07-02	IPR000719	Protein kinase domain	GO:0004672|GO:0005524|GO:0006468
Phypoly_transcript_25501	ce7e1aaa5124096ce6b24c4d0cb3d6e0	173	ProSiteProfiles	PS50011	Protein kinase domain profile.	112	173	11.849	TRUE	2014-07-02	IPR000719	Protein kinase domain	GO:0004672|GO:0005524|GO:0006468
Phypoly_transcript_21356	cd56c8bf24cd059c024e9c2803b780c0	175	ProSiteProfiles	PS50011	Protein kinase domain profile.	1	169	32.895	TRUE	2014-07-02	IPR000719	Protein kinase domain	GO:0004672|GO:0005524|GO:0006468
Phypoly_transcript_08216	67490e281a79829a635371195159db67	385	ProSiteProfiles	PS50011	Protein kinase domain profile.	1	193	27.693	TRUE	2014-07-02	IPR000719	Protein kinase domain	GO:0004672|GO:0005524|GO:0006468
Phypoly_transcript_06464	8785a197496241d76e9d6af6e4d74455	473	ProSiteProfiles	PS50011	Protein kinase domain profile.	190	436	40.697	TRUE	2014-07-02	IPR000719	Protein kinase domain	GO:0004672|GO:0005524|GO:0006468
Phypoly_transcript_15701	607f6023ec4f09395784250e16006e53	245	ProSiteProfiles	PS50011	Protein kinase domain profile.	34	245	15.199	TRUE	2014-07-02	IPR000719	Protein kinase domain	GO:0004672|GO:0005524|GO:0006468
Phypoly_transcript_01861	dfadef4dc215f0ae1bd950fd528807b5	971	ProSiteProfiles	PS50011	Protein kinase domain profile.	689	942	49.898	TRUE	2014-07-02	IPR000719	Protein kinase domain	GO:0004672|GO:0005524|GO:0006468
Phypoly_transcript_03342	ab271fcfd6529bc3aca23fb87731fbea	747	ProSiteProfiles	PS50011	Protein kinase domain profile.	257	564	39.396	TRUE	2014-07-02	IPR000719	Protein kinase domain	GO:0004672|GO:0005524|GO:0006468
Phypoly_transcript_01820	a3f28493f04f33cad3ddad06da830a91	966	ProSiteProfiles	PS50011	Protein kinase domain profile.	185	452	41.743	TRUE	2014-07-02	IPR000719	Protein kinase domain	GO:0004672|GO:0005524|GO:0006468
Phypoly_transcript_01820	a3f28493f04f33cad3ddad06da830a91	966	ProSiteProfiles	PS50011	Protein kinase domain profile.	723	966	32.414	TRUE	2014-07-02	IPR000719	Protein kinase domain	GO:0004672|GO:0005524|GO:0006468
Phypoly_transcript_00517	555d41f5593bed193f2068b110a63e94	1399	ProSiteProfiles	PS50011	Protein kinase domain profile.	126	457	35.467	TRUE	2014-07-02	IPR000719	Protein kinase domain	GO:0004672|GO:0005524|GO:0006468
Phypoly_transcript_11604	5703979327eba1feccc19e48f0443d53	325	ProSiteProfiles	PS50011	Protein kinase domain profile.	32	288	39.1	TRUE	2014-07-02	IPR000719	Protein kinase domain	GO:0004672|GO:0005524|GO:0006468
Phypoly_transcript_01223	1b34d12d7b10120221a680dc0f5e6ee7	567	ProSiteProfiles	PS50011	Protein kinase domain profile.	290	540	42.859	TRUE	2014-07-02	IPR000719	Protein kinase domain	GO:0004672|GO:0005524|GO:0006468
Phypoly_transcript_01673	f0d301e862847f9f782d843d9e503504	851	ProSiteProfiles	PS50011	Protein kinase domain profile.	669	851	26.209	TRUE	2014-07-02	IPR000719	Protein kinase domain	GO:0004672|GO:0005524|GO:0006468
Phypoly_transcript_13683	f11999b8e330327337e43634e7488543	315	ProSiteProfiles	PS50011	Protein kinase domain profile.	1	163	28.937	TRUE	2014-07-02	IPR000719	Protein kinase domain	GO:0004672|GO:0005524|GO:0006468
Phypoly_transcript_00166	dc3637874dc2bf8123d6468d25fb711f	1425	ProSiteProfiles	PS50011	Protein kinase domain profile.	572	877	26.45	TRUE	2014-07-02	IPR000719	Protein kinase domain	GO:0004672|GO:0005524|GO:0006468
Phypoly_transcript_02871	decc0c193ab74d03231533bd1690c6b7	843	ProSiteProfiles	PS50011	Protein kinase domain profile.	1	270	16.372	TRUE	2014-07-02	IPR000719	Protein kinase domain	GO:0004672|GO:0005524|GO:0006468
Phypoly_transcript_09534	e9eaa0d6c5b0b02424e59b248707f1a3	400	ProSiteProfiles	PS50011	Protein kinase domain profile.	288	400	11.976	TRUE	2014-07-02	IPR000719	Protein kinase domain	GO:0004672|GO:0005524|GO:0006468
Phypoly_transcript_02822	5f80a55185871f0864bd3acc775a5040	486	ProSiteProfiles	PS50011	Protein kinase domain profile.	434	486	9.743	TRUE	2014-07-02	IPR000719	Protein kinase domain	GO:0004672|GO:0005524|GO:0006468
Phypoly_transcript_02228	75115c2653a3ffa1b7d8d28f65e93917	903	ProSiteProfiles	PS50011	Protein kinase domain profile.	648	901	41.191	TRUE	2014-07-02	IPR000719	Protein kinase domain	GO:0004672|GO:0005524|GO:0006468
Phypoly_transcript_07759	1b4cac159e6708e4f67ff9d78dc4f991	499	ProSiteProfiles	PS50011	Protein kinase domain profile.	28	283	52.103	TRUE	2014-07-02	IPR000719	Protein kinase domain	GO:0004672|GO:0005524|GO:0006468
Phypoly_transcript_07824	7f5246b3aa482e466a393774ef3e7517	468	ProSiteProfiles	PS50011	Protein kinase domain profile.	122	450	38.11	TRUE	2014-07-02	IPR000719	Protein kinase domain	GO:0004672|GO:0005524|GO:0006468
Phypoly_transcript_05051	6bce14c9bdc1c8f1619b40a9b741a2d2	466	ProSiteProfiles	PS50011	Protein kinase domain profile.	86	347	45.22	TRUE	2014-07-02	IPR000719	Protein kinase domain	GO:0004672|GO:0005524|GO:0006468
Phypoly_transcript_15806	8586ad012061de113f21451cf5776275	265	ProSiteProfiles	PS50011	Protein kinase domain profile.	4	254	35.75	TRUE	2014-07-02	IPR000719	Protein kinase domain	GO:0004672|GO:0005524|GO:0006468
Phypoly_transcript_01158	dd8f19aa674730048e57562d981f4f5d	1144	ProSiteProfiles	PS50011	Protein kinase domain profile.	842	1109	39.976	TRUE	2014-07-02	IPR000719	Protein kinase domain	GO:0004672|GO:0005524|GO:0006468
Phypoly_transcript_09079	20aea9b29c9997b5c458f10104755f66	438	ProSiteProfiles	PS50011	Protein kinase domain profile.	110	360	41.587	TRUE	2014-07-02	IPR000719	Protein kinase domain	GO:0004672|GO:0005524|GO:0006468
Phypoly_transcript_01795	3ea62e76335bd7ad0c09a7b0e680366b	1010	ProSiteProfiles	PS50011	Protein kinase domain profile.	739	1010	28.513	TRUE	2014-07-02	IPR000719	Protein kinase domain	GO:0004672|GO:0005524|GO:0006468
Phypoly_transcript_02537	2e7625218e0d96981a81994002d1cf6a	852	ProSiteProfiles	PS50011	Protein kinase domain profile.	9	269	49.799	TRUE	2014-07-02	IPR000719	Protein kinase domain	GO:0004672|GO:0005524|GO:0006468
Phypoly_transcript_10657	749f308a66b0cdea0ca2ec668dd6ea5f	364	ProSiteProfiles	PS50011	Protein kinase domain profile.	15	272	49.234	TRUE	2014-07-02	IPR000719	Protein kinase domain	GO:0004672|GO:0005524|GO:0006468
Phypoly_transcript_04071	83bf362bab8f22fdaa75dc33496e1af1	457	ProSiteProfiles	PS50011	Protein kinase domain profile.	33	301	38.011	TRUE	2014-07-02	IPR000719	Protein kinase domain	GO:0004672|GO:0005524|GO:0006468
Phypoly_transcript_08633	5eb9b16b7f197ed9d2c96895aa28bce7	361	ProSiteProfiles	PS50011	Protein kinase domain profile.	15	305	49.502	TRUE	2014-07-02	IPR000719	Protein kinase domain	GO:0004672|GO:0005524|GO:0006468
Phypoly_transcript_00069	d28a5e55a1b4fab37350fe3456e9103d	1499	ProSiteProfiles	PS50011	Protein kinase domain profile.	1	306	11.029	TRUE	2014-07-02	IPR000719	Protein kinase domain	GO:0004672|GO:0005524|GO:0006468
Phypoly_transcript_07418	90a9eef88873ea7d71a909b50ec9e080	512	ProSiteProfiles	PS50011	Protein kinase domain profile.	252	506	24.118	TRUE	2014-07-02	IPR000719	Protein kinase domain	GO:0004672|GO:0005524|GO:0006468
Phypoly_transcript_03645	d29f3aa47df2e11bda3fa4d810e251bc	737	ProSiteProfiles	PS50011	Protein kinase domain profile.	40	294	51.891	TRUE	2014-07-02	IPR000719	Protein kinase domain	GO:0004672|GO:0005524|GO:0006468
Phypoly_transcript_02857	d86103121a038e1a957432c48975fe5f	851	ProSiteProfiles	PS50011	Protein kinase domain profile.	438	711	26.888	TRUE	2014-07-02	IPR000719	Protein kinase domain	GO:0004672|GO:0005524|GO:0006468
Phypoly_transcript_07699	9dc843747972495e4ebfb4285b600d1c	534	ProSiteProfiles	PS50011	Protein kinase domain profile.	38	294	49.601	TRUE	2014-07-02	IPR000719	Protein kinase domain	GO:0004672|GO:0005524|GO:0006468
Phypoly_transcript_06691	d87fc38b7a9441c1e5ea102ca7254e69	214	ProSiteProfiles	PS50011	Protein kinase domain profile.	1	214	12.824	TRUE	2014-07-02	IPR000719	Protein kinase domain	GO:0004672|GO:0005524|GO:0006468
Phypoly_transcript_21694	2fac65a508e129e157c04796fcf40356	192	ProSiteProfiles	PS50011	Protein kinase domain profile.	51	192	27.496	TRUE	2014-07-02	IPR000719	Protein kinase domain	GO:0004672|GO:0005524|GO:0006468
Phypoly_transcript_02662	cdd833fd386849f78598a316c8106a18	821	ProSiteProfiles	PS50011	Protein kinase domain profile.	142	418	51.594	TRUE	2014-07-02	IPR000719	Protein kinase domain	GO:0004672|GO:0005524|GO:0006468
Phypoly_transcript_00525	a1341f207c633808f6c97011d28c2b10	757	ProSiteProfiles	PS50011	Protein kinase domain profile.	462	713	37.616	TRUE	2014-07-02	IPR000719	Protein kinase domain	GO:0004672|GO:0005524|GO:0006468
Phypoly_transcript_03549	6bb0092fd607d5476d35f903d2b80f4f	536	ProSiteProfiles	PS50011	Protein kinase domain profile.	465	536	11.976	TRUE	2014-07-02	IPR000719	Protein kinase domain	GO:0004672|GO:0005524|GO:0006468
Phypoly_transcript_08019	a01f4d93bcebce4f15ea96f6dd241289	352	ProSiteProfiles	PS50011	Protein kinase domain profile.	1	174	37.446	TRUE	2014-07-02	IPR000719	Protein kinase domain	GO:0004672|GO:0005524|GO:0006468
Phypoly_transcript_10195	27b76c69bbef06a663d528b9c29a17a7	155	ProSiteProfiles	PS50011	Protein kinase domain profile.	1	137	12.683	TRUE	2014-07-02	IPR000719	Protein kinase domain	GO:0004672|GO:0005524|GO:0006468
Phypoly_transcript_07742	9a3b52266bd4d3dde6dc00f4d36f06af	433	ProSiteProfiles	PS50011	Protein kinase domain profile.	103	355	50.11	TRUE	2014-07-02	IPR000719	Protein kinase domain	GO:0004672|GO:0005524|GO:0006468
Phypoly_transcript_07766	33b13f9b1deb4447a395ed864451fb7c	458	ProSiteProfiles	PS50011	Protein kinase domain profile.	185	458	37.375	TRUE	2014-07-02	IPR000719	Protein kinase domain	GO:0004672|GO:0005524|GO:0006468
Phypoly_transcript_03902	dcbde43e626eea2020a3b41a9dc718a9	662	ProSiteProfiles	PS50011	Protein kinase domain profile.	382	635	46.138	TRUE	2014-07-02	IPR000719	Protein kinase domain	GO:0004672|GO:0005524|GO:0006468
Phypoly_transcript_09938	8d6a39f15bc43d00ba24521dcbfbe3c2	380	ProSiteProfiles	PS50011	Protein kinase domain profile.	128	380	39.778	TRUE	2014-07-02	IPR000719	Protein kinase domain	GO:0004672|GO:0005524|GO:0006468
Phypoly_transcript_04514	97b860b7eb3115ee09546130f61b233d	603	ProSiteProfiles	PS50011	Protein kinase domain profile.	109	432	45.418	TRUE	2014-07-02	IPR000719	Protein kinase domain	GO:0004672|GO:0005524|GO:0006468
Phypoly_transcript_04025	7bc52db150af10258f65f03ad160607d	728	ProSiteProfiles	PS50011	Protein kinase domain profile.	8	270	49.926	TRUE	2014-07-02	IPR000719	Protein kinase domain	GO:0004672|GO:0005524|GO:0006468
Phypoly_transcript_08565	d66a2ab1509ed5955f20e6dc86ae45da	475	ProSiteProfiles	PS50011	Protein kinase domain profile.	24	277	42.082	TRUE	2014-07-02	IPR000719	Protein kinase domain	GO:0004672|GO:0005524|GO:0006468
Phypoly_transcript_03851	0e52484c4b7c684b9b98f2d5a0723fd8	764	ProSiteProfiles	PS50011	Protein kinase domain profile.	479	732	49.926	TRUE	2014-07-02	IPR000719	Protein kinase domain	GO:0004672|GO:0005524|GO:0006468
Phypoly_transcript_04242	e9a086bb298c893198d5303632e87bfb	541	ProSiteProfiles	PS50011	Protein kinase domain profile.	10	283	28.202	TRUE	2014-07-02	IPR000719	Protein kinase domain	GO:0004672|GO:0005524|GO:0006468
Phypoly_transcript_16249	adff44a955eab6648870294479486d4e	165	ProSiteProfiles	PS50011	Protein kinase domain profile.	1	165	20.118	TRUE	2014-07-02	IPR000719	Protein kinase domain	GO:0004672|GO:0005524|GO:0006468
Phypoly_transcript_08254	674a784149e96833ad7dd82564d3b4a9	385	ProSiteProfiles	PS50011	Protein kinase domain profile.	1	258	38.676	TRUE	2014-07-02	IPR000719	Protein kinase domain	GO:0004672|GO:0005524|GO:0006468
Phypoly_transcript_09969	4aae5aef09c08a9736dc8ff0141e4fe2	354	ProSiteProfiles	PS50011	Protein kinase domain profile.	66	323	50.322	TRUE	2014-07-02	IPR000719	Protein kinase domain	GO:0004672|GO:0005524|GO:0006468
Phypoly_transcript_07327	4e9409041d2a2f20bb89103e4cf4ad5c	489	ProSiteProfiles	PS50011	Protein kinase domain profile.	229	483	30.407	TRUE	2014-07-02	IPR000719	Protein kinase domain	GO:0004672|GO:0005524|GO:0006468
Phypoly_transcript_13499	ea462c1f91b1ca6ee61a24a8a941e139	186	ProSiteProfiles	PS50011	Protein kinase domain profile.	12	186	35.269	TRUE	2014-07-02	IPR000719	Protein kinase domain	GO:0004672|GO:0005524|GO:0006468
Phypoly_transcript_05408	37c4872aaefdba952c36d295c0aee6fb	408	ProSiteProfiles	PS50011	Protein kinase domain profile.	22	288	40.244	TRUE	2014-07-02	IPR000719	Protein kinase domain	GO:0004672|GO:0005524|GO:0006468
Phypoly_transcript_00630	b9c1302798868972cdd761ccf1ed1322	1366	ProSiteProfiles	PS50011	Protein kinase domain profile.	7	254	48.894	TRUE	2014-07-02	IPR000719	Protein kinase domain	GO:0004672|GO:0005524|GO:0006468
Phypoly_transcript_19945	e9ade38b1ff2d7ec09f6b46fa8761967	222	ProSiteProfiles	PS50011	Protein kinase domain profile.	1	156	31.312	TRUE	2014-07-02	IPR000719	Protein kinase domain	GO:0004672|GO:0005524|GO:0006468
Phypoly_transcript_02424	9004bade42e12e1e874a1eaa4754b043	895	ProSiteProfiles	PS50011	Protein kinase domain profile.	255	537	30.209	TRUE	2014-07-02	IPR000719	Protein kinase domain	GO:0004672|GO:0005524|GO:0006468
Phypoly_transcript_00892	2cb6fbe6107d11f59cb7e2bad138eae7	985	ProSiteProfiles	PS50011	Protein kinase domain profile.	1	221	35.679	TRUE	2014-07-02	IPR000719	Protein kinase domain	GO:0004672|GO:0005524|GO:0006468
Phypoly_transcript_06574	19f7ca4de8e3f2603b2332c59309ee81	449	ProSiteProfiles	PS50011	Protein kinase domain profile.	218	449	39.439	TRUE	2014-07-02	IPR000719	Protein kinase domain	GO:0004672|GO:0005524|GO:0006468
Phypoly_transcript_26659	1bdd27bd9a767f6ce4f56be065556c1d	164	ProSiteProfiles	PS50011	Protein kinase domain profile.	1	164	26.365	TRUE	2014-07-02	IPR000719	Protein kinase domain	GO:0004672|GO:0005524|GO:0006468
Phypoly_transcript_02493	84484b44f00fc621626177e4f3e181d4	589	ProSiteProfiles	PS50011	Protein kinase domain profile.	94	346	47.509	TRUE	2014-07-02	IPR000719	Protein kinase domain	GO:0004672|GO:0005524|GO:0006468
Phypoly_transcript_10551	b8dc07998807145ea493addc39668a39	251	ProSiteProfiles	PS50011	Protein kinase domain profile.	117	251	24.075	TRUE	2014-07-02	IPR000719	Protein kinase domain	GO:0004672|GO:0005524|GO:0006468
Phypoly_transcript_00611	636c5c129b08d2cf70eacb4deed03752	1419	ProSiteProfiles	PS50011	Protein kinase domain profile.	779	1029	29.686	TRUE	2014-07-02	IPR000719	Protein kinase domain	GO:0004672|GO:0005524|GO:0006468
Phypoly_transcript_03046	8ffbd042b892b1ab11437a8a886bf233	732	ProSiteProfiles	PS50011	Protein kinase domain profile.	192	447	43.481	TRUE	2014-07-02	IPR000719	Protein kinase domain	GO:0004672|GO:0005524|GO:0006468
Phypoly_transcript_03046	8ffbd042b892b1ab11437a8a886bf233	732	ProSiteProfiles	PS50011	Protein kinase domain profile.	490	732	27.425	TRUE	2014-07-02	IPR000719	Protein kinase domain	GO:0004672|GO:0005524|GO:0006468
Phypoly_transcript_13121	58393eae48462e8d982d7930df567aca	310	ProSiteProfiles	PS50011	Protein kinase domain profile.	1	153	10.012	TRUE	2014-07-02	IPR000719	Protein kinase domain	GO:0004672|GO:0005524|GO:0006468
Phypoly_transcript_03657	cf5ca64616d158316c94e096e6199bd4	714	ProSiteProfiles	PS50011	Protein kinase domain profile.	20	275	38.435	TRUE	2014-07-02	IPR000719	Protein kinase domain	GO:0004672|GO:0005524|GO:0006468
Phypoly_transcript_04803	6dfaef8f5fb3240e602ebd694900b915	606	ProSiteProfiles	PS50011	Protein kinase domain profile.	352	605	45.389	TRUE	2014-07-02	IPR000719	Protein kinase domain	GO:0004672|GO:0005524|GO:0006468
Phypoly_transcript_23045	082a9501e8924646a44b1abb491f48f8	68	ProSiteProfiles	PS50011	Protein kinase domain profile.	1	48	8.74	TRUE	2014-07-02	IPR000719	Protein kinase domain	GO:0004672|GO:0005524|GO:0006468
Phypoly_transcript_04195	d02502556205eaf593b2bd6f69723330	504	ProSiteProfiles	PS50011	Protein kinase domain profile.	18	298	40.923	TRUE	2014-07-02	IPR000719	Protein kinase domain	GO:0004672|GO:0005524|GO:0006468
Phypoly_transcript_03187	f611c751cad7febe34c47fb44b879f12	716	ProSiteProfiles	PS50011	Protein kinase domain profile.	55	309	51.693	TRUE	2014-07-02	IPR000719	Protein kinase domain	GO:0004672|GO:0005524|GO:0006468
Phypoly_transcript_00358	942638fda5fdca5ffe58a8fb5ec4a80e	1649	ProSiteProfiles	PS50011	Protein kinase domain profile.	937	1188	40.796	TRUE	2014-07-02	IPR000719	Protein kinase domain	GO:0004672|GO:0005524|GO:0006468
Phypoly_transcript_00924	d3dd538ca52f460b036769f43e793ebe	1209	ProSiteProfiles	PS50011	Protein kinase domain profile.	925	1180	46.817	TRUE	2014-07-02	IPR000719	Protein kinase domain	GO:0004672|GO:0005524|GO:0006468
Phypoly_transcript_04493	6a618f6047d6c029a6052f7cf634fbdb	308	ProSiteProfiles	PS50011	Protein kinase domain profile.	1	184	35.326	TRUE	2014-07-02	IPR000719	Protein kinase domain	GO:0004672|GO:0005524|GO:0006468
Phypoly_transcript_15641	73c2aeb3a107d403a6b0f498a7c5fdda	260	ProSiteProfiles	PS50011	Protein kinase domain profile.	1	199	34.351	TRUE	2014-07-02	IPR000719	Protein kinase domain	GO:0004672|GO:0005524|GO:0006468
Phypoly_transcript_02815	7c13c7ee31243f694b715c1cc149b739	653	ProSiteProfiles	PS50011	Protein kinase domain profile.	47	318	35.453	TRUE	2014-07-02	IPR000719	Protein kinase domain	GO:0004672|GO:0005524|GO:0006468
Phypoly_transcript_08639	facd2e7cbd8aa95d1cdada2bd1d3a7be	384	ProSiteProfiles	PS50011	Protein kinase domain profile.	30	314	47.213	TRUE	2014-07-02	IPR000719	Protein kinase domain	GO:0004672|GO:0005524|GO:0006468
Phypoly_transcript_08106	df59b5e9a3e14ca176478e1d81b52699	430	ProSiteProfiles	PS50011	Protein kinase domain profile.	11	264	37.432	TRUE	2014-07-02	IPR000719	Protein kinase domain	GO:0004672|GO:0005524|GO:0006468
Phypoly_transcript_25678	f24e4de306c65f4b7636afe24b78b72b	124	ProSiteProfiles	PS50011	Protein kinase domain profile.	1	95	15.92	TRUE	2014-07-02	IPR000719	Protein kinase domain	GO:0004672|GO:0005524|GO:0006468
Phypoly_transcript_06732	e35cfc6773753ecf821e17bdc9d696a4	502	ProSiteProfiles	PS50011	Protein kinase domain profile.	22	283	43.156	TRUE	2014-07-02	IPR000719	Protein kinase domain	GO:0004672|GO:0005524|GO:0006468
Phypoly_transcript_14656	e4d02e17efe2b326c6a5bb82b3b0487c	256	ProSiteProfiles	PS50011	Protein kinase domain profile.	1	256	10.196	TRUE	2014-07-02	IPR000719	Protein kinase domain	GO:0004672|GO:0005524|GO:0006468
Phypoly_transcript_14515	7dfacad0c499265cb23498428531f6f9	148	ProSiteProfiles	PS50011	Protein kinase domain profile.	55	148	15.849	TRUE	2014-07-02	IPR000719	Protein kinase domain	GO:0004672|GO:0005524|GO:0006468
Phypoly_transcript_02283	1af1e051f743268a5997257adccd2950	919	ProSiteProfiles	PS50011	Protein kinase domain profile.	1	346	32.018	TRUE	2014-07-02	IPR000719	Protein kinase domain	GO:0004672|GO:0005524|GO:0006468
Phypoly_transcript_16038	d9a98d879bf47d8ee4f86a83b92990e9	296	ProSiteProfiles	PS50011	Protein kinase domain profile.	205	296	16.273	TRUE	2014-07-02	IPR000719	Protein kinase domain	GO:0004672|GO:0005524|GO:0006468
Phypoly_transcript_01689	5494bf074828a2cf6f7ddfcd40bd1364	1042	ProSiteProfiles	PS50011	Protein kinase domain profile.	8	240	17.644	TRUE	2014-07-02	IPR000719	Protein kinase domain	GO:0004672|GO:0005524|GO:0006468
Phypoly_transcript_01679	ebdb306b00a9b77abf8ddc8defdbfdbb	982	ProSiteProfiles	PS50011	Protein kinase domain profile.	1	240	26.238	TRUE	2014-07-02	IPR000719	Protein kinase domain	GO:0004672|GO:0005524|GO:0006468
Phypoly_transcript_05714	2a8a531050f85b272f69822c6423fda0	314	ProSiteProfiles	PS50011	Protein kinase domain profile.	59	309	40.259	TRUE	2014-07-02	IPR000719	Protein kinase domain	GO:0004672|GO:0005524|GO:0006468
Phypoly_transcript_08393	a412d292461b985d09daa9b1ef629201	484	ProSiteProfiles	PS50011	Protein kinase domain profile.	197	448	46.52	TRUE	2014-07-02	IPR000719	Protein kinase domain	GO:0004672|GO:0005524|GO:0006468
Phypoly_transcript_02015	28f5038302b2c01f58f84659327875a6	480	ProSiteProfiles	PS50011	Protein kinase domain profile.	226	480	41.573	TRUE	2014-07-02	IPR000719	Protein kinase domain	GO:0004672|GO:0005524|GO:0006468
Phypoly_transcript_27252	d61fcae393eae0f0e71e0a12c0a9c24d	117	ProSiteProfiles	PS50011	Protein kinase domain profile.	33	117	9.842	TRUE	2014-07-02	IPR000719	Protein kinase domain	GO:0004672|GO:0005524|GO:0006468
Phypoly_transcript_09179	a26b4f8dfbcb8e10578c2565d59ee27a	406	ProSiteProfiles	PS50011	Protein kinase domain profile.	15	261	47.255	TRUE	2014-07-02	IPR000719	Protein kinase domain	GO:0004672|GO:0005524|GO:0006468
Phypoly_transcript_20355	7abc5a92e3b8cfd91d805b7931c0cd87	79	ProSiteProfiles	PS50011	Protein kinase domain profile.	1	54	8.754	TRUE	2014-07-02	IPR000719	Protein kinase domain	GO:0004672|GO:0005524|GO:0006468
Phypoly_transcript_09257	fa0402a6acad0833a57585e279afd25c	417	ProSiteProfiles	PS50011	Protein kinase domain profile.	166	417	13.432	TRUE	2014-07-02	IPR000719	Protein kinase domain	GO:0004672|GO:0005524|GO:0006468
Phypoly_transcript_10635	eac1c4ee4ecf886cc42b4c3bd0f6203c	325	ProSiteProfiles	PS50011	Protein kinase domain profile.	18	277	41.446	TRUE	2014-07-02	IPR000719	Protein kinase domain	GO:0004672|GO:0005524|GO:0006468
Phypoly_transcript_22785	0754b83464382764e2b38842c8e5ea86	145	ProSiteProfiles	PS50011	Protein kinase domain profile.	1	93	16.824	TRUE	2014-07-02	IPR000719	Protein kinase domain	GO:0004672|GO:0005524|GO:0006468
Phypoly_transcript_19522	b6560738320407d9fac1406ca20bb3ae	166	ProSiteProfiles	PS50011	Protein kinase domain profile.	1	159	20.867	TRUE	2014-07-02	IPR000719	Protein kinase domain	GO:0004672|GO:0005524|GO:0006468
Phypoly_transcript_14806	a5d1bd4d0010ebf082ff2e240a5e9073	283	ProSiteProfiles	PS50011	Protein kinase domain profile.	226	283	9.503	TRUE	2014-07-02	IPR000719	Protein kinase domain	GO:0004672|GO:0005524|GO:0006468
Phypoly_transcript_17903	9594c1387a816529722e73188274792f	241	ProSiteProfiles	PS50011	Protein kinase domain profile.	21	241	10.803	TRUE	2014-07-02	IPR000719	Protein kinase domain	GO:0004672|GO:0005524|GO:0006468
Phypoly_transcript_06154	ea3a5fbef2fa7667b5414193d3d09856	204	ProSiteProfiles	PS50011	Protein kinase domain profile.	1	196	35.524	TRUE	2014-07-02	IPR000719	Protein kinase domain	GO:0004672|GO:0005524|GO:0006468
Phypoly_transcript_14773	7b0dfb94ec2adc94eb1c47e6ba84ace4	311	ProSiteProfiles	PS50011	Protein kinase domain profile.	51	311	37.248	TRUE	2014-07-02	IPR000719	Protein kinase domain	GO:0004672|GO:0005524|GO:0006468
Phypoly_transcript_09199	571269ccd8f6239d89e24f9d38561e51	415	ProSiteProfiles	PS50011	Protein kinase domain profile.	1	312	14.563	TRUE	2014-07-02	IPR000719	Protein kinase domain	GO:0004672|GO:0005524|GO:0006468
Phypoly_transcript_01081	1c8460802fda9a26b666cbb4e9975313	549	ProSiteProfiles	PS50011	Protein kinase domain profile.	20	278	50.251	TRUE	2014-07-02	IPR000719	Protein kinase domain	GO:0004672|GO:0005524|GO:0006468
Phypoly_transcript_01296	2d640da8ded15217318a82d841d26a33	541	ProSiteProfiles	PS50011	Protein kinase domain profile.	50	304	50.209	TRUE	2014-07-02	IPR000719	Protein kinase domain	GO:0004672|GO:0005524|GO:0006468
Phypoly_transcript_00813	877ba649787e67a50360425f470be489	752	ProSiteProfiles	PS50011	Protein kinase domain profile.	478	730	44.895	TRUE	2014-07-02	IPR000719	Protein kinase domain	GO:0004672|GO:0005524|GO:0006468
Phypoly_transcript_24260	a275cb11fd5143f9fd5bd9dd47e97943	135	ProSiteProfiles	PS50011	Protein kinase domain profile.	1	135	8.584	TRUE	2014-07-02	IPR000719	Protein kinase domain	GO:0004672|GO:0005524|GO:0006468
Phypoly_transcript_04207	9fda3a8bf00f729a6d371be7dc236c2c	636	ProSiteProfiles	PS50011	Protein kinase domain profile.	406	636	37.305	TRUE	2014-07-02	IPR000719	Protein kinase domain	GO:0004672|GO:0005524|GO:0006468
Phypoly_transcript_13147	88cda603dab657f7e156655d4181263c	329	ProSiteProfiles	PS50011	Protein kinase domain profile.	22	280	51.933	TRUE	2014-07-02	IPR000719	Protein kinase domain	GO:0004672|GO:0005524|GO:0006468
Phypoly_transcript_08615	024398ab5794bef42fb4a984fea18792	492	ProSiteProfiles	PS50011	Protein kinase domain profile.	437	492	8.952	TRUE	2014-07-02	IPR000719	Protein kinase domain	GO:0004672|GO:0005524|GO:0006468
Phypoly_transcript_08615	024398ab5794bef42fb4a984fea18792	492	ProSiteProfiles	PS50011	Protein kinase domain profile.	1	180	29.602	TRUE	2014-07-02	IPR000719	Protein kinase domain	GO:0004672|GO:0005524|GO:0006468
Phypoly_transcript_30291	4228fba291c1cca9c55eccdf46bf5210	74	ProSiteProfiles	PS50011	Protein kinase domain profile.	1	74	8.598	TRUE	2014-07-02	IPR000719	Protein kinase domain	GO:0004672|GO:0005524|GO:0006468
Phypoly_transcript_06047	a3722289917878ea0777205b4932e9e3	521	ProSiteProfiles	PS50011	Protein kinase domain profile.	29	282	48.485	TRUE	2014-07-02	IPR000719	Protein kinase domain	GO:0004672|GO:0005524|GO:0006468
Phypoly_transcript_02173	db0162abf72d6b6dd18f81d45dae9c8c	636	ProSiteProfiles	PS50011	Protein kinase domain profile.	351	632	35.071	TRUE	2014-07-02	IPR000719	Protein kinase domain	GO:0004672|GO:0005524|GO:0006468
Phypoly_transcript_04250	899ce8f02d10b008c5b10c66782f0fcf	595	ProSiteProfiles	PS50011	Protein kinase domain profile.	313	567	44.753	TRUE	2014-07-02	IPR000719	Protein kinase domain	GO:0004672|GO:0005524|GO:0006468
Phypoly_transcript_10525	e756a23e62fc526a3ce353cd92c66029	317	ProSiteProfiles	PS50011	Protein kinase domain profile.	1	225	34.167	TRUE	2014-07-02	IPR000719	Protein kinase domain	GO:0004672|GO:0005524|GO:0006468
Phypoly_transcript_01637	4d66e2e5e6fe2140a734b745bf9de795	855	ProSiteProfiles	PS50011	Protein kinase domain profile.	351	602	51.128	TRUE	2014-07-02	IPR000719	Protein kinase domain	GO:0004672|GO:0005524|GO:0006468
Phypoly_transcript_18887	0003719d9a95f3085dade7e91a4d3e67	201	ProSiteProfiles	PS50011	Protein kinase domain profile.	1	171	32.16	TRUE	2014-07-02	IPR000719	Protein kinase domain	GO:0004672|GO:0005524|GO:0006468
Phypoly_transcript_19367	1dedddced747b06e591881cdc2af246b	198	ProSiteProfiles	PS50011	Protein kinase domain profile.	1	110	21.404	TRUE	2014-07-02	IPR000719	Protein kinase domain	GO:0004672|GO:0005524|GO:0006468
Phypoly_transcript_06345	95f3682666d09cc235a270b37377a322	558	ProSiteProfiles	PS50011	Protein kinase domain profile.	30	292	40.047	TRUE	2014-07-02	IPR000719	Protein kinase domain	GO:0004672|GO:0005524|GO:0006468
Phypoly_transcript_04800	cebec1e58eb9186b41c9db73298d6010	526	ProSiteProfiles	PS50011	Protein kinase domain profile.	27	291	39.354	TRUE	2014-07-02	IPR000719	Protein kinase domain	GO:0004672|GO:0005524|GO:0006468
Phypoly_transcript_29657	80fcc124e8b83ad21f78df59f2a5f571	64	ProSiteProfiles	PS50011	Protein kinase domain profile.	1	64	10.153	TRUE	2014-07-02	IPR000719	Protein kinase domain	GO:0004672|GO:0005524|GO:0006468
Phypoly_transcript_07082	a49438177cd141c4fffa874d27a8c876	432	ProSiteProfiles	PS50011	Protein kinase domain profile.	4	283	49.573	TRUE	2014-07-02	IPR000719	Protein kinase domain	GO:0004672|GO:0005524|GO:0006468
Phypoly_transcript_26316	391299ee456fb8526ceba68c8b3696e7	150	ProSiteProfiles	PS50011	Protein kinase domain profile.	15	150	19.34	TRUE	2014-07-02	IPR000719	Protein kinase domain	GO:0004672|GO:0005524|GO:0006468
Phypoly_transcript_05249	48dc049b09bb066f6404026d67d2d579	508	ProSiteProfiles	PS50011	Protein kinase domain profile.	209	508	10.605	TRUE	2014-07-02	IPR000719	Protein kinase domain	GO:0004672|GO:0005524|GO:0006468
Phypoly_transcript_05882	177746d89b17110252833111c18f3511	469	ProSiteProfiles	PS50011	Protein kinase domain profile.	26	277	48.781	TRUE	2014-07-02	IPR000719	Protein kinase domain	GO:0004672|GO:0005524|GO:0006468
Phypoly_transcript_22969	7ed565727e9b8eaeef752953fc934a0a	168	ProSiteProfiles	PS50011	Protein kinase domain profile.	46	168	15.425	TRUE	2014-07-02	IPR000719	Protein kinase domain	GO:0004672|GO:0005524|GO:0006468
Phypoly_transcript_04368	a625f5b5010cdafefe749306a5d57196	627	ProSiteProfiles	PS50011	Protein kinase domain profile.	15	279	35.199	TRUE	2014-07-02	IPR000719	Protein kinase domain	GO:0004672|GO:0005524|GO:0006468
Phypoly_transcript_27382	d98060096c5aa3f1bd81c0e0de40400d	141	ProSiteProfiles	PS50011	Protein kinase domain profile.	1	141	27.213	TRUE	2014-07-02	IPR000719	Protein kinase domain	GO:0004672|GO:0005524|GO:0006468
Phypoly_transcript_05345	bd0322c80960a017f0d9e24ad8fb58e6	609	ProSiteProfiles	PS50011	Protein kinase domain profile.	351	609	43.566	TRUE	2014-07-02	IPR000719	Protein kinase domain	GO:0004672|GO:0005524|GO:0006468
Phypoly_transcript_00537	8cd873b3807ffedf8524673ccc5282d7	1434	ProSiteProfiles	PS50011	Protein kinase domain profile.	665	1059	28.782	TRUE	2014-07-02	IPR000719	Protein kinase domain	GO:0004672|GO:0005524|GO:0006468
Phypoly_transcript_11074	b6cace7f3748bc538cba2d4343c4d46e	353	ProSiteProfiles	PS50011	Protein kinase domain profile.	1	149	16.188	TRUE	2014-07-02	IPR000719	Protein kinase domain	GO:0004672|GO:0005524|GO:0006468
Phypoly_transcript_09461	032a77ffe2d4390b301a09b2afa36d73	417	ProSiteProfiles	PS50011	Protein kinase domain profile.	1	173	26.195	TRUE	2014-07-02	IPR000719	Protein kinase domain	GO:0004672|GO:0005524|GO:0006468
Phypoly_transcript_01568	523e7127115da20575380c749bb78d7b	1045	ProSiteProfiles	PS50011	Protein kinase domain profile.	221	491	37.446	TRUE	2014-07-02	IPR000719	Protein kinase domain	GO:0004672|GO:0005524|GO:0006468
Phypoly_transcript_19701	3481a8c707a0b836662a04904614da66	219	ProSiteProfiles	PS50011	Protein kinase domain profile.	1	143	21.036	TRUE	2014-07-02	IPR000719	Protein kinase domain	GO:0004672|GO:0005524|GO:0006468
Phypoly_transcript_11205	bb29f0c00fd65c5e2f068d14c8d4e4d0	305	ProSiteProfiles	PS50011	Protein kinase domain profile.	33	285	51.467	TRUE	2014-07-02	IPR000719	Protein kinase domain	GO:0004672|GO:0005524|GO:0006468
Phypoly_transcript_09917	4cef30dc9350c6801378f793ae8e85b2	387	ProSiteProfiles	PS50011	Protein kinase domain profile.	57	387	9.178	TRUE	2014-07-02	IPR000719	Protein kinase domain	GO:0004672|GO:0005524|GO:0006468
Phypoly_transcript_06243	a082147d990a2d84421d8a459b7bd486	453	ProSiteProfiles	PS50011	Protein kinase domain profile.	89	374	42.817	TRUE	2014-07-02	IPR000719	Protein kinase domain	GO:0004672|GO:0005524|GO:0006468
Phypoly_transcript_04225	b85ad82580010bd3ca927c47fe4dddef	718	ProSiteProfiles	PS50011	Protein kinase domain profile.	426	678	41.658	TRUE	2014-07-02	IPR000719	Protein kinase domain	GO:0004672|GO:0005524|GO:0006468
Phypoly_transcript_06669	c134a1e536f8a08f1c0cce85088e6beb	529	ProSiteProfiles	PS50011	Protein kinase domain profile.	144	451	45.46	TRUE	2014-07-02	IPR000719	Protein kinase domain	GO:0004672|GO:0005524|GO:0006468
Phypoly_transcript_04980	8b0a39e6184df7661026d95f31c4c050	586	ProSiteProfiles	PS50011	Protein kinase domain profile.	166	447	49.785	TRUE	2014-07-02	IPR000719	Protein kinase domain	GO:0004672|GO:0005524|GO:0006468
Phypoly_transcript_15148	1bcd3175d5aa6115fbd307b848db817d	293	ProSiteProfiles	PS50011	Protein kinase domain profile.	1	276	16.839	TRUE	2014-07-02	IPR000719	Protein kinase domain	GO:0004672|GO:0005524|GO:0006468
Phypoly_transcript_10292	fe0939ff989ab8d53c8538858c3361ff	310	ProSiteProfiles	PS50011	Protein kinase domain profile.	15	275	38.478	TRUE	2014-07-02	IPR000719	Protein kinase domain	GO:0004672|GO:0005524|GO:0006468
Phypoly_transcript_22002	c8ba36eb1ee6cdd1dd1dfa6559a35811	184	ProSiteProfiles	PS50011	Protein kinase domain profile.	39	184	33.234	TRUE	2014-07-02	IPR000719	Protein kinase domain	GO:0004672|GO:0005524|GO:0006468
Phypoly_transcript_19993	780bc3be7dc536e827cada9fa70e764e	153	ProSiteProfiles	PS50011	Protein kinase domain profile.	1	153	22.817	TRUE	2014-07-02	IPR000719	Protein kinase domain	GO:0004672|GO:0005524|GO:0006468
Phypoly_transcript_11229	624f5057b23c33840f4fcb6b3eef2900	341	ProSiteProfiles	PS50011	Protein kinase domain profile.	35	288	47.057	TRUE	2014-07-02	IPR000719	Protein kinase domain	GO:0004672|GO:0005524|GO:0006468
Phypoly_transcript_05058	6c94dcfb14a44bd423e2ede7e8591918	586	ProSiteProfiles	PS50011	Protein kinase domain profile.	117	376	40.979	TRUE	2014-07-02	IPR000719	Protein kinase domain	GO:0004672|GO:0005524|GO:0006468
Phypoly_transcript_01516	9cc6b9e117d851c9f6d6598b171c4493	471	ProSiteProfiles	PS50011	Protein kinase domain profile.	1	214	31.17	TRUE	2014-07-02	IPR000719	Protein kinase domain	GO:0004672|GO:0005524|GO:0006468
Phypoly_transcript_09288	46b191967ac8d2387d40dcfa885cbe2b	431	ProSiteProfiles	PS50011	Protein kinase domain profile.	1	281	25.503	TRUE	2014-07-02	IPR000719	Protein kinase domain	GO:0004672|GO:0005524|GO:0006468
Phypoly_transcript_05878	600bef726e963080025ebce2b1db1a08	493	ProSiteProfiles	PS50011	Protein kinase domain profile.	89	341	39.58	TRUE	2014-07-02	IPR000719	Protein kinase domain	GO:0004672|GO:0005524|GO:0006468
Phypoly_transcript_11787	1f9704af979a0cc4c44ee9618132996c	221	ProSiteProfiles	PS50011	Protein kinase domain profile.	107	221	12.74	TRUE	2014-07-02	IPR000719	Protein kinase domain	GO:0004672|GO:0005524|GO:0006468
Phypoly_transcript_05135	a3878b94f45463a76c513e85757fb149	512	ProSiteProfiles	PS50011	Protein kinase domain profile.	1	100	18.125	TRUE	2014-07-02	IPR000719	Protein kinase domain	GO:0004672|GO:0005524|GO:0006468
Phypoly_transcript_09009	101ce4cd063bf555b0f2f4fd8b043192	159	ProSiteProfiles	PS50011	Protein kinase domain profile.	1	79	10.945	TRUE	2014-07-02	IPR000719	Protein kinase domain	GO:0004672|GO:0005524|GO:0006468
Phypoly_transcript_14602	3fbe5f188a8b2ae010bb1da58f7f3571	244	ProSiteProfiles	PS50011	Protein kinase domain profile.	1	226	33.587	TRUE	2014-07-02	IPR000719	Protein kinase domain	GO:0004672|GO:0005524|GO:0006468
Phypoly_transcript_23542	03b91add3432fdc6661f11a34697c2c8	182	ProSiteProfiles	PS50011	Protein kinase domain profile.	1	182	31.199	TRUE	2014-07-02	IPR000719	Protein kinase domain	GO:0004672|GO:0005524|GO:0006468
Phypoly_transcript_04279	ffd16a1d3165b7b4c6036029e759fdfd	445	ProSiteProfiles	PS50011	Protein kinase domain profile.	159	445	9.432	TRUE	2014-07-02	IPR000719	Protein kinase domain	GO:0004672|GO:0005524|GO:0006468
Phypoly_transcript_02944	7dc77724369f9aacfb4cee4ac7dc068e	477	ProSiteProfiles	PS50011	Protein kinase domain profile.	1	212	30.973	TRUE	2014-07-02	IPR000719	Protein kinase domain	GO:0004672|GO:0005524|GO:0006468
Phypoly_transcript_18268	dc2d3cc179aab5a590dc12aba017c9ee	171	ProSiteProfiles	PS50011	Protein kinase domain profile.	1	169	20.57	TRUE	2014-07-02	IPR000719	Protein kinase domain	GO:0004672|GO:0005524|GO:0006468
Phypoly_transcript_14967	808c8ba90bf878a73f150dbf369b6fa9	238	ProSiteProfiles	PS50011	Protein kinase domain profile.	135	238	16.344	TRUE	2014-07-02	IPR000719	Protein kinase domain	GO:0004672|GO:0005524|GO:0006468
Phypoly_transcript_06144	1a06f22a356f022edec6da0b7f18dc4b	521	ProSiteProfiles	PS50011	Protein kinase domain profile.	38	297	38.435	TRUE	2014-07-02	IPR000719	Protein kinase domain	GO:0004672|GO:0005524|GO:0006468
Phypoly_transcript_01892	8c3b15293b83ced8f2e995e21783f2ad	955	ProSiteProfiles	PS50011	Protein kinase domain profile.	366	625	19.072	TRUE	2014-07-02	IPR000719	Protein kinase domain	GO:0004672|GO:0005524|GO:0006468
Phypoly_transcript_09593	129b61f977fe1b3508600c97bf056d11	370	ProSiteProfiles	PS50011	Protein kinase domain profile.	109	364	30.026	TRUE	2014-07-02	IPR000719	Protein kinase domain	GO:0004672|GO:0005524|GO:0006468
Phypoly_transcript_11747	6b0ca451687f189762ce1ec9f6232204	322	ProSiteProfiles	PS50011	Protein kinase domain profile.	19	275	40.428	TRUE	2014-07-02	IPR000719	Protein kinase domain	GO:0004672|GO:0005524|GO:0006468
Phypoly_transcript_15669	35053f401b92c7aca40335d58e0dd669	299	ProSiteProfiles	PS50011	Protein kinase domain profile.	54	299	30.181	TRUE	2014-07-02	IPR000719	Protein kinase domain	GO:0004672|GO:0005524|GO:0006468
Phypoly_transcript_11405	8a0b6ea54dfe481c0d1ad9c6a30ba26b	298	ProSiteProfiles	PS50011	Protein kinase domain profile.	7	288	47.806	TRUE	2014-07-02	IPR000719	Protein kinase domain	GO:0004672|GO:0005524|GO:0006468
Phypoly_transcript_12081	e19c5f868e08a5d7b385e725e6dbd4e7	315	ProSiteProfiles	PS50011	Protein kinase domain profile.	27	288	36.047	TRUE	2014-07-02	IPR000719	Protein kinase domain	GO:0004672|GO:0005524|GO:0006468
Phypoly_transcript_21290	ab0e4c332b4117afb7a6a484846c9bbf	186	ProSiteProfiles	PS50011	Protein kinase domain profile.	67	186	19.496	TRUE	2014-07-02	IPR000719	Protein kinase domain	GO:0004672|GO:0005524|GO:0006468
Phypoly_transcript_15191	313e660cfcc318fbc5ed678a409f0b0c	314	ProSiteProfiles	PS50011	Protein kinase domain profile.	133	314	32.867	TRUE	2014-07-02	IPR000719	Protein kinase domain	GO:0004672|GO:0005524|GO:0006468
Phypoly_transcript_17886	a847967ee4d08cdb182fe7f21229f7c7	253	ProSiteProfiles	PS50011	Protein kinase domain profile.	1	65	10.761	TRUE	2014-07-02	IPR000719	Protein kinase domain	GO:0004672|GO:0005524|GO:0006468
Phypoly_transcript_02909	6385b42e2d8f639d93c4557740bcb42d	737	ProSiteProfiles	PS50011	Protein kinase domain profile.	445	724	32.527	TRUE	2014-07-02	IPR000719	Protein kinase domain	GO:0004672|GO:0005524|GO:0006468
Phypoly_transcript_12960	5751d731219f3a973050175aa04ccc71	230	ProSiteProfiles	PS50011	Protein kinase domain profile.	1	230	8.415	TRUE	2014-07-02	IPR000719	Protein kinase domain	GO:0004672|GO:0005524|GO:0006468
Phypoly_transcript_02317	b6e4447147a2321e1a1e793bb06876a2	440	ProSiteProfiles	PS50011	Protein kinase domain profile.	68	334	38.407	TRUE	2014-07-02	IPR000719	Protein kinase domain	GO:0004672|GO:0005524|GO:0006468
Phypoly_transcript_06912	5b20e55a2e9e97605f8370da692fe485	423	ProSiteProfiles	PS50011	Protein kinase domain profile.	166	423	8.98	TRUE	2014-07-02	IPR000719	Protein kinase domain	GO:0004672|GO:0005524|GO:0006468
Phypoly_transcript_04248	b9c67f7f2eaeef28d1ea67c8d48328fd	711	ProSiteProfiles	PS50011	Protein kinase domain profile.	401	704	36.018	TRUE	2014-07-02	IPR000719	Protein kinase domain	GO:0004672|GO:0005524|GO:0006468
Phypoly_transcript_17422	58579695c24ca8b92f71c1e8c5f85686	113	ProSiteProfiles	PS50011	Protein kinase domain profile.	1	110	11.482	TRUE	2014-07-02	IPR000719	Protein kinase domain	GO:0004672|GO:0005524|GO:0006468
Phypoly_transcript_07039	cc097a90a7d4449db99ad1774ccceca9	494	ProSiteProfiles	PS50011	Protein kinase domain profile.	212	479	38.732	TRUE	2014-07-02	IPR000719	Protein kinase domain	GO:0004672|GO:0005524|GO:0006468
Phypoly_transcript_06107	c4996e48f9e2da966f8aa8aae35e3b7c	165	ProSiteProfiles	PS50011	Protein kinase domain profile.	1	164	26.266	TRUE	2014-07-02	IPR000719	Protein kinase domain	GO:0004672|GO:0005524|GO:0006468
Phypoly_transcript_05880	689e7beb7b1a874e55eaeebd5e4762cc	418	ProSiteProfiles	PS50011	Protein kinase domain profile.	16	280	46.181	TRUE	2014-07-02	IPR000719	Protein kinase domain	GO:0004672|GO:0005524|GO:0006468
Phypoly_transcript_02479	110d430555ff81172ca65aacda649ce0	486	ProSiteProfiles	PS50011	Protein kinase domain profile.	205	486	10.393	TRUE	2014-07-02	IPR000719	Protein kinase domain	GO:0004672|GO:0005524|GO:0006468
Phypoly_transcript_00695	b53240fc1d4990beae5a0645eebabd0a	496	ProSiteProfiles	PS50011	Protein kinase domain profile.	235	496	10.196	TRUE	2014-07-02	IPR000719	Protein kinase domain	GO:0004672|GO:0005524|GO:0006468
Phypoly_transcript_09810	e43c68caa4f5984f1271a0533d8bb4db	353	ProSiteProfiles	PS50011	Protein kinase domain profile.	21	310	44.527	TRUE	2014-07-02	IPR000719	Protein kinase domain	GO:0004672|GO:0005524|GO:0006468
Phypoly_transcript_04443	45133dc6982549b8ac705e394fd14736	627	ProSiteProfiles	PS50011	Protein kinase domain profile.	49	501	34.167	TRUE	2014-07-02	IPR000719	Protein kinase domain	GO:0004672|GO:0005524|GO:0006468
Phypoly_transcript_05962	ad4979b1c9ecaada00bd14d797e3507b	289	ProSiteProfiles	PS50011	Protein kinase domain profile.	1	282	25.997	TRUE	2014-07-02	IPR000719	Protein kinase domain	GO:0004672|GO:0005524|GO:0006468
Phypoly_transcript_00508	24e6c0db8d5e318356984f1ae39e9549	650	ProSiteProfiles	PS50011	Protein kinase domain profile.	227	536	23.595	TRUE	2014-07-02	IPR000719	Protein kinase domain	GO:0004672|GO:0005524|GO:0006468
Phypoly_transcript_31278	f325faa93b498fbb67612e0697ed60f4	100	ProSiteProfiles	PS50011	Protein kinase domain profile.	49	100	8.98	TRUE	2014-07-02	IPR000719	Protein kinase domain	GO:0004672|GO:0005524|GO:0006468
Phypoly_transcript_19862	8df9476043039726f2812adb5f7b544f	148	ProSiteProfiles	PS50011	Protein kinase domain profile.	1	148	22.846	TRUE	2014-07-02	IPR000719	Protein kinase domain	GO:0004672|GO:0005524|GO:0006468
Phypoly_transcript_15082	3a222b2b6fe3b1f0c813569c7dea6c10	280	ProSiteProfiles	PS50011	Protein kinase domain profile.	1	280	12.033	TRUE	2014-07-02	IPR000719	Protein kinase domain	GO:0004672|GO:0005524|GO:0006468
Phypoly_transcript_22379	67484010c2590adc9bc9570d3cacf824	174	ProSiteProfiles	PS50011	Protein kinase domain profile.	1	174	11.609	TRUE	2014-07-02	IPR000719	Protein kinase domain	GO:0004672|GO:0005524|GO:0006468
Phypoly_transcript_01029	ebf12948c31349ce4083dd053098e95a	1090	ProSiteProfiles	PS50011	Protein kinase domain profile.	462	711	29.22	TRUE	2014-07-02	IPR000719	Protein kinase domain	GO:0004672|GO:0005524|GO:0006468
Phypoly_transcript_03663	9bc3799d5255515b77433ac603747629	664	ProSiteProfiles	PS50011	Protein kinase domain profile.	404	664	38.025	TRUE	2014-07-02	IPR000719	Protein kinase domain	GO:0004672|GO:0005524|GO:0006468
Phypoly_transcript_31447	7420e8fc12d89ccfe3b981face1d46c9	52	ProSiteProfiles	PS50011	Protein kinase domain profile.	1	52	10.295	TRUE	2014-07-02	IPR000719	Protein kinase domain	GO:0004672|GO:0005524|GO:0006468
Phypoly_transcript_14707	429d2e58ec9cff1845788f3e801fe86b	244	ProSiteProfiles	PS50011	Protein kinase domain profile.	1	244	10.309	TRUE	2014-07-02	IPR000719	Protein kinase domain	GO:0004672|GO:0005524|GO:0006468
Phypoly_transcript_26230	13809aefec41b2bcbdc4d58337573f4e	161	ProSiteProfiles	PS50011	Protein kinase domain profile.	95	161	9.658	TRUE	2014-07-02	IPR000719	Protein kinase domain	GO:0004672|GO:0005524|GO:0006468
Phypoly_transcript_16305	ed5eee3bb316ecab74b8c647e5b8c733	169	ProSiteProfiles	PS50011	Protein kinase domain profile.	1	169	10.945	TRUE	2014-07-02	IPR000719	Protein kinase domain	GO:0004672|GO:0005524|GO:0006468
Phypoly_transcript_26270	13a0664aaa1de14c10870f39abd5af70	167	ProSiteProfiles	PS50011	Protein kinase domain profile.	1	167	9.687	TRUE	2014-07-02	IPR000719	Protein kinase domain	GO:0004672|GO:0005524|GO:0006468
Phypoly_transcript_10800	bc6423196e5bcbeda0cc04bc3775db50	296	ProSiteProfiles	PS50011	Protein kinase domain profile.	1	267	8.401	TRUE	2014-07-02	IPR000719	Protein kinase domain	GO:0004672|GO:0005524|GO:0006468
Phypoly_transcript_20753	47d62236023a21c2627704cb9e1284dc	83	ProSiteProfiles	PS50011	Protein kinase domain profile.	1	83	14.93	TRUE	2014-07-02	IPR000719	Protein kinase domain	GO:0004672|GO:0005524|GO:0006468
Phypoly_transcript_00072	58a81cb34e82c1730a4f452bc00a0124	2053	Pfam	PF07714	Protein tyrosine kinase	1733	1996	8.4e-52	TRUE	2014-07-02	IPR001245	Serine-threonine/tyrosine-protein kinase catalytic domain	GO:0004672|GO:0006468
Phypoly_transcript_00082	343be77c469521425cf859a093e7b083	2276	Pfam	PF07714	Protein tyrosine kinase	1548	1822	1.9e-57	TRUE	2014-07-02	IPR001245	Serine-threonine/tyrosine-protein kinase catalytic domain	GO:0004672|GO:0006468
Phypoly_transcript_03166	4d2b5b35f63c737857c738c5c1fa579d	837	Pfam	PF07714	Protein tyrosine kinase	576	825	4.8e-57	TRUE	2014-07-02	IPR001245	Serine-threonine/tyrosine-protein kinase catalytic domain	GO:0004672|GO:0006468
Phypoly_transcript_08979	2bdeabfef28a5af547a1ab179d933be3	343	Pfam	PF07714	Protein tyrosine kinase	91	340	2e-68	TRUE	2014-07-02	IPR001245	Serine-threonine/tyrosine-protein kinase catalytic domain	GO:0004672|GO:0006468
Phypoly_transcript_02502	bd7fbbe3094a60e0c801cdfef3bed58a	882	Pfam	PF07714	Protein tyrosine kinase	99	360	3.7e-62	TRUE	2014-07-02	IPR001245	Serine-threonine/tyrosine-protein kinase catalytic domain	GO:0004672|GO:0006468
Phypoly_transcript_02502	bd7fbbe3094a60e0c801cdfef3bed58a	882	Pfam	PF07714	Protein tyrosine kinase	623	875	1.4e-47	TRUE	2014-07-02	IPR001245	Serine-threonine/tyrosine-protein kinase catalytic domain	GO:0004672|GO:0006468
Phypoly_transcript_00314	a5d71ab9a0d8f150e877ee46187987d7	1737	Pfam	PF07714	Protein tyrosine kinase	829	1090	8.4e-60	TRUE	2014-07-02	IPR001245	Serine-threonine/tyrosine-protein kinase catalytic domain	GO:0004672|GO:0006468
Phypoly_transcript_00298	e1473c061166258fed48f95e88b35b28	1137	Pfam	PF07714	Protein tyrosine kinase	704	757	9.3e-05	TRUE	2014-07-02	IPR001245	Serine-threonine/tyrosine-protein kinase catalytic domain	GO:0004672|GO:0006468
Phypoly_transcript_00298	e1473c061166258fed48f95e88b35b28	1137	Pfam	PF07714	Protein tyrosine kinase	401	607	8.9e-36	TRUE	2014-07-02	IPR001245	Serine-threonine/tyrosine-protein kinase catalytic domain	GO:0004672|GO:0006468
Phypoly_transcript_04694	aee25fff96c733602f39aaa106ccd382	675	Pfam	PF07714	Protein tyrosine kinase	380	636	4.6e-61	TRUE	2014-07-02	IPR001245	Serine-threonine/tyrosine-protein kinase catalytic domain	GO:0004672|GO:0006468
Phypoly_transcript_00262	d0885f9444a1c217d439f68a59f940cf	1849	Pfam	PF07714	Protein tyrosine kinase	1359	1557	9e-08	TRUE	2014-07-02	IPR001245	Serine-threonine/tyrosine-protein kinase catalytic domain	GO:0004672|GO:0006468
Phypoly_transcript_00798	64999c244845caf6d3be033ec3b81ad3	1320	Pfam	PF07714	Protein tyrosine kinase	1036	1311	3.9e-47	TRUE	2014-07-02	IPR001245	Serine-threonine/tyrosine-protein kinase catalytic domain	GO:0004672|GO:0006468
Phypoly_transcript_02613	fd163d675908e915e8818088282c0b0c	723	Pfam	PF07714	Protein tyrosine kinase	429	692	3.8e-49	TRUE	2014-07-02	IPR001245	Serine-threonine/tyrosine-protein kinase catalytic domain	GO:0004672|GO:0006468
Phypoly_transcript_01921	1d2975b59fe3b749f5f3ea2c4f6eec37	901	Pfam	PF07714	Protein tyrosine kinase	139	382	5.7e-60	TRUE	2014-07-02	IPR001245	Serine-threonine/tyrosine-protein kinase catalytic domain	GO:0004672|GO:0006468
Phypoly_transcript_01921	1d2975b59fe3b749f5f3ea2c4f6eec37	901	Pfam	PF07714	Protein tyrosine kinase	650	898	1.5e-58	TRUE	2014-07-02	IPR001245	Serine-threonine/tyrosine-protein kinase catalytic domain	GO:0004672|GO:0006468
Phypoly_transcript_02833	488b4d6067cd17f8da2400a7602c90fd	822	Pfam	PF07714	Protein tyrosine kinase	534	797	1.1e-50	TRUE	2014-07-02	IPR001245	Serine-threonine/tyrosine-protein kinase catalytic domain	GO:0004672|GO:0006468
Phypoly_transcript_07245	217e4a5f1484dee3de76e6b69eb7d6d9	493	Pfam	PF07714	Protein tyrosine kinase	41	287	8.9e-53	TRUE	2014-07-02	IPR001245	Serine-threonine/tyrosine-protein kinase catalytic domain	GO:0004672|GO:0006468
Phypoly_transcript_02021	8ebd68120cc83ecc4242a8dcc80df814	955	Pfam	PF07714	Protein tyrosine kinase	110	354	1.3e-69	TRUE	2014-07-02	IPR001245	Serine-threonine/tyrosine-protein kinase catalytic domain	GO:0004672|GO:0006468
Phypoly_transcript_02362	7630171a68c5662cceb7d2c80fc34669	736	Pfam	PF07714	Protein tyrosine kinase	4	210	3.7e-45	TRUE	2014-07-02	IPR001245	Serine-threonine/tyrosine-protein kinase catalytic domain	GO:0004672|GO:0006468
Phypoly_transcript_02362	7630171a68c5662cceb7d2c80fc34669	736	Pfam	PF07714	Protein tyrosine kinase	481	734	4.7e-62	TRUE	2014-07-02	IPR001245	Serine-threonine/tyrosine-protein kinase catalytic domain	GO:0004672|GO:0006468
Phypoly_transcript_01530	b99fd8caef243eae8b12950f818413b9	1077	Pfam	PF07714	Protein tyrosine kinase	187	430	1.8e-57	TRUE	2014-07-02	IPR001245	Serine-threonine/tyrosine-protein kinase catalytic domain	GO:0004672|GO:0006468
Phypoly_transcript_01530	b99fd8caef243eae8b12950f818413b9	1077	Pfam	PF07714	Protein tyrosine kinase	826	1069	4.4e-50	TRUE	2014-07-02	IPR001245	Serine-threonine/tyrosine-protein kinase catalytic domain	GO:0004672|GO:0006468
Phypoly_transcript_00581	68801fd055f9d1f6231c44e80a43fb64	1430	Pfam	PF07714	Protein tyrosine kinase	1006	1262	4e-61	TRUE	2014-07-02	IPR001245	Serine-threonine/tyrosine-protein kinase catalytic domain	GO:0004672|GO:0006468
Phypoly_transcript_02110	46eebb3f507f31fa45276c93e73d69ae	779	Pfam	PF07714	Protein tyrosine kinase	157	420	5.8e-50	TRUE	2014-07-02	IPR001245	Serine-threonine/tyrosine-protein kinase catalytic domain	GO:0004672|GO:0006468
Phypoly_transcript_04723	ce56cb2454c77308771a04f88f06e176	554	Pfam	PF07714	Protein tyrosine kinase	287	537	3.9e-63	TRUE	2014-07-02	IPR001245	Serine-threonine/tyrosine-protein kinase catalytic domain	GO:0004672|GO:0006468
Phypoly_transcript_06676	f6f9cc84ffabfa5e289ee2316cee1e45	506	Pfam	PF07714	Protein tyrosine kinase	22	271	1.2e-54	TRUE	2014-07-02	IPR001245	Serine-threonine/tyrosine-protein kinase catalytic domain	GO:0004672|GO:0006468
Phypoly_transcript_00196	813c4f5e0fa1d3e7c9febb5e73185625	1895	Pfam	PF07714	Protein tyrosine kinase	769	959	4.1e-25	TRUE	2014-07-02	IPR001245	Serine-threonine/tyrosine-protein kinase catalytic domain	GO:0004672|GO:0006468
Phypoly_transcript_00419	772fed4a1b1191e8c1ad72286ad32341	1586	Pfam	PF07714	Protein tyrosine kinase	1036	1327	8.7e-48	TRUE	2014-07-02	IPR001245	Serine-threonine/tyrosine-protein kinase catalytic domain	GO:0004672|GO:0006468
Phypoly_transcript_00151	8c36d5e4d87c287419c2690d01f25515	1339	Pfam	PF07714	Protein tyrosine kinase	957	1217	2.5e-37	TRUE	2014-07-02	IPR001245	Serine-threonine/tyrosine-protein kinase catalytic domain	GO:0004672|GO:0006468
Phypoly_transcript_00788	86b7311c22c2c21589cccf053e841723	1213	Pfam	PF07714	Protein tyrosine kinase	720	924	8.4e-27	TRUE	2014-07-02	IPR001245	Serine-threonine/tyrosine-protein kinase catalytic domain	GO:0004672|GO:0006468
Phypoly_transcript_18994	251852bd12ba91ffcc73fa8d2bed0ffe	223	Pfam	PF07714	Protein tyrosine kinase	2	206	2.1e-53	TRUE	2014-07-02	IPR001245	Serine-threonine/tyrosine-protein kinase catalytic domain	GO:0004672|GO:0006468
Phypoly_transcript_03223	9d077ab1b6605bf2d69e3fa4db72adee	635	Pfam	PF07714	Protein tyrosine kinase	368	627	9.1e-64	TRUE	2014-07-02	IPR001245	Serine-threonine/tyrosine-protein kinase catalytic domain	GO:0004672|GO:0006468
Phypoly_transcript_00502	5631ba1fc672a4bb98d3724e8af443e8	1389	Pfam	PF07714	Protein tyrosine kinase	1039	1302	8e-56	TRUE	2014-07-02	IPR001245	Serine-threonine/tyrosine-protein kinase catalytic domain	GO:0004672|GO:0006468
Phypoly_transcript_05723	1576716fdf7ac9745eabb50785e86172	610	Pfam	PF07714	Protein tyrosine kinase	325	581	4.8e-54	TRUE	2014-07-02	IPR001245	Serine-threonine/tyrosine-protein kinase catalytic domain	GO:0004672|GO:0006468
Phypoly_transcript_00974	15a43b8d0ddab719011f164341e7eed6	1124	Pfam	PF07714	Protein tyrosine kinase	499	752	2.3e-57	TRUE	2014-07-02	IPR001245	Serine-threonine/tyrosine-protein kinase catalytic domain	GO:0004672|GO:0006468
Phypoly_transcript_00251	773e573cddf479b49fbe126314a50bee	1837	Pfam	PF07714	Protein tyrosine kinase	1116	1374	3.7e-51	TRUE	2014-07-02	IPR001245	Serine-threonine/tyrosine-protein kinase catalytic domain	GO:0004672|GO:0006468
Phypoly_transcript_00223	373a53c3460808fc4cb6847562ff9536	1864	Pfam	PF07714	Protein tyrosine kinase	1592	1851	5.9e-52	TRUE	2014-07-02	IPR001245	Serine-threonine/tyrosine-protein kinase catalytic domain	GO:0004672|GO:0006468
Phypoly_transcript_02256	7c45be642bca4a538b3e06a8f16557d6	943	Pfam	PF07714	Protein tyrosine kinase	266	582	1.4e-45	TRUE	2014-07-02	IPR001245	Serine-threonine/tyrosine-protein kinase catalytic domain	GO:0004672|GO:0006468
Phypoly_transcript_02643	88a88ebcf27a7ec496e39c5a7843463a	887	Pfam	PF07714	Protein tyrosine kinase	236	438	6.6e-26	TRUE	2014-07-02	IPR001245	Serine-threonine/tyrosine-protein kinase catalytic domain	GO:0004672|GO:0006468
Phypoly_transcript_02643	88a88ebcf27a7ec496e39c5a7843463a	887	Pfam	PF07714	Protein tyrosine kinase	492	534	4.3e-05	TRUE	2014-07-02	IPR001245	Serine-threonine/tyrosine-protein kinase catalytic domain	GO:0004672|GO:0006468
Phypoly_transcript_06721	01f8449d1c67c06a71dfe0bfdfae7981	472	Pfam	PF07714	Protein tyrosine kinase	210	463	4.3e-53	TRUE	2014-07-02	IPR001245	Serine-threonine/tyrosine-protein kinase catalytic domain	GO:0004672|GO:0006468
Phypoly_transcript_00736	49bf5c41457885ac5e31bd916d632ea2	1342	Pfam	PF07714	Protein tyrosine kinase	840	1106	3.5e-60	TRUE	2014-07-02	IPR001245	Serine-threonine/tyrosine-protein kinase catalytic domain	GO:0004672|GO:0006468
Phypoly_transcript_03069	1f791aa435c0c394444ef2be851ef154	546	Pfam	PF07714	Protein tyrosine kinase	290	538	7.6e-49	TRUE	2014-07-02	IPR001245	Serine-threonine/tyrosine-protein kinase catalytic domain	GO:0004672|GO:0006468
Phypoly_transcript_00136	babfd213693ea94114a6064a21602255	2113	Pfam	PF07714	Protein tyrosine kinase	1473	1742	1.7e-50	TRUE	2014-07-02	IPR001245	Serine-threonine/tyrosine-protein kinase catalytic domain	GO:0004672|GO:0006468
Phypoly_transcript_02806	da06f1bf30c752287324fc2cc10b7510	327	Pfam	PF07714	Protein tyrosine kinase	122	316	6.3e-36	TRUE	2014-07-02	IPR001245	Serine-threonine/tyrosine-protein kinase catalytic domain	GO:0004672|GO:0006468
Phypoly_transcript_00284	bc390cf12067d62fec9b77ea33c9af5d	1700	Pfam	PF07714	Protein tyrosine kinase	1358	1641	2.5e-62	TRUE	2014-07-02	IPR001245	Serine-threonine/tyrosine-protein kinase catalytic domain	GO:0004672|GO:0006468
Phypoly_transcript_03139	35bfcdbbb4663f3eb554c1a1637cc54a	675	Pfam	PF07714	Protein tyrosine kinase	390	651	2.7e-54	TRUE	2014-07-02	IPR001245	Serine-threonine/tyrosine-protein kinase catalytic domain	GO:0004672|GO:0006468
Phypoly_transcript_00283	a7cfce231430efabc83299eea981141e	1704	Pfam	PF07714	Protein tyrosine kinase	1369	1619	1.3e-51	TRUE	2014-07-02	IPR001245	Serine-threonine/tyrosine-protein kinase catalytic domain	GO:0004672|GO:0006468
Phypoly_transcript_01694	01debc61b348855d554a7b18589d038c	913	Pfam	PF07714	Protein tyrosine kinase	626	889	2.3e-51	TRUE	2014-07-02	IPR001245	Serine-threonine/tyrosine-protein kinase catalytic domain	GO:0004672|GO:0006468
Phypoly_transcript_00129	f541ec7f86a32a7873ebb40b3133aa2a	1289	Pfam	PF07714	Protein tyrosine kinase	889	1106	2.2e-39	TRUE	2014-07-02	IPR001245	Serine-threonine/tyrosine-protein kinase catalytic domain	GO:0004672|GO:0006468
Phypoly_transcript_17842	e9de68e7e55415ee4926983c5825005b	263	Pfam	PF07714	Protein tyrosine kinase	30	263	1.4e-45	TRUE	2014-07-02	IPR001245	Serine-threonine/tyrosine-protein kinase catalytic domain	GO:0004672|GO:0006468
Phypoly_transcript_17220	06a5f7d97333b6c83a8e091d633757a9	189	Pfam	PF07714	Protein tyrosine kinase	2	188	1.8e-49	TRUE	2014-07-02	IPR001245	Serine-threonine/tyrosine-protein kinase catalytic domain	GO:0004672|GO:0006468
Phypoly_transcript_12676	d54c3f38b34b28c24f9c5d60f792a213	187	Pfam	PF07714	Protein tyrosine kinase	1	88	2.1e-15	TRUE	2014-07-02	IPR001245	Serine-threonine/tyrosine-protein kinase catalytic domain	GO:0004672|GO:0006468
Phypoly_transcript_07129	d7e585c483294008d0164c4ee311473b	369	Pfam	PF07714	Protein tyrosine kinase	32	281	4.3e-59	TRUE	2014-07-02	IPR001245	Serine-threonine/tyrosine-protein kinase catalytic domain	GO:0004672|GO:0006468
Phypoly_transcript_04101	f938d75d44c88d5ca6e66922d09baf30	714	Pfam	PF07714	Protein tyrosine kinase	79	123	5.1e-06	TRUE	2014-07-02	IPR001245	Serine-threonine/tyrosine-protein kinase catalytic domain	GO:0004672|GO:0006468
Phypoly_transcript_19611	3dd8490b4b0da6f2a17b1c4f5a22d6de	233	Pfam	PF07714	Protein tyrosine kinase	8	144	9.9e-31	TRUE	2014-07-02	IPR001245	Serine-threonine/tyrosine-protein kinase catalytic domain	GO:0004672|GO:0006468
Phypoly_transcript_25476	1a78f144ae44a04504eb8c126170a466	109	Pfam	PF07714	Protein tyrosine kinase	7	104	1.1e-24	TRUE	2014-07-02	IPR001245	Serine-threonine/tyrosine-protein kinase catalytic domain	GO:0004672|GO:0006468
Phypoly_transcript_00671	37eeee8c2cbb829b3352b37ed2ed84c3	806	Pfam	PF07714	Protein tyrosine kinase	28	286	8.4e-64	TRUE	2014-07-02	IPR001245	Serine-threonine/tyrosine-protein kinase catalytic domain	GO:0004672|GO:0006468
Phypoly_transcript_00671	37eeee8c2cbb829b3352b37ed2ed84c3	806	Pfam	PF07714	Protein tyrosine kinase	553	803	2.3e-45	TRUE	2014-07-02	IPR001245	Serine-threonine/tyrosine-protein kinase catalytic domain	GO:0004672|GO:0006468
Phypoly_transcript_01092	caf7f6399e1abacd8c7de8e4a99443a5	1197	Pfam	PF07714	Protein tyrosine kinase	441	683	6.7e-55	TRUE	2014-07-02	IPR001245	Serine-threonine/tyrosine-protein kinase catalytic domain	GO:0004672|GO:0006468
Phypoly_transcript_01092	caf7f6399e1abacd8c7de8e4a99443a5	1197	Pfam	PF07714	Protein tyrosine kinase	942	1191	1.6e-57	TRUE	2014-07-02	IPR001245	Serine-threonine/tyrosine-protein kinase catalytic domain	GO:0004672|GO:0006468
Phypoly_transcript_01263	e475c05245ebc9172dfed69429bbda57	1106	Pfam	PF07714	Protein tyrosine kinase	463	723	2.5e-60	TRUE	2014-07-02	IPR001245	Serine-threonine/tyrosine-protein kinase catalytic domain	GO:0004672|GO:0006468
Phypoly_transcript_00641	46847b7d659016b50950969f0ee24864	1296	Pfam	PF07714	Protein tyrosine kinase	523	771	1e-64	TRUE	2014-07-02	IPR001245	Serine-threonine/tyrosine-protein kinase catalytic domain	GO:0004672|GO:0006468
Phypoly_transcript_00641	46847b7d659016b50950969f0ee24864	1296	Pfam	PF07714	Protein tyrosine kinase	1044	1296	7.1e-61	TRUE	2014-07-02	IPR001245	Serine-threonine/tyrosine-protein kinase catalytic domain	GO:0004672|GO:0006468
Phypoly_transcript_16091	7f35e0696714e7116c1c8c4af55dd9a4	259	Pfam	PF07714	Protein tyrosine kinase	22	256	1.3e-50	TRUE	2014-07-02	IPR001245	Serine-threonine/tyrosine-protein kinase catalytic domain	GO:0004672|GO:0006468
Phypoly_transcript_07690	ae0098ae442f78be4bd2448411b82e49	530	Pfam	PF07714	Protein tyrosine kinase	121	361	3e-62	TRUE	2014-07-02	IPR001245	Serine-threonine/tyrosine-protein kinase catalytic domain	GO:0004672|GO:0006468
Phypoly_transcript_04598	64bbb1ac8da981fb3c3d935315c63bf0	712	Pfam	PF07714	Protein tyrosine kinase	181	425	5.7e-58	TRUE	2014-07-02	IPR001245	Serine-threonine/tyrosine-protein kinase catalytic domain	GO:0004672|GO:0006468
Phypoly_transcript_01103	691c45b5ea36ffcf8af0afc4b48f8d96	773	Pfam	PF07714	Protein tyrosine kinase	515	764	1.8e-65	TRUE	2014-07-02	IPR001245	Serine-threonine/tyrosine-protein kinase catalytic domain	GO:0004672|GO:0006468
Phypoly_transcript_01103	691c45b5ea36ffcf8af0afc4b48f8d96	773	Pfam	PF07714	Protein tyrosine kinase	4	243	4.8e-63	TRUE	2014-07-02	IPR001245	Serine-threonine/tyrosine-protein kinase catalytic domain	GO:0004672|GO:0006468
Phypoly_transcript_02559	192409e33a85ced36ad21dce32f167fb	916	Pfam	PF07714	Protein tyrosine kinase	209	492	1.7e-49	TRUE	2014-07-02	IPR001245	Serine-threonine/tyrosine-protein kinase catalytic domain	GO:0004672|GO:0006468
Phypoly_transcript_02274	f6fcd7b21dc2680142fa9699328b4cc2	524	Pfam	PF07714	Protein tyrosine kinase	265	518	6.4e-30	TRUE	2014-07-02	IPR001245	Serine-threonine/tyrosine-protein kinase catalytic domain	GO:0004672|GO:0006468
Phypoly_transcript_03773	bffbf8e9253ddbb8e3d5c6eb7b271067	695	Pfam	PF07714	Protein tyrosine kinase	417	674	4.6e-51	TRUE	2014-07-02	IPR001245	Serine-threonine/tyrosine-protein kinase catalytic domain	GO:0004672|GO:0006468
Phypoly_transcript_02958	f4f1346fe2b66b8ba4b59a86b1646ca8	799	Pfam	PF07714	Protein tyrosine kinase	33	278	1e-56	TRUE	2014-07-02	IPR001245	Serine-threonine/tyrosine-protein kinase catalytic domain	GO:0004672|GO:0006468
Phypoly_transcript_06094	ff4523aa644faa561a8fb90149c86eef	552	Pfam	PF07714	Protein tyrosine kinase	56	300	2.5e-63	TRUE	2014-07-02	IPR001245	Serine-threonine/tyrosine-protein kinase catalytic domain	GO:0004672|GO:0006468
Phypoly_transcript_03266	7df70f2a39b9bf88291e44229833188a	801	Pfam	PF07714	Protein tyrosine kinase	417	673	4.1e-53	TRUE	2014-07-02	IPR001245	Serine-threonine/tyrosine-protein kinase catalytic domain	GO:0004672|GO:0006468
Phypoly_transcript_00702	604fa2e811603c06dfee301393e1141c	599	Pfam	PF07714	Protein tyrosine kinase	130	379	7.9e-60	TRUE	2014-07-02	IPR001245	Serine-threonine/tyrosine-protein kinase catalytic domain	GO:0004672|GO:0006468
Phypoly_transcript_20574	f60accbafbd54b7062cce616b3660ca9	173	Pfam	PF07714	Protein tyrosine kinase	5	173	1e-30	TRUE	2014-07-02	IPR001245	Serine-threonine/tyrosine-protein kinase catalytic domain	GO:0004672|GO:0006468
Phypoly_transcript_04643	74bfce3872a051aba29ab3a4fa41d6d3	637	Pfam	PF07714	Protein tyrosine kinase	309	556	2.6e-63	TRUE	2014-07-02	IPR001245	Serine-threonine/tyrosine-protein kinase catalytic domain	GO:0004672|GO:0006468
Phypoly_transcript_18394	b3d19615660ce61d10e44509b14fc71e	243	Pfam	PF07714	Protein tyrosine kinase	1	181	9.3e-42	TRUE	2014-07-02	IPR001245	Serine-threonine/tyrosine-protein kinase catalytic domain	GO:0004672|GO:0006468
Phypoly_transcript_01987	4ae3562d92723729d65ae56fe9de1130	404	Pfam	PF07714	Protein tyrosine kinase	2	68	6.5e-08	TRUE	2014-07-02	IPR001245	Serine-threonine/tyrosine-protein kinase catalytic domain	GO:0004672|GO:0006468
Phypoly_transcript_02103	722cee6ee7c3b675f942cb076fa97100	928	Pfam	PF07714	Protein tyrosine kinase	18	246	6.6e-45	TRUE	2014-07-02	IPR001245	Serine-threonine/tyrosine-protein kinase catalytic domain	GO:0004672|GO:0006468
Phypoly_transcript_00022	dda78c8aa6322862edda8b53c142c65b	3252	Pfam	PF07714	Protein tyrosine kinase	1926	2196	7.1e-51	TRUE	2014-07-02	IPR001245	Serine-threonine/tyrosine-protein kinase catalytic domain	GO:0004672|GO:0006468
Phypoly_transcript_19455	5d3b1c3b33a9b9c381f85c77120172d2	238	Pfam	PF07714	Protein tyrosine kinase	3	222	1.6e-54	TRUE	2014-07-02	IPR001245	Serine-threonine/tyrosine-protein kinase catalytic domain	GO:0004672|GO:0006468
Phypoly_transcript_03176	06146725e6e28a0c089668c6df3c5c20	731	Pfam	PF07714	Protein tyrosine kinase	271	514	4.3e-59	TRUE	2014-07-02	IPR001245	Serine-threonine/tyrosine-protein kinase catalytic domain	GO:0004672|GO:0006468
Phypoly_transcript_06719	202f1d65290b14c3b454b1f1ccbaef8b	525	Pfam	PF07714	Protein tyrosine kinase	74	321	3e-56	TRUE	2014-07-02	IPR001245	Serine-threonine/tyrosine-protein kinase catalytic domain	GO:0004672|GO:0006468
Phypoly_transcript_08308	d1f3f15af9e72e96152d33bae41f3793	487	Pfam	PF07714	Protein tyrosine kinase	232	484	3e-66	TRUE	2014-07-02	IPR001245	Serine-threonine/tyrosine-protein kinase catalytic domain	GO:0004672|GO:0006468
Phypoly_transcript_05796	3ff2460933e7b8bd1536c3e06a16a748	597	Pfam	PF07714	Protein tyrosine kinase	325	572	5e-58	TRUE	2014-07-02	IPR001245	Serine-threonine/tyrosine-protein kinase catalytic domain	GO:0004672|GO:0006468
Phypoly_transcript_03436	458ab6739ae183d7c38b94fd5be1e1c6	686	Pfam	PF07714	Protein tyrosine kinase	415	665	1.4e-67	TRUE	2014-07-02	IPR001245	Serine-threonine/tyrosine-protein kinase catalytic domain	GO:0004672|GO:0006468
Phypoly_transcript_01825	f96e26bec2d2306a73780ba51a214a70	933	Pfam	PF07714	Protein tyrosine kinase	675	925	1.2e-47	TRUE	2014-07-02	IPR001245	Serine-threonine/tyrosine-protein kinase catalytic domain	GO:0004672|GO:0006468
Phypoly_transcript_01825	f96e26bec2d2306a73780ba51a214a70	933	Pfam	PF07714	Protein tyrosine kinase	135	389	3.9e-66	TRUE	2014-07-02	IPR001245	Serine-threonine/tyrosine-protein kinase catalytic domain	GO:0004672|GO:0006468
Phypoly_transcript_00784	53aa6e6bc04c812854f806363584832f	1125	Pfam	PF07714	Protein tyrosine kinase	845	1101	3.5e-51	TRUE	2014-07-02	IPR001245	Serine-threonine/tyrosine-protein kinase catalytic domain	GO:0004672|GO:0006468
Phypoly_transcript_01959	3e1ea2284dbd7a07befeca22952c704b	824	Pfam	PF07714	Protein tyrosine kinase	431	680	9.7e-76	TRUE	2014-07-02	IPR001245	Serine-threonine/tyrosine-protein kinase catalytic domain	GO:0004672|GO:0006468
Phypoly_transcript_17970	48504b05bbc6318cdc655163b88da302	217	Pfam	PF07714	Protein tyrosine kinase	1	210	3e-45	TRUE	2014-07-02	IPR001245	Serine-threonine/tyrosine-protein kinase catalytic domain	GO:0004672|GO:0006468
Phypoly_transcript_01436	b2cbcf7e225ec01919d6be902f781b06	782	Pfam	PF07714	Protein tyrosine kinase	306	553	1.9e-46	TRUE	2014-07-02	IPR001245	Serine-threonine/tyrosine-protein kinase catalytic domain	GO:0004672|GO:0006468
Phypoly_transcript_01436	b2cbcf7e225ec01919d6be902f781b06	782	Pfam	PF07714	Protein tyrosine kinase	608	770	4.7e-42	TRUE	2014-07-02	IPR001245	Serine-threonine/tyrosine-protein kinase catalytic domain	GO:0004672|GO:0006468
Phypoly_transcript_01154	09345468e2d3e842a0799a83d11a4417	1192	Pfam	PF07714	Protein tyrosine kinase	572	828	1e-57	TRUE	2014-07-02	IPR001245	Serine-threonine/tyrosine-protein kinase catalytic domain	GO:0004672|GO:0006468
Phypoly_transcript_05293	8fb8b583975a1f67aeb0101cb6f7c9b9	517	Pfam	PF07714	Protein tyrosine kinase	266	511	3.1e-61	TRUE	2014-07-02	IPR001245	Serine-threonine/tyrosine-protein kinase catalytic domain	GO:0004672|GO:0006468
Phypoly_transcript_19505	b94c7c82382d8da352a9199f30997a31	105	Pfam	PF07714	Protein tyrosine kinase	9	105	6.8e-24	TRUE	2014-07-02	IPR001245	Serine-threonine/tyrosine-protein kinase catalytic domain	GO:0004672|GO:0006468
Phypoly_transcript_11818	2248b4db57d99b4e16f743464423888d	369	Pfam	PF07714	Protein tyrosine kinase	120	367	1.1e-67	TRUE	2014-07-02	IPR001245	Serine-threonine/tyrosine-protein kinase catalytic domain	GO:0004672|GO:0006468
Phypoly_transcript_09842	eca10b5b19b73e343e9753aec432be78	392	Pfam	PF07714	Protein tyrosine kinase	138	387	1.8e-49	TRUE	2014-07-02	IPR001245	Serine-threonine/tyrosine-protein kinase catalytic domain	GO:0004672|GO:0006468
Phypoly_transcript_02696	e45788a7d6560e3754c0027d0a8cf294	373	Pfam	PF07714	Protein tyrosine kinase	1	202	1.3e-49	TRUE	2014-07-02	IPR001245	Serine-threonine/tyrosine-protein kinase catalytic domain	GO:0004672|GO:0006468
Phypoly_transcript_01474	6929ba91d581050b0df8d48960ffba7a	946	Pfam	PF07714	Protein tyrosine kinase	571	818	5.3e-64	TRUE	2014-07-02	IPR001245	Serine-threonine/tyrosine-protein kinase catalytic domain	GO:0004672|GO:0006468
Phypoly_transcript_04884	0155f71a2de62e492dca38c12fa2d8da	288	Pfam	PF07714	Protein tyrosine kinase	10	255	3.3e-57	TRUE	2014-07-02	IPR001245	Serine-threonine/tyrosine-protein kinase catalytic domain	GO:0004672|GO:0006468
Phypoly_transcript_07123	78e6c8347d4b807d7b80cbe91828b839	506	Pfam	PF07714	Protein tyrosine kinase	294	484	3.9e-34	TRUE	2014-07-02	IPR001245	Serine-threonine/tyrosine-protein kinase catalytic domain	GO:0004672|GO:0006468
Phypoly_transcript_13967	952fa88a5ff0d613080abc8008c37287	321	Pfam	PF07714	Protein tyrosine kinase	169	267	1.5e-10	TRUE	2014-07-02	IPR001245	Serine-threonine/tyrosine-protein kinase catalytic domain	GO:0004672|GO:0006468
Phypoly_transcript_06211	e998cd99e533e862a4328b2290652ee5	586	Pfam	PF07714	Protein tyrosine kinase	332	583	1.2e-57	TRUE	2014-07-02	IPR001245	Serine-threonine/tyrosine-protein kinase catalytic domain	GO:0004672|GO:0006468
Phypoly_transcript_00182	9b0171af935f0a2362772905ec77db99	2023	Pfam	PF07714	Protein tyrosine kinase	956	1240	3e-46	TRUE	2014-07-02	IPR001245	Serine-threonine/tyrosine-protein kinase catalytic domain	GO:0004672|GO:0006468
Phypoly_transcript_00444	1d3c680bc4658bf68403d4808f613692	908	Pfam	PF07714	Protein tyrosine kinase	141	384	5.5e-58	TRUE	2014-07-02	IPR001245	Serine-threonine/tyrosine-protein kinase catalytic domain	GO:0004672|GO:0006468
Phypoly_transcript_00444	1d3c680bc4658bf68403d4808f613692	908	Pfam	PF07714	Protein tyrosine kinase	648	900	1.7e-57	TRUE	2014-07-02	IPR001245	Serine-threonine/tyrosine-protein kinase catalytic domain	GO:0004672|GO:0006468
Phypoly_transcript_02045	46955cb7e452d249e87940e35199e07f	996	Pfam	PF07714	Protein tyrosine kinase	801	996	9.3e-32	TRUE	2014-07-02	IPR001245	Serine-threonine/tyrosine-protein kinase catalytic domain	GO:0004672|GO:0006468
Phypoly_transcript_05568	122d6900af311d772dbc5832be673563	627	Pfam	PF07714	Protein tyrosine kinase	399	620	2.2e-55	TRUE	2014-07-02	IPR001245	Serine-threonine/tyrosine-protein kinase catalytic domain	GO:0004672|GO:0006468
Phypoly_transcript_25501	ce7e1aaa5124096ce6b24c4d0cb3d6e0	173	Pfam	PF07714	Protein tyrosine kinase	114	172	4.6e-10	TRUE	2014-07-02	IPR001245	Serine-threonine/tyrosine-protein kinase catalytic domain	GO:0004672|GO:0006468
Phypoly_transcript_06464	8785a197496241d76e9d6af6e4d74455	473	Pfam	PF07714	Protein tyrosine kinase	194	436	1.6e-58	TRUE	2014-07-02	IPR001245	Serine-threonine/tyrosine-protein kinase catalytic domain	GO:0004672|GO:0006468
Phypoly_transcript_15701	607f6023ec4f09395784250e16006e53	245	Pfam	PF07714	Protein tyrosine kinase	44	228	1.3e-23	TRUE	2014-07-02	IPR001245	Serine-threonine/tyrosine-protein kinase catalytic domain	GO:0004672|GO:0006468
Phypoly_transcript_01820	a3f28493f04f33cad3ddad06da830a91	966	Pfam	PF07714	Protein tyrosine kinase	186	442	1.9e-63	TRUE	2014-07-02	IPR001245	Serine-threonine/tyrosine-protein kinase catalytic domain	GO:0004672|GO:0006468
Phypoly_transcript_01820	a3f28493f04f33cad3ddad06da830a91	966	Pfam	PF07714	Protein tyrosine kinase	725	966	5.7e-47	TRUE	2014-07-02	IPR001245	Serine-threonine/tyrosine-protein kinase catalytic domain	GO:0004672|GO:0006468
Phypoly_transcript_02228	75115c2653a3ffa1b7d8d28f65e93917	903	Pfam	PF07714	Protein tyrosine kinase	648	898	2.8e-64	TRUE	2014-07-02	IPR001245	Serine-threonine/tyrosine-protein kinase catalytic domain	GO:0004672|GO:0006468
Phypoly_transcript_15806	8586ad012061de113f21451cf5776275	265	Pfam	PF07714	Protein tyrosine kinase	8	247	3.6e-49	TRUE	2014-07-02	IPR001245	Serine-threonine/tyrosine-protein kinase catalytic domain	GO:0004672|GO:0006468
Phypoly_transcript_09079	20aea9b29c9997b5c458f10104755f66	438	Pfam	PF07714	Protein tyrosine kinase	111	355	1.3e-59	TRUE	2014-07-02	IPR001245	Serine-threonine/tyrosine-protein kinase catalytic domain	GO:0004672|GO:0006468
Phypoly_transcript_04071	83bf362bab8f22fdaa75dc33496e1af1	457	Pfam	PF07714	Protein tyrosine kinase	35	293	3e-50	TRUE	2014-07-02	IPR001245	Serine-threonine/tyrosine-protein kinase catalytic domain	GO:0004672|GO:0006468
Phypoly_transcript_07418	90a9eef88873ea7d71a909b50ec9e080	512	Pfam	PF07714	Protein tyrosine kinase	263	503	1.5e-37	TRUE	2014-07-02	IPR001245	Serine-threonine/tyrosine-protein kinase catalytic domain	GO:0004672|GO:0006468
Phypoly_transcript_00525	a1341f207c633808f6c97011d28c2b10	757	Pfam	PF07714	Protein tyrosine kinase	462	709	1.6e-54	TRUE	2014-07-02	IPR001245	Serine-threonine/tyrosine-protein kinase catalytic domain	GO:0004672|GO:0006468
Phypoly_transcript_07766	33b13f9b1deb4447a395ed864451fb7c	458	Pfam	PF07714	Protein tyrosine kinase	186	445	7.5e-52	TRUE	2014-07-02	IPR001245	Serine-threonine/tyrosine-protein kinase catalytic domain	GO:0004672|GO:0006468
Phypoly_transcript_09938	8d6a39f15bc43d00ba24521dcbfbe3c2	380	Pfam	PF07714	Protein tyrosine kinase	128	376	4.7e-65	TRUE	2014-07-02	IPR001245	Serine-threonine/tyrosine-protein kinase catalytic domain	GO:0004672|GO:0006468
Phypoly_transcript_08565	d66a2ab1509ed5955f20e6dc86ae45da	475	Pfam	PF07714	Protein tyrosine kinase	29	273	1.2e-55	TRUE	2014-07-02	IPR001245	Serine-threonine/tyrosine-protein kinase catalytic domain	GO:0004672|GO:0006468
Phypoly_transcript_16249	adff44a955eab6648870294479486d4e	165	Pfam	PF07714	Protein tyrosine kinase	2	121	2.8e-26	TRUE	2014-07-02	IPR001245	Serine-threonine/tyrosine-protein kinase catalytic domain	GO:0004672|GO:0006468
Phypoly_transcript_07327	4e9409041d2a2f20bb89103e4cf4ad5c	489	Pfam	PF07714	Protein tyrosine kinase	235	481	8.9e-48	TRUE	2014-07-02	IPR001245	Serine-threonine/tyrosine-protein kinase catalytic domain	GO:0004672|GO:0006468
Phypoly_transcript_02424	9004bade42e12e1e874a1eaa4754b043	895	Pfam	PF07714	Protein tyrosine kinase	255	534	1.4e-43	TRUE	2014-07-02	IPR001245	Serine-threonine/tyrosine-protein kinase catalytic domain	GO:0004672|GO:0006468
Phypoly_transcript_06574	19f7ca4de8e3f2603b2332c59309ee81	449	Pfam	PF07714	Protein tyrosine kinase	219	433	2.1e-57	TRUE	2014-07-02	IPR001245	Serine-threonine/tyrosine-protein kinase catalytic domain	GO:0004672|GO:0006468
Phypoly_transcript_10551	b8dc07998807145ea493addc39668a39	251	Pfam	PF07714	Protein tyrosine kinase	117	248	2.4e-30	TRUE	2014-07-02	IPR001245	Serine-threonine/tyrosine-protein kinase catalytic domain	GO:0004672|GO:0006468
Phypoly_transcript_20707	a011a81c21d387b115a96c8903aedf42	128	Pfam	PF07714	Protein tyrosine kinase	12	48	3.7e-05	TRUE	2014-07-02	IPR001245	Serine-threonine/tyrosine-protein kinase catalytic domain	GO:0004672|GO:0006468
Phypoly_transcript_03046	8ffbd042b892b1ab11437a8a886bf233	732	Pfam	PF07714	Protein tyrosine kinase	194	440	6e-66	TRUE	2014-07-02	IPR001245	Serine-threonine/tyrosine-protein kinase catalytic domain	GO:0004672|GO:0006468
Phypoly_transcript_04803	6dfaef8f5fb3240e602ebd694900b915	606	Pfam	PF07714	Protein tyrosine kinase	354	602	1.9e-67	TRUE	2014-07-02	IPR001245	Serine-threonine/tyrosine-protein kinase catalytic domain	GO:0004672|GO:0006468
Phypoly_transcript_00358	942638fda5fdca5ffe58a8fb5ec4a80e	1649	Pfam	PF07714	Protein tyrosine kinase	939	1184	4.3e-71	TRUE	2014-07-02	IPR001245	Serine-threonine/tyrosine-protein kinase catalytic domain	GO:0004672|GO:0006468
Phypoly_transcript_06732	e35cfc6773753ecf821e17bdc9d696a4	502	Pfam	PF07714	Protein tyrosine kinase	23	277	7e-63	TRUE	2014-07-02	IPR001245	Serine-threonine/tyrosine-protein kinase catalytic domain	GO:0004672|GO:0006468
Phypoly_transcript_14515	7dfacad0c499265cb23498428531f6f9	148	Pfam	PF07714	Protein tyrosine kinase	55	143	2.5e-22	TRUE	2014-07-02	IPR001245	Serine-threonine/tyrosine-protein kinase catalytic domain	GO:0004672|GO:0006468
Phypoly_transcript_16038	d9a98d879bf47d8ee4f86a83b92990e9	296	Pfam	PF07714	Protein tyrosine kinase	205	295	5.3e-17	TRUE	2014-07-02	IPR001245	Serine-threonine/tyrosine-protein kinase catalytic domain	GO:0004672|GO:0006468
Phypoly_transcript_05714	2a8a531050f85b272f69822c6423fda0	314	Pfam	PF07714	Protein tyrosine kinase	59	305	4.7e-64	TRUE	2014-07-02	IPR001245	Serine-threonine/tyrosine-protein kinase catalytic domain	GO:0004672|GO:0006468
Phypoly_transcript_02015	28f5038302b2c01f58f84659327875a6	480	Pfam	PF07714	Protein tyrosine kinase	227	475	3.1e-64	TRUE	2014-07-02	IPR001245	Serine-threonine/tyrosine-protein kinase catalytic domain	GO:0004672|GO:0006468
Phypoly_transcript_19307	5b09e0d05c65034a4bc47936b08bb5d5	66	Pfam	PF07714	Protein tyrosine kinase	2	61	7.9e-08	TRUE	2014-07-02	IPR001245	Serine-threonine/tyrosine-protein kinase catalytic domain	GO:0004672|GO:0006468
Phypoly_transcript_22100	862e70bfc38981dcce073e9fbb2a57f2	180	Pfam	PF07714	Protein tyrosine kinase	12	53	1.2e-06	TRUE	2014-07-02	IPR001245	Serine-threonine/tyrosine-protein kinase catalytic domain	GO:0004672|GO:0006468
Phypoly_transcript_22785	0754b83464382764e2b38842c8e5ea86	145	Pfam	PF07714	Protein tyrosine kinase	1	90	1.5e-16	TRUE	2014-07-02	IPR001245	Serine-threonine/tyrosine-protein kinase catalytic domain	GO:0004672|GO:0006468
Phypoly_transcript_19522	b6560738320407d9fac1406ca20bb3ae	166	Pfam	PF07714	Protein tyrosine kinase	2	154	7.2e-37	TRUE	2014-07-02	IPR001245	Serine-threonine/tyrosine-protein kinase catalytic domain	GO:0004672|GO:0006468
Phypoly_transcript_14806	a5d1bd4d0010ebf082ff2e240a5e9073	283	Pfam	PF07714	Protein tyrosine kinase	226	283	6.2e-06	TRUE	2014-07-02	IPR001245	Serine-threonine/tyrosine-protein kinase catalytic domain	GO:0004672|GO:0006468
Phypoly_transcript_08615	024398ab5794bef42fb4a984fea18792	492	Pfam	PF07714	Protein tyrosine kinase	3	167	6.6e-41	TRUE	2014-07-02	IPR001245	Serine-threonine/tyrosine-protein kinase catalytic domain	GO:0004672|GO:0006468
Phypoly_transcript_10525	e756a23e62fc526a3ce353cd92c66029	317	Pfam	PF07714	Protein tyrosine kinase	4	219	3.6e-49	TRUE	2014-07-02	IPR001245	Serine-threonine/tyrosine-protein kinase catalytic domain	GO:0004672|GO:0006468
Phypoly_transcript_06345	95f3682666d09cc235a270b37377a322	558	Pfam	PF07714	Protein tyrosine kinase	35	281	4.7e-58	TRUE	2014-07-02	IPR001245	Serine-threonine/tyrosine-protein kinase catalytic domain	GO:0004672|GO:0006468
Phypoly_transcript_29657	80fcc124e8b83ad21f78df59f2a5f571	64	Pfam	PF07714	Protein tyrosine kinase	2	62	7.3e-12	TRUE	2014-07-02	IPR001245	Serine-threonine/tyrosine-protein kinase catalytic domain	GO:0004672|GO:0006468
Phypoly_transcript_26316	391299ee456fb8526ceba68c8b3696e7	150	Pfam	PF07714	Protein tyrosine kinase	15	150	1.4e-22	TRUE	2014-07-02	IPR001245	Serine-threonine/tyrosine-protein kinase catalytic domain	GO:0004672|GO:0006468
Phypoly_transcript_22969	7ed565727e9b8eaeef752953fc934a0a	168	Pfam	PF07714	Protein tyrosine kinase	46	163	4.6e-21	TRUE	2014-07-02	IPR001245	Serine-threonine/tyrosine-protein kinase catalytic domain	GO:0004672|GO:0006468
Phypoly_transcript_04368	a625f5b5010cdafefe749306a5d57196	627	Pfam	PF07714	Protein tyrosine kinase	16	273	3.7e-48	TRUE	2014-07-02	IPR001245	Serine-threonine/tyrosine-protein kinase catalytic domain	GO:0004672|GO:0006468
Phypoly_transcript_27382	d98060096c5aa3f1bd81c0e0de40400d	141	Pfam	PF07714	Protein tyrosine kinase	1	141	7e-33	TRUE	2014-07-02	IPR001245	Serine-threonine/tyrosine-protein kinase catalytic domain	GO:0004672|GO:0006468
Phypoly_transcript_05345	bd0322c80960a017f0d9e24ad8fb58e6	609	Pfam	PF07714	Protein tyrosine kinase	353	606	7.6e-64	TRUE	2014-07-02	IPR001245	Serine-threonine/tyrosine-protein kinase catalytic domain	GO:0004672|GO:0006468
Phypoly_transcript_00537	8cd873b3807ffedf8524673ccc5282d7	1434	Pfam	PF07714	Protein tyrosine kinase	670	873	3.8e-39	TRUE	2014-07-02	IPR001245	Serine-threonine/tyrosine-protein kinase catalytic domain	GO:0004672|GO:0006468
Phypoly_transcript_05614	fe4ea200e4dd9f146aa33c8dd95c0202	546	Pfam	PF07714	Protein tyrosine kinase	99	144	1.1e-06	TRUE	2014-07-02	IPR001245	Serine-threonine/tyrosine-protein kinase catalytic domain	GO:0004672|GO:0006468
Phypoly_transcript_04225	b85ad82580010bd3ca927c47fe4dddef	718	Pfam	PF07714	Protein tyrosine kinase	427	673	4e-73	TRUE	2014-07-02	IPR001245	Serine-threonine/tyrosine-protein kinase catalytic domain	GO:0004672|GO:0006468
Phypoly_transcript_10292	fe0939ff989ab8d53c8538858c3361ff	310	Pfam	PF07714	Protein tyrosine kinase	15	271	3.4e-54	TRUE	2014-07-02	IPR001245	Serine-threonine/tyrosine-protein kinase catalytic domain	GO:0004672|GO:0006468
Phypoly_transcript_19993	780bc3be7dc536e827cada9fa70e764e	153	Pfam	PF07714	Protein tyrosine kinase	3	152	2.7e-28	TRUE	2014-07-02	IPR001245	Serine-threonine/tyrosine-protein kinase catalytic domain	GO:0004672|GO:0006468
Phypoly_transcript_05058	6c94dcfb14a44bd423e2ede7e8591918	586	Pfam	PF07714	Protein tyrosine kinase	121	372	3.2e-62	TRUE	2014-07-02	IPR001245	Serine-threonine/tyrosine-protein kinase catalytic domain	GO:0004672|GO:0006468
Phypoly_transcript_09288	46b191967ac8d2387d40dcfa885cbe2b	431	Pfam	PF07714	Protein tyrosine kinase	8	267	2.1e-42	TRUE	2014-07-02	IPR001245	Serine-threonine/tyrosine-protein kinase catalytic domain	GO:0004672|GO:0006468
Phypoly_transcript_11787	1f9704af979a0cc4c44ee9618132996c	221	Pfam	PF07714	Protein tyrosine kinase	108	206	3.2e-17	TRUE	2014-07-02	IPR001245	Serine-threonine/tyrosine-protein kinase catalytic domain	GO:0004672|GO:0006468
Phypoly_transcript_23542	03b91add3432fdc6661f11a34697c2c8	182	Pfam	PF07714	Protein tyrosine kinase	2	182	2e-48	TRUE	2014-07-02	IPR001245	Serine-threonine/tyrosine-protein kinase catalytic domain	GO:0004672|GO:0006468
Phypoly_transcript_18268	dc2d3cc179aab5a590dc12aba017c9ee	171	Pfam	PF07714	Protein tyrosine kinase	8	163	3.3e-33	TRUE	2014-07-02	IPR001245	Serine-threonine/tyrosine-protein kinase catalytic domain	GO:0004672|GO:0006468
Phypoly_transcript_14967	808c8ba90bf878a73f150dbf369b6fa9	238	Pfam	PF07714	Protein tyrosine kinase	135	224	1.2e-18	TRUE	2014-07-02	IPR001245	Serine-threonine/tyrosine-protein kinase catalytic domain	GO:0004672|GO:0006468
Phypoly_transcript_24925	8927e73bbec9e68a139602427b54af0c	130	Pfam	PF07714	Protein tyrosine kinase	1	64	4.3e-10	TRUE	2014-07-02	IPR001245	Serine-threonine/tyrosine-protein kinase catalytic domain	GO:0004672|GO:0006468
Phypoly_transcript_06144	1a06f22a356f022edec6da0b7f18dc4b	521	Pfam	PF07714	Protein tyrosine kinase	40	293	6.9e-60	TRUE	2014-07-02	IPR001245	Serine-threonine/tyrosine-protein kinase catalytic domain	GO:0004672|GO:0006468
Phypoly_transcript_01892	8c3b15293b83ced8f2e995e21783f2ad	955	Pfam	PF07714	Protein tyrosine kinase	425	620	6.2e-22	TRUE	2014-07-02	IPR001245	Serine-threonine/tyrosine-protein kinase catalytic domain	GO:0004672|GO:0006468
Phypoly_transcript_09593	129b61f977fe1b3508600c97bf056d11	370	Pfam	PF07714	Protein tyrosine kinase	110	361	3.1e-49	TRUE	2014-07-02	IPR001245	Serine-threonine/tyrosine-protein kinase catalytic domain	GO:0004672|GO:0006468
Phypoly_transcript_15669	35053f401b92c7aca40335d58e0dd669	299	Pfam	PF07714	Protein tyrosine kinase	55	298	1.2e-40	TRUE	2014-07-02	IPR001245	Serine-threonine/tyrosine-protein kinase catalytic domain	GO:0004672|GO:0006468
Phypoly_transcript_12081	e19c5f868e08a5d7b385e725e6dbd4e7	315	Pfam	PF07714	Protein tyrosine kinase	33	279	3.6e-52	TRUE	2014-07-02	IPR001245	Serine-threonine/tyrosine-protein kinase catalytic domain	GO:0004672|GO:0006468
Phypoly_transcript_21290	ab0e4c332b4117afb7a6a484846c9bbf	186	Pfam	PF07714	Protein tyrosine kinase	68	186	2.5e-22	TRUE	2014-07-02	IPR001245	Serine-threonine/tyrosine-protein kinase catalytic domain	GO:0004672|GO:0006468
Phypoly_transcript_15191	313e660cfcc318fbc5ed678a409f0b0c	314	Pfam	PF07714	Protein tyrosine kinase	133	313	2.1e-39	TRUE	2014-07-02	IPR001245	Serine-threonine/tyrosine-protein kinase catalytic domain	GO:0004672|GO:0006468
Phypoly_transcript_02317	b6e4447147a2321e1a1e793bb06876a2	440	Pfam	PF07714	Protein tyrosine kinase	68	327	7.9e-50	TRUE	2014-07-02	IPR001245	Serine-threonine/tyrosine-protein kinase catalytic domain	GO:0004672|GO:0006468
Phypoly_transcript_17422	58579695c24ca8b92f71c1e8c5f85686	113	Pfam	PF07714	Protein tyrosine kinase	13	106	2.8e-14	TRUE	2014-07-02	IPR001245	Serine-threonine/tyrosine-protein kinase catalytic domain	GO:0004672|GO:0006468
Phypoly_transcript_19862	8df9476043039726f2812adb5f7b544f	148	Pfam	PF07714	Protein tyrosine kinase	1	144	4.4e-30	TRUE	2014-07-02	IPR001245	Serine-threonine/tyrosine-protein kinase catalytic domain	GO:0004672|GO:0006468
Phypoly_transcript_01029	ebf12948c31349ce4083dd053098e95a	1090	Pfam	PF07714	Protein tyrosine kinase	465	704	1e-38	TRUE	2014-07-02	IPR001245	Serine-threonine/tyrosine-protein kinase catalytic domain	GO:0004672|GO:0006468
Phypoly_transcript_00455	1c723d219bae8e3cdec4862340dabe3c	1516	ProSitePatterns	PS00108	Serine/Threonine protein kinases active-site signature.	1070	1082	-	TRUE	2014-07-02	IPR008271	Serine/threonine-protein kinase, active site	GO:0004674|GO:0006468
Phypoly_transcript_07863	89d379ccd22aae68315011b500889f89	434	ProSitePatterns	PS00108	Serine/Threonine protein kinases active-site signature.	258	270	-	TRUE	2014-07-02	IPR008271	Serine/threonine-protein kinase, active site	GO:0004674|GO:0006468
Phypoly_transcript_00072	58a81cb34e82c1730a4f452bc00a0124	2053	ProSitePatterns	PS00108	Serine/Threonine protein kinases active-site signature.	1861	1873	-	TRUE	2014-07-02	IPR008271	Serine/threonine-protein kinase, active site	GO:0004674|GO:0006468
Phypoly_transcript_00082	343be77c469521425cf859a093e7b083	2276	ProSitePatterns	PS00108	Serine/Threonine protein kinases active-site signature.	1682	1694	-	TRUE	2014-07-02	IPR008271	Serine/threonine-protein kinase, active site	GO:0004674|GO:0006468
Phypoly_transcript_03166	4d2b5b35f63c737857c738c5c1fa579d	837	ProSitePatterns	PS00108	Serine/Threonine protein kinases active-site signature.	697	709	-	TRUE	2014-07-02	IPR008271	Serine/threonine-protein kinase, active site	GO:0004674|GO:0006468
Phypoly_transcript_08979	2bdeabfef28a5af547a1ab179d933be3	343	ProSitePatterns	PS00108	Serine/Threonine protein kinases active-site signature.	207	219	-	TRUE	2014-07-02	IPR008271	Serine/threonine-protein kinase, active site	GO:0004674|GO:0006468
Phypoly_transcript_02502	bd7fbbe3094a60e0c801cdfef3bed58a	882	ProSitePatterns	PS00108	Serine/Threonine protein kinases active-site signature.	220	232	-	TRUE	2014-07-02	IPR008271	Serine/threonine-protein kinase, active site	GO:0004674|GO:0006468
Phypoly_transcript_01619	475582a702c06dd2aaf2c72a1eceab63	911	ProSitePatterns	PS00108	Serine/Threonine protein kinases active-site signature.	136	148	-	TRUE	2014-07-02	IPR008271	Serine/threonine-protein kinase, active site	GO:0004674|GO:0006468
Phypoly_transcript_00314	a5d71ab9a0d8f150e877ee46187987d7	1737	ProSitePatterns	PS00108	Serine/Threonine protein kinases active-site signature.	952	964	-	TRUE	2014-07-02	IPR008271	Serine/threonine-protein kinase, active site	GO:0004674|GO:0006468
Phypoly_transcript_04694	aee25fff96c733602f39aaa106ccd382	675	ProSitePatterns	PS00108	Serine/Threonine protein kinases active-site signature.	501	513	-	TRUE	2014-07-02	IPR008271	Serine/threonine-protein kinase, active site	GO:0004674|GO:0006468
Phypoly_transcript_05419	ae1f5d236db0eb8e41bfaded855b5365	491	ProSitePatterns	PS00108	Serine/Threonine protein kinases active-site signature.	339	351	-	TRUE	2014-07-02	IPR008271	Serine/threonine-protein kinase, active site	GO:0004674|GO:0006468
Phypoly_transcript_00798	64999c244845caf6d3be033ec3b81ad3	1320	ProSitePatterns	PS00108	Serine/Threonine protein kinases active-site signature.	1154	1166	-	TRUE	2014-07-02	IPR008271	Serine/threonine-protein kinase, active site	GO:0004674|GO:0006468
Phypoly_transcript_02613	fd163d675908e915e8818088282c0b0c	723	ProSitePatterns	PS00108	Serine/Threonine protein kinases active-site signature.	547	559	-	TRUE	2014-07-02	IPR008271	Serine/threonine-protein kinase, active site	GO:0004674|GO:0006468
Phypoly_transcript_01921	1d2975b59fe3b749f5f3ea2c4f6eec37	901	ProSitePatterns	PS00108	Serine/Threonine protein kinases active-site signature.	765	777	-	TRUE	2014-07-02	IPR008271	Serine/threonine-protein kinase, active site	GO:0004674|GO:0006468
Phypoly_transcript_01921	1d2975b59fe3b749f5f3ea2c4f6eec37	901	ProSitePatterns	PS00108	Serine/Threonine protein kinases active-site signature.	255	267	-	TRUE	2014-07-02	IPR008271	Serine/threonine-protein kinase, active site	GO:0004674|GO:0006468
Phypoly_transcript_01196	a10fed1d61b72af6feb36353b19b4446	1179	ProSitePatterns	PS00108	Serine/Threonine protein kinases active-site signature.	160	172	-	TRUE	2014-07-02	IPR008271	Serine/threonine-protein kinase, active site	GO:0004674|GO:0006468
Phypoly_transcript_02833	488b4d6067cd17f8da2400a7602c90fd	822	ProSitePatterns	PS00108	Serine/Threonine protein kinases active-site signature.	656	668	-	TRUE	2014-07-02	IPR008271	Serine/threonine-protein kinase, active site	GO:0004674|GO:0006468
Phypoly_transcript_03318	ffba2a92913ec172d790e085d5022385	785	ProSitePatterns	PS00108	Serine/Threonine protein kinases active-site signature.	242	254	-	TRUE	2014-07-02	IPR008271	Serine/threonine-protein kinase, active site	GO:0004674|GO:0006468
Phypoly_transcript_07245	217e4a5f1484dee3de76e6b69eb7d6d9	493	ProSitePatterns	PS00108	Serine/Threonine protein kinases active-site signature.	155	167	-	TRUE	2014-07-02	IPR008271	Serine/threonine-protein kinase, active site	GO:0004674|GO:0006468
Phypoly_transcript_07548	13cdcde6559ef2821d397d358db5cca4	359	ProSitePatterns	PS00108	Serine/Threonine protein kinases active-site signature.	170	182	-	TRUE	2014-07-02	IPR008271	Serine/threonine-protein kinase, active site	GO:0004674|GO:0006468
Phypoly_transcript_25843	9797142c96190660c6ec3e9a3fbfc52b	127	ProSitePatterns	PS00108	Serine/Threonine protein kinases active-site signature.	73	85	-	TRUE	2014-07-02	IPR008271	Serine/threonine-protein kinase, active site	GO:0004674|GO:0006468
Phypoly_transcript_04043	6b144414b588886d6ae51df59050ba83	368	ProSitePatterns	PS00108	Serine/Threonine protein kinases active-site signature.	179	191	-	TRUE	2014-07-02	IPR008271	Serine/threonine-protein kinase, active site	GO:0004674|GO:0006468
Phypoly_transcript_06573	b50b88afaaf0e0fc20a1352bb5c877bc	399	ProSitePatterns	PS00108	Serine/Threonine protein kinases active-site signature.	136	148	-	TRUE	2014-07-02	IPR008271	Serine/threonine-protein kinase, active site	GO:0004674|GO:0006468
Phypoly_transcript_05277	cc80e35dcce0b7b64038972fcc39e1c4	641	ProSitePatterns	PS00108	Serine/Threonine protein kinases active-site signature.	430	442	-	TRUE	2014-07-02	IPR008271	Serine/threonine-protein kinase, active site	GO:0004674|GO:0006468
Phypoly_transcript_02362	7630171a68c5662cceb7d2c80fc34669	736	ProSitePatterns	PS00108	Serine/Threonine protein kinases active-site signature.	601	613	-	TRUE	2014-07-02	IPR008271	Serine/threonine-protein kinase, active site	GO:0004674|GO:0006468
Phypoly_transcript_02362	7630171a68c5662cceb7d2c80fc34669	736	ProSitePatterns	PS00108	Serine/Threonine protein kinases active-site signature.	84	96	-	TRUE	2014-07-02	IPR008271	Serine/threonine-protein kinase, active site	GO:0004674|GO:0006468
Phypoly_transcript_01530	b99fd8caef243eae8b12950f818413b9	1077	ProSitePatterns	PS00108	Serine/Threonine protein kinases active-site signature.	303	315	-	TRUE	2014-07-02	IPR008271	Serine/threonine-protein kinase, active site	GO:0004674|GO:0006468
Phypoly_transcript_01530	b99fd8caef243eae8b12950f818413b9	1077	ProSitePatterns	PS00108	Serine/Threonine protein kinases active-site signature.	936	948	-	TRUE	2014-07-02	IPR008271	Serine/threonine-protein kinase, active site	GO:0004674|GO:0006468
Phypoly_transcript_00581	68801fd055f9d1f6231c44e80a43fb64	1430	ProSitePatterns	PS00108	Serine/Threonine protein kinases active-site signature.	1121	1133	-	TRUE	2014-07-02	IPR008271	Serine/threonine-protein kinase, active site	GO:0004674|GO:0006468
Phypoly_transcript_02110	46eebb3f507f31fa45276c93e73d69ae	779	ProSitePatterns	PS00108	Serine/Threonine protein kinases active-site signature.	276	288	-	TRUE	2014-07-02	IPR008271	Serine/threonine-protein kinase, active site	GO:0004674|GO:0006468
Phypoly_transcript_00346	62ed465250d3f339148f31276ad44660	1165	ProSitePatterns	PS00108	Serine/Threonine protein kinases active-site signature.	1004	1016	-	TRUE	2014-07-02	IPR008271	Serine/threonine-protein kinase, active site	GO:0004674|GO:0006468
Phypoly_transcript_00196	813c4f5e0fa1d3e7c9febb5e73185625	1895	ProSitePatterns	PS00108	Serine/Threonine protein kinases active-site signature.	1102	1114	-	TRUE	2014-07-02	IPR008271	Serine/threonine-protein kinase, active site	GO:0004674|GO:0006468
Phypoly_transcript_10910	1d79ffbc43c81396bd44e440743434d7	314	ProSitePatterns	PS00108	Serine/Threonine protein kinases active-site signature.	152	164	-	TRUE	2014-07-02	IPR008271	Serine/threonine-protein kinase, active site	GO:0004674|GO:0006468
Phypoly_transcript_08443	0ff54fa3f0668f21fd88e698460992ce	404	ProSitePatterns	PS00108	Serine/Threonine protein kinases active-site signature.	199	211	-	TRUE	2014-07-02	IPR008271	Serine/threonine-protein kinase, active site	GO:0004674|GO:0006468
Phypoly_transcript_00384	8237dc3eee2b9534a0af5e5a5c7f7128	1623	ProSitePatterns	PS00108	Serine/Threonine protein kinases active-site signature.	139	151	-	TRUE	2014-07-02	IPR008271	Serine/threonine-protein kinase, active site	GO:0004674|GO:0006468
Phypoly_transcript_18994	251852bd12ba91ffcc73fa8d2bed0ffe	223	ProSitePatterns	PS00108	Serine/Threonine protein kinases active-site signature.	73	85	-	TRUE	2014-07-02	IPR008271	Serine/threonine-protein kinase, active site	GO:0004674|GO:0006468
Phypoly_transcript_12838	ff06b6dbdc08110e6b44b51741db300c	349	ProSitePatterns	PS00108	Serine/Threonine protein kinases active-site signature.	208	220	-	TRUE	2014-07-02	IPR008271	Serine/threonine-protein kinase, active site	GO:0004674|GO:0006468
Phypoly_transcript_03602	3bba48fdb0ec94ceab637b9acfc2a43d	720	ProSitePatterns	PS00108	Serine/Threonine protein kinases active-site signature.	198	210	-	TRUE	2014-07-02	IPR008271	Serine/threonine-protein kinase, active site	GO:0004674|GO:0006468
Phypoly_transcript_08404	17f539cf383f7bf4a34a3b91c62cd5bf	443	ProSitePatterns	PS00108	Serine/Threonine protein kinases active-site signature.	238	250	-	TRUE	2014-07-02	IPR008271	Serine/threonine-protein kinase, active site	GO:0004674|GO:0006468
Phypoly_transcript_07715	be6fceb4dd9c147c7207b8da927718e7	494	ProSitePatterns	PS00108	Serine/Threonine protein kinases active-site signature.	341	353	-	TRUE	2014-07-02	IPR008271	Serine/threonine-protein kinase, active site	GO:0004674|GO:0006468
Phypoly_transcript_03223	9d077ab1b6605bf2d69e3fa4db72adee	635	ProSitePatterns	PS00108	Serine/Threonine protein kinases active-site signature.	495	507	-	TRUE	2014-07-02	IPR008271	Serine/threonine-protein kinase, active site	GO:0004674|GO:0006468
Phypoly_transcript_01049	83f3402f110ac0b4891412de042b54d0	1111	ProSitePatterns	PS00108	Serine/Threonine protein kinases active-site signature.	633	645	-	TRUE	2014-07-02	IPR008271	Serine/threonine-protein kinase, active site	GO:0004674|GO:0006468
Phypoly_transcript_03089	952ee61cb14314071f37a3b8fd79493d	790	ProSitePatterns	PS00108	Serine/Threonine protein kinases active-site signature.	478	490	-	TRUE	2014-07-02	IPR008271	Serine/threonine-protein kinase, active site	GO:0004674|GO:0006468
Phypoly_transcript_01855	673ba9b940cd8d119bdc01e4e48612f0	841	ProSitePatterns	PS00108	Serine/Threonine protein kinases active-site signature.	130	142	-	TRUE	2014-07-02	IPR008271	Serine/threonine-protein kinase, active site	GO:0004674|GO:0006468
Phypoly_transcript_01163	649e9aa530ff99e5db1167f5fd44d43a	1124	ProSitePatterns	PS00108	Serine/Threonine protein kinases active-site signature.	530	542	-	TRUE	2014-07-02	IPR008271	Serine/threonine-protein kinase, active site	GO:0004674|GO:0006468
Phypoly_transcript_00941	e9d58c970c0fcfdbc3fde8a815006efc	919	ProSitePatterns	PS00108	Serine/Threonine protein kinases active-site signature.	122	134	-	TRUE	2014-07-02	IPR008271	Serine/threonine-protein kinase, active site	GO:0004674|GO:0006468
Phypoly_transcript_05316	c8daace62099a5a3521a61c5f64d36ad	494	ProSitePatterns	PS00108	Serine/Threonine protein kinases active-site signature.	187	199	-	TRUE	2014-07-02	IPR008271	Serine/threonine-protein kinase, active site	GO:0004674|GO:0006468
Phypoly_transcript_24756	a9fee4e1d1179f9600a475e5326bf338	99	ProSitePatterns	PS00108	Serine/Threonine protein kinases active-site signature.	9	21	-	TRUE	2014-07-02	IPR008271	Serine/threonine-protein kinase, active site	GO:0004674|GO:0006468
Phypoly_transcript_00974	15a43b8d0ddab719011f164341e7eed6	1124	ProSitePatterns	PS00108	Serine/Threonine protein kinases active-site signature.	612	624	-	TRUE	2014-07-02	IPR008271	Serine/threonine-protein kinase, active site	GO:0004674|GO:0006468
Phypoly_transcript_00251	773e573cddf479b49fbe126314a50bee	1837	ProSitePatterns	PS00108	Serine/Threonine protein kinases active-site signature.	1238	1250	-	TRUE	2014-07-02	IPR008271	Serine/threonine-protein kinase, active site	GO:0004674|GO:0006468
Phypoly_transcript_02044	71093297359fab3bde26f3a80866440c	893	ProSitePatterns	PS00108	Serine/Threonine protein kinases active-site signature.	385	397	-	TRUE	2014-07-02	IPR008271	Serine/threonine-protein kinase, active site	GO:0004674|GO:0006468
Phypoly_transcript_00223	373a53c3460808fc4cb6847562ff9536	1864	ProSitePatterns	PS00108	Serine/Threonine protein kinases active-site signature.	1710	1722	-	TRUE	2014-07-02	IPR008271	Serine/threonine-protein kinase, active site	GO:0004674|GO:0006468
Phypoly_transcript_00614	4bccaa006abf474499756b9e1f292932	1364	ProSitePatterns	PS00108	Serine/Threonine protein kinases active-site signature.	1185	1197	-	TRUE	2014-07-02	IPR008271	Serine/threonine-protein kinase, active site	GO:0004674|GO:0006468
Phypoly_transcript_06721	01f8449d1c67c06a71dfe0bfdfae7981	472	ProSitePatterns	PS00108	Serine/Threonine protein kinases active-site signature.	331	343	-	TRUE	2014-07-02	IPR008271	Serine/threonine-protein kinase, active site	GO:0004674|GO:0006468
Phypoly_transcript_10126	4c9ac29dd099a746c474d0b28c4f708c	309	ProSitePatterns	PS00108	Serine/Threonine protein kinases active-site signature.	259	271	-	TRUE	2014-07-02	IPR008271	Serine/threonine-protein kinase, active site	GO:0004674|GO:0006468
Phypoly_transcript_00736	49bf5c41457885ac5e31bd916d632ea2	1342	ProSitePatterns	PS00108	Serine/Threonine protein kinases active-site signature.	964	976	-	TRUE	2014-07-02	IPR008271	Serine/threonine-protein kinase, active site	GO:0004674|GO:0006468
Phypoly_transcript_03069	1f791aa435c0c394444ef2be851ef154	546	ProSitePatterns	PS00108	Serine/Threonine protein kinases active-site signature.	398	410	-	TRUE	2014-07-02	IPR008271	Serine/threonine-protein kinase, active site	GO:0004674|GO:0006468
Phypoly_transcript_00136	babfd213693ea94114a6064a21602255	2113	ProSitePatterns	PS00108	Serine/Threonine protein kinases active-site signature.	1598	1610	-	TRUE	2014-07-02	IPR008271	Serine/threonine-protein kinase, active site	GO:0004674|GO:0006468
Phypoly_transcript_06704	996efd6c5777a5344e6b5a2f57de5495	539	ProSitePatterns	PS00108	Serine/Threonine protein kinases active-site signature.	272	284	-	TRUE	2014-07-02	IPR008271	Serine/threonine-protein kinase, active site	GO:0004674|GO:0006468
Phypoly_transcript_07827	3ac040326d16534783adc7641a0e57d3	465	ProSitePatterns	PS00108	Serine/Threonine protein kinases active-site signature.	293	305	-	TRUE	2014-07-02	IPR008271	Serine/threonine-protein kinase, active site	GO:0004674|GO:0006468
Phypoly_transcript_04430	078509b3452a9b4b30b85a4a69b69485	623	ProSitePatterns	PS00108	Serine/Threonine protein kinases active-site signature.	131	143	-	TRUE	2014-07-02	IPR008271	Serine/threonine-protein kinase, active site	GO:0004674|GO:0006468
Phypoly_transcript_04132	157f206badb2b689954055e27c7bbb44	455	ProSitePatterns	PS00108	Serine/Threonine protein kinases active-site signature.	216	228	-	TRUE	2014-07-02	IPR008271	Serine/threonine-protein kinase, active site	GO:0004674|GO:0006468
Phypoly_transcript_03139	35bfcdbbb4663f3eb554c1a1637cc54a	675	ProSitePatterns	PS00108	Serine/Threonine protein kinases active-site signature.	507	519	-	TRUE	2014-07-02	IPR008271	Serine/threonine-protein kinase, active site	GO:0004674|GO:0006468
Phypoly_transcript_04330	b8e47abab7c33ba5215cf138b983a707	682	ProSitePatterns	PS00108	Serine/Threonine protein kinases active-site signature.	537	549	-	TRUE	2014-07-02	IPR008271	Serine/threonine-protein kinase, active site	GO:0004674|GO:0006468
Phypoly_transcript_02720	d54a5985d079950fe01cc66241a426e4	865	ProSitePatterns	PS00108	Serine/Threonine protein kinases active-site signature.	711	723	-	TRUE	2014-07-02	IPR008271	Serine/threonine-protein kinase, active site	GO:0004674|GO:0006468
Phypoly_transcript_09076	2f8b8d1e736c39e112df055a03371d32	367	ProSitePatterns	PS00108	Serine/Threonine protein kinases active-site signature.	67	79	-	TRUE	2014-07-02	IPR008271	Serine/threonine-protein kinase, active site	GO:0004674|GO:0006468
Phypoly_transcript_01694	01debc61b348855d554a7b18589d038c	913	ProSitePatterns	PS00108	Serine/Threonine protein kinases active-site signature.	746	758	-	TRUE	2014-07-02	IPR008271	Serine/threonine-protein kinase, active site	GO:0004674|GO:0006468
Phypoly_transcript_11957	dca946099a54511af08086bc9f3c9c5c	335	ProSitePatterns	PS00108	Serine/Threonine protein kinases active-site signature.	136	148	-	TRUE	2014-07-02	IPR008271	Serine/threonine-protein kinase, active site	GO:0004674|GO:0006468
Phypoly_transcript_01270	8eb799b904a4dfc24e19aeab96b78ac3	1148	ProSitePatterns	PS00108	Serine/Threonine protein kinases active-site signature.	137	149	-	TRUE	2014-07-02	IPR008271	Serine/threonine-protein kinase, active site	GO:0004674|GO:0006468
Phypoly_transcript_04273	93d18023056dffb47d79c3f9a5b0bdae	439	ProSitePatterns	PS00108	Serine/Threonine protein kinases active-site signature.	92	104	-	TRUE	2014-07-02	IPR008271	Serine/threonine-protein kinase, active site	GO:0004674|GO:0006468
Phypoly_transcript_17220	06a5f7d97333b6c83a8e091d633757a9	189	ProSitePatterns	PS00108	Serine/Threonine protein kinases active-site signature.	55	67	-	TRUE	2014-07-02	IPR008271	Serine/threonine-protein kinase, active site	GO:0004674|GO:0006468
Phypoly_transcript_07129	d7e585c483294008d0164c4ee311473b	369	ProSitePatterns	PS00108	Serine/Threonine protein kinases active-site signature.	148	160	-	TRUE	2014-07-02	IPR008271	Serine/threonine-protein kinase, active site	GO:0004674|GO:0006468
Phypoly_transcript_20963	50fbff3e78e10231ebcc6f2ad0bff83c	209	ProSitePatterns	PS00108	Serine/Threonine protein kinases active-site signature.	97	109	-	TRUE	2014-07-02	IPR008271	Serine/threonine-protein kinase, active site	GO:0004674|GO:0006468
Phypoly_transcript_19611	3dd8490b4b0da6f2a17b1c4f5a22d6de	233	ProSitePatterns	PS00108	Serine/Threonine protein kinases active-site signature.	8	20	-	TRUE	2014-07-02	IPR008271	Serine/threonine-protein kinase, active site	GO:0004674|GO:0006468
Phypoly_transcript_22464	a1736649e88fd6d233c5141f9ec7a325	203	ProSitePatterns	PS00108	Serine/Threonine protein kinases active-site signature.	155	167	-	TRUE	2014-07-02	IPR008271	Serine/threonine-protein kinase, active site	GO:0004674|GO:0006468
Phypoly_transcript_06089	90644136f993df12b5856055b41cc9ff	588	ProSitePatterns	PS00108	Serine/Threonine protein kinases active-site signature.	199	211	-	TRUE	2014-07-02	IPR008271	Serine/threonine-protein kinase, active site	GO:0004674|GO:0006468
Phypoly_transcript_02618	2fe8ce6cbce6df96c0166e4611be7a99	440	ProSitePatterns	PS00108	Serine/Threonine protein kinases active-site signature.	165	177	-	TRUE	2014-07-02	IPR008271	Serine/threonine-protein kinase, active site	GO:0004674|GO:0006468
Phypoly_transcript_16170	17b8ca49f9536c5147a2928833dd3ffc	293	ProSitePatterns	PS00108	Serine/Threonine protein kinases active-site signature.	249	261	-	TRUE	2014-07-02	IPR008271	Serine/threonine-protein kinase, active site	GO:0004674|GO:0006468
Phypoly_transcript_00671	37eeee8c2cbb829b3352b37ed2ed84c3	806	ProSitePatterns	PS00108	Serine/Threonine protein kinases active-site signature.	148	160	-	TRUE	2014-07-02	IPR008271	Serine/threonine-protein kinase, active site	GO:0004674|GO:0006468
Phypoly_transcript_01092	caf7f6399e1abacd8c7de8e4a99443a5	1197	ProSitePatterns	PS00108	Serine/Threonine protein kinases active-site signature.	1058	1070	-	TRUE	2014-07-02	IPR008271	Serine/threonine-protein kinase, active site	GO:0004674|GO:0006468
Phypoly_transcript_01092	caf7f6399e1abacd8c7de8e4a99443a5	1197	ProSitePatterns	PS00108	Serine/Threonine protein kinases active-site signature.	556	568	-	TRUE	2014-07-02	IPR008271	Serine/threonine-protein kinase, active site	GO:0004674|GO:0006468
Phypoly_transcript_01263	e475c05245ebc9172dfed69429bbda57	1106	ProSitePatterns	PS00108	Serine/Threonine protein kinases active-site signature.	589	601	-	TRUE	2014-07-02	IPR008271	Serine/threonine-protein kinase, active site	GO:0004674|GO:0006468
Phypoly_transcript_00641	46847b7d659016b50950969f0ee24864	1296	ProSitePatterns	PS00108	Serine/Threonine protein kinases active-site signature.	1162	1174	-	TRUE	2014-07-02	IPR008271	Serine/threonine-protein kinase, active site	GO:0004674|GO:0006468
Phypoly_transcript_00641	46847b7d659016b50950969f0ee24864	1296	ProSitePatterns	PS00108	Serine/Threonine protein kinases active-site signature.	640	652	-	TRUE	2014-07-02	IPR008271	Serine/threonine-protein kinase, active site	GO:0004674|GO:0006468
Phypoly_transcript_07690	ae0098ae442f78be4bd2448411b82e49	530	ProSitePatterns	PS00108	Serine/Threonine protein kinases active-site signature.	235	247	-	TRUE	2014-07-02	IPR008271	Serine/threonine-protein kinase, active site	GO:0004674|GO:0006468
Phypoly_transcript_08330	a196612f3168a74a4c89fad8a97762c8	404	ProSitePatterns	PS00108	Serine/Threonine protein kinases active-site signature.	79	91	-	TRUE	2014-07-02	IPR008271	Serine/threonine-protein kinase, active site	GO:0004674|GO:0006468
Phypoly_transcript_04598	64bbb1ac8da981fb3c3d935315c63bf0	712	ProSitePatterns	PS00108	Serine/Threonine protein kinases active-site signature.	291	303	-	TRUE	2014-07-02	IPR008271	Serine/threonine-protein kinase, active site	GO:0004674|GO:0006468
Phypoly_transcript_01103	691c45b5ea36ffcf8af0afc4b48f8d96	773	ProSitePatterns	PS00108	Serine/Threonine protein kinases active-site signature.	631	643	-	TRUE	2014-07-02	IPR008271	Serine/threonine-protein kinase, active site	GO:0004674|GO:0006468
Phypoly_transcript_01103	691c45b5ea36ffcf8af0afc4b48f8d96	773	ProSitePatterns	PS00108	Serine/Threonine protein kinases active-site signature.	116	128	-	TRUE	2014-07-02	IPR008271	Serine/threonine-protein kinase, active site	GO:0004674|GO:0006468
Phypoly_transcript_23753	ebca8c46c99b8a7ce77e386caf8ce54e	185	ProSitePatterns	PS00108	Serine/Threonine protein kinases active-site signature.	153	165	-	TRUE	2014-07-02	IPR008271	Serine/threonine-protein kinase, active site	GO:0004674|GO:0006468
Phypoly_transcript_03773	bffbf8e9253ddbb8e3d5c6eb7b271067	695	ProSitePatterns	PS00108	Serine/Threonine protein kinases active-site signature.	530	542	-	TRUE	2014-07-02	IPR008271	Serine/threonine-protein kinase, active site	GO:0004674|GO:0006468
Phypoly_transcript_04576	8ad77c6731c006677e3fd740569b51e6	651	ProSitePatterns	PS00108	Serine/Threonine protein kinases active-site signature.	505	517	-	TRUE	2014-07-02	IPR008271	Serine/threonine-protein kinase, active site	GO:0004674|GO:0006468
Phypoly_transcript_02579	07cb258a5fdf1b68f36fc379764ea950	851	ProSitePatterns	PS00108	Serine/Threonine protein kinases active-site signature.	138	150	-	TRUE	2014-07-02	IPR008271	Serine/threonine-protein kinase, active site	GO:0004674|GO:0006468
Phypoly_transcript_06094	ff4523aa644faa561a8fb90149c86eef	552	ProSitePatterns	PS00108	Serine/Threonine protein kinases active-site signature.	168	180	-	TRUE	2014-07-02	IPR008271	Serine/threonine-protein kinase, active site	GO:0004674|GO:0006468
Phypoly_transcript_03266	7df70f2a39b9bf88291e44229833188a	801	ProSitePatterns	PS00108	Serine/Threonine protein kinases active-site signature.	532	544	-	TRUE	2014-07-02	IPR008271	Serine/threonine-protein kinase, active site	GO:0004674|GO:0006468
Phypoly_transcript_00702	604fa2e811603c06dfee301393e1141c	599	ProSitePatterns	PS00108	Serine/Threonine protein kinases active-site signature.	247	259	-	TRUE	2014-07-02	IPR008271	Serine/threonine-protein kinase, active site	GO:0004674|GO:0006468
Phypoly_transcript_07920	010f3ee11b693c669e8ac867a5813972	332	ProSitePatterns	PS00108	Serine/Threonine protein kinases active-site signature.	40	52	-	TRUE	2014-07-02	IPR008271	Serine/threonine-protein kinase, active site	GO:0004674|GO:0006468
Phypoly_transcript_04643	74bfce3872a051aba29ab3a4fa41d6d3	637	ProSitePatterns	PS00108	Serine/Threonine protein kinases active-site signature.	423	435	-	TRUE	2014-07-02	IPR008271	Serine/threonine-protein kinase, active site	GO:0004674|GO:0006468
Phypoly_transcript_18394	b3d19615660ce61d10e44509b14fc71e	243	ProSitePatterns	PS00108	Serine/Threonine protein kinases active-site signature.	57	69	-	TRUE	2014-07-02	IPR008271	Serine/threonine-protein kinase, active site	GO:0004674|GO:0006468
Phypoly_transcript_10307	fde2f97abe7c80609b08035e4eae4bba	423	ProSitePatterns	PS00108	Serine/Threonine protein kinases active-site signature.	255	267	-	TRUE	2014-07-02	IPR008271	Serine/threonine-protein kinase, active site	GO:0004674|GO:0006468
Phypoly_transcript_07957	367de229d433c1f4429239cc1436a8dd	362	ProSitePatterns	PS00108	Serine/Threonine protein kinases active-site signature.	179	191	-	TRUE	2014-07-02	IPR008271	Serine/threonine-protein kinase, active site	GO:0004674|GO:0006468
Phypoly_transcript_24152	6ab7a2686ed5ddf1ceeb621f79b88802	141	ProSitePatterns	PS00108	Serine/Threonine protein kinases active-site signature.	13	25	-	TRUE	2014-07-02	IPR008271	Serine/threonine-protein kinase, active site	GO:0004674|GO:0006468
Phypoly_transcript_05958	d899db3fe772f3cdff7b541fdaeb1e0b	490	ProSitePatterns	PS00108	Serine/Threonine protein kinases active-site signature.	361	373	-	TRUE	2014-07-02	IPR008271	Serine/threonine-protein kinase, active site	GO:0004674|GO:0006468
Phypoly_transcript_02103	722cee6ee7c3b675f942cb076fa97100	928	ProSitePatterns	PS00108	Serine/Threonine protein kinases active-site signature.	106	118	-	TRUE	2014-07-02	IPR008271	Serine/threonine-protein kinase, active site	GO:0004674|GO:0006468
Phypoly_transcript_07360	331f808d9c2d8cdf384915ad2e5aa4b4	440	ProSitePatterns	PS00108	Serine/Threonine protein kinases active-site signature.	181	193	-	TRUE	2014-07-02	IPR008271	Serine/threonine-protein kinase, active site	GO:0004674|GO:0006468
Phypoly_transcript_00022	dda78c8aa6322862edda8b53c142c65b	3252	ProSitePatterns	PS00108	Serine/Threonine protein kinases active-site signature.	2059	2071	-	TRUE	2014-07-02	IPR008271	Serine/threonine-protein kinase, active site	GO:0004674|GO:0006468
Phypoly_transcript_19455	5d3b1c3b33a9b9c381f85c77120172d2	238	ProSitePatterns	PS00108	Serine/Threonine protein kinases active-site signature.	79	91	-	TRUE	2014-07-02	IPR008271	Serine/threonine-protein kinase, active site	GO:0004674|GO:0006468
Phypoly_transcript_04077	a00c49fc8903909c559cc5b68a6dce93	642	ProSitePatterns	PS00108	Serine/Threonine protein kinases active-site signature.	128	140	-	TRUE	2014-07-02	IPR008271	Serine/threonine-protein kinase, active site	GO:0004674|GO:0006468
Phypoly_transcript_07107	2b9b8c6d06f91b438779b2a3386f343d	366	ProSitePatterns	PS00108	Serine/Threonine protein kinases active-site signature.	65	77	-	TRUE	2014-07-02	IPR008271	Serine/threonine-protein kinase, active site	GO:0004674|GO:0006468
Phypoly_transcript_03176	06146725e6e28a0c089668c6df3c5c20	731	ProSitePatterns	PS00108	Serine/Threonine protein kinases active-site signature.	383	395	-	TRUE	2014-07-02	IPR008271	Serine/threonine-protein kinase, active site	GO:0004674|GO:0006468
Phypoly_transcript_08365	e2772c86057c1288d756a7dd6aea66f5	349	ProSitePatterns	PS00108	Serine/Threonine protein kinases active-site signature.	178	190	-	TRUE	2014-07-02	IPR008271	Serine/threonine-protein kinase, active site	GO:0004674|GO:0006468
Phypoly_transcript_11643	ea6b846497c2c8ae4cd84cd8e44ba136	353	ProSitePatterns	PS00108	Serine/Threonine protein kinases active-site signature.	143	155	-	TRUE	2014-07-02	IPR008271	Serine/threonine-protein kinase, active site	GO:0004674|GO:0006468
Phypoly_transcript_05348	8d7468c41f0fd0c5049909e2be8ed81e	492	ProSitePatterns	PS00108	Serine/Threonine protein kinases active-site signature.	125	137	-	TRUE	2014-07-02	IPR008271	Serine/threonine-protein kinase, active site	GO:0004674|GO:0006468
Phypoly_transcript_06719	202f1d65290b14c3b454b1f1ccbaef8b	525	ProSitePatterns	PS00108	Serine/Threonine protein kinases active-site signature.	188	200	-	TRUE	2014-07-02	IPR008271	Serine/threonine-protein kinase, active site	GO:0004674|GO:0006468
Phypoly_transcript_08308	d1f3f15af9e72e96152d33bae41f3793	487	ProSitePatterns	PS00108	Serine/Threonine protein kinases active-site signature.	351	363	-	TRUE	2014-07-02	IPR008271	Serine/threonine-protein kinase, active site	GO:0004674|GO:0006468
Phypoly_transcript_13194	66fcf2f56b1b92793c922f587d9c9d9a	298	ProSitePatterns	PS00108	Serine/Threonine protein kinases active-site signature.	122	134	-	TRUE	2014-07-02	IPR008271	Serine/threonine-protein kinase, active site	GO:0004674|GO:0006468
Phypoly_transcript_09459	df70195925f073f93c216c77e791982a	340	ProSitePatterns	PS00108	Serine/Threonine protein kinases active-site signature.	191	203	-	TRUE	2014-07-02	IPR008271	Serine/threonine-protein kinase, active site	GO:0004674|GO:0006468
Phypoly_transcript_01294	6eb4d1da4862de0e8ae2445b9b59ef7c	1040	ProSitePatterns	PS00108	Serine/Threonine protein kinases active-site signature.	136	148	-	TRUE	2014-07-02	IPR008271	Serine/threonine-protein kinase, active site	GO:0004674|GO:0006468
Phypoly_transcript_16781	c08abae890fc0c7a18c8c566ab6ea560	167	ProSitePatterns	PS00108	Serine/Threonine protein kinases active-site signature.	73	85	-	TRUE	2014-07-02	IPR008271	Serine/threonine-protein kinase, active site	GO:0004674|GO:0006468
Phypoly_transcript_12169	f56253cde179b1e89b87962f58b57592	323	ProSitePatterns	PS00108	Serine/Threonine protein kinases active-site signature.	122	134	-	TRUE	2014-07-02	IPR008271	Serine/threonine-protein kinase, active site	GO:0004674|GO:0006468
Phypoly_transcript_05796	3ff2460933e7b8bd1536c3e06a16a748	597	ProSitePatterns	PS00108	Serine/Threonine protein kinases active-site signature.	441	453	-	TRUE	2014-07-02	IPR008271	Serine/threonine-protein kinase, active site	GO:0004674|GO:0006468
Phypoly_transcript_03436	458ab6739ae183d7c38b94fd5be1e1c6	686	ProSitePatterns	PS00108	Serine/Threonine protein kinases active-site signature.	533	545	-	TRUE	2014-07-02	IPR008271	Serine/threonine-protein kinase, active site	GO:0004674|GO:0006468
Phypoly_transcript_01023	5c7446e78a654185b0efde9f90023124	936	ProSitePatterns	PS00108	Serine/Threonine protein kinases active-site signature.	81	93	-	TRUE	2014-07-02	IPR008271	Serine/threonine-protein kinase, active site	GO:0004674|GO:0006468
Phypoly_transcript_01825	f96e26bec2d2306a73780ba51a214a70	933	ProSitePatterns	PS00108	Serine/Threonine protein kinases active-site signature.	255	267	-	TRUE	2014-07-02	IPR008271	Serine/threonine-protein kinase, active site	GO:0004674|GO:0006468
Phypoly_transcript_06666	bb002f2bee5caae5147c96c3bff91a53	300	ProSitePatterns	PS00108	Serine/Threonine protein kinases active-site signature.	129	141	-	TRUE	2014-07-02	IPR008271	Serine/threonine-protein kinase, active site	GO:0004674|GO:0006468
Phypoly_transcript_00784	53aa6e6bc04c812854f806363584832f	1125	ProSitePatterns	PS00108	Serine/Threonine protein kinases active-site signature.	963	975	-	TRUE	2014-07-02	IPR008271	Serine/threonine-protein kinase, active site	GO:0004674|GO:0006468
Phypoly_transcript_02323	99816732368841a6dcb61a0d497d13c7	901	ProSitePatterns	PS00108	Serine/Threonine protein kinases active-site signature.	221	233	-	TRUE	2014-07-02	IPR008271	Serine/threonine-protein kinase, active site	GO:0004674|GO:0006468
Phypoly_transcript_13389	781c8be3d305f7c76736ad1a21ca600d	342	ProSitePatterns	PS00108	Serine/Threonine protein kinases active-site signature.	128	140	-	TRUE	2014-07-02	IPR008271	Serine/threonine-protein kinase, active site	GO:0004674|GO:0006468
Phypoly_transcript_14866	872bcb29fa5137c7d4b920a4fffd233d	313	ProSitePatterns	PS00108	Serine/Threonine protein kinases active-site signature.	135	147	-	TRUE	2014-07-02	IPR008271	Serine/threonine-protein kinase, active site	GO:0004674|GO:0006468
Phypoly_transcript_03465	47d28c9b6ee80594ee62a26ec369b01c	337	ProSitePatterns	PS00108	Serine/Threonine protein kinases active-site signature.	122	134	-	TRUE	2014-07-02	IPR008271	Serine/threonine-protein kinase, active site	GO:0004674|GO:0006468
Phypoly_transcript_05512	bd1db9802ed31edad34ed935f493a5b4	523	ProSitePatterns	PS00108	Serine/Threonine protein kinases active-site signature.	311	323	-	TRUE	2014-07-02	IPR008271	Serine/threonine-protein kinase, active site	GO:0004674|GO:0006468
Phypoly_transcript_01154	09345468e2d3e842a0799a83d11a4417	1192	ProSitePatterns	PS00108	Serine/Threonine protein kinases active-site signature.	689	701	-	TRUE	2014-07-02	IPR008271	Serine/threonine-protein kinase, active site	GO:0004674|GO:0006468
Phypoly_transcript_05293	8fb8b583975a1f67aeb0101cb6f7c9b9	517	ProSitePatterns	PS00108	Serine/Threonine protein kinases active-site signature.	382	394	-	TRUE	2014-07-02	IPR008271	Serine/threonine-protein kinase, active site	GO:0004674|GO:0006468
Phypoly_transcript_04247	6906d1ee7fcd080e6aeedfb6f7ea0f2c	671	ProSitePatterns	PS00108	Serine/Threonine protein kinases active-site signature.	89	101	-	TRUE	2014-07-02	IPR008271	Serine/threonine-protein kinase, active site	GO:0004674|GO:0006468
Phypoly_transcript_01171	ed163c1eea5dd0c8a58910ea05116d23	1116	ProSitePatterns	PS00108	Serine/Threonine protein kinases active-site signature.	974	986	-	TRUE	2014-07-02	IPR008271	Serine/threonine-protein kinase, active site	GO:0004674|GO:0006468
Phypoly_transcript_11818	2248b4db57d99b4e16f743464423888d	369	ProSitePatterns	PS00108	Serine/Threonine protein kinases active-site signature.	237	249	-	TRUE	2014-07-02	IPR008271	Serine/threonine-protein kinase, active site	GO:0004674|GO:0006468
Phypoly_transcript_07280	90dda558fc990f286a285524f321447e	449	ProSitePatterns	PS00108	Serine/Threonine protein kinases active-site signature.	244	256	-	TRUE	2014-07-02	IPR008271	Serine/threonine-protein kinase, active site	GO:0004674|GO:0006468
Phypoly_transcript_01443	e22405ba617a4b02e5baccdabb2d50cb	1035	ProSitePatterns	PS00108	Serine/Threonine protein kinases active-site signature.	246	258	-	TRUE	2014-07-02	IPR008271	Serine/threonine-protein kinase, active site	GO:0004674|GO:0006468
Phypoly_transcript_02220	4896dd6c3fce490785208dbedb5f9e0f	913	ProSitePatterns	PS00108	Serine/Threonine protein kinases active-site signature.	704	716	-	TRUE	2014-07-02	IPR008271	Serine/threonine-protein kinase, active site	GO:0004674|GO:0006468
Phypoly_transcript_02696	e45788a7d6560e3754c0027d0a8cf294	373	ProSitePatterns	PS00108	Serine/Threonine protein kinases active-site signature.	70	82	-	TRUE	2014-07-02	IPR008271	Serine/threonine-protein kinase, active site	GO:0004674|GO:0006468
Phypoly_transcript_02417	20c9c284fa15e3e1f0df022abada3774	934	ProSitePatterns	PS00108	Serine/Threonine protein kinases active-site signature.	130	142	-	TRUE	2014-07-02	IPR008271	Serine/threonine-protein kinase, active site	GO:0004674|GO:0006468
Phypoly_transcript_00197	f74b66606f1dad976f389c1fe3a7ebcf	1991	ProSitePatterns	PS00108	Serine/Threonine protein kinases active-site signature.	1720	1732	-	TRUE	2014-07-02	IPR008271	Serine/threonine-protein kinase, active site	GO:0004674|GO:0006468
Phypoly_transcript_01474	6929ba91d581050b0df8d48960ffba7a	946	ProSitePatterns	PS00108	Serine/Threonine protein kinases active-site signature.	689	701	-	TRUE	2014-07-02	IPR008271	Serine/threonine-protein kinase, active site	GO:0004674|GO:0006468
Phypoly_transcript_01698	970b946b053c74962ab4f585ac10b2b8	1014	ProSitePatterns	PS00108	Serine/Threonine protein kinases active-site signature.	876	888	-	TRUE	2014-07-02	IPR008271	Serine/threonine-protein kinase, active site	GO:0004674|GO:0006468
Phypoly_transcript_00066	e51ae05c07c9e0b033526a09d321f8ac	2445	ProSitePatterns	PS00108	Serine/Threonine protein kinases active-site signature.	160	172	-	TRUE	2014-07-02	IPR008271	Serine/threonine-protein kinase, active site	GO:0004674|GO:0006468
Phypoly_transcript_04884	0155f71a2de62e492dca38c12fa2d8da	288	ProSitePatterns	PS00108	Serine/Threonine protein kinases active-site signature.	128	140	-	TRUE	2014-07-02	IPR008271	Serine/threonine-protein kinase, active site	GO:0004674|GO:0006468
Phypoly_transcript_12084	01c5a74536d5e533b7e42e777e2c033e	266	ProSitePatterns	PS00108	Serine/Threonine protein kinases active-site signature.	135	147	-	TRUE	2014-07-02	IPR008271	Serine/threonine-protein kinase, active site	GO:0004674|GO:0006468
Phypoly_transcript_08763	d490ce6f6784ddbc0acec27cd05f9c98	387	ProSitePatterns	PS00108	Serine/Threonine protein kinases active-site signature.	169	181	-	TRUE	2014-07-02	IPR008271	Serine/threonine-protein kinase, active site	GO:0004674|GO:0006468
Phypoly_transcript_11013	844f61b774faea73d6eda3425f301c90	298	ProSitePatterns	PS00108	Serine/Threonine protein kinases active-site signature.	126	138	-	TRUE	2014-07-02	IPR008271	Serine/threonine-protein kinase, active site	GO:0004674|GO:0006468
Phypoly_transcript_03033	b098a186d746f235f1c0f49642217253	734	ProSitePatterns	PS00108	Serine/Threonine protein kinases active-site signature.	139	151	-	TRUE	2014-07-02	IPR008271	Serine/threonine-protein kinase, active site	GO:0004674|GO:0006468
Phypoly_transcript_06211	e998cd99e533e862a4328b2290652ee5	586	ProSitePatterns	PS00108	Serine/Threonine protein kinases active-site signature.	450	462	-	TRUE	2014-07-02	IPR008271	Serine/threonine-protein kinase, active site	GO:0004674|GO:0006468
Phypoly_transcript_02166	9b3692641d3b4f96a765f42dcc24546d	913	ProSitePatterns	PS00108	Serine/Threonine protein kinases active-site signature.	767	779	-	TRUE	2014-07-02	IPR008271	Serine/threonine-protein kinase, active site	GO:0004674|GO:0006468
Phypoly_transcript_00444	1d3c680bc4658bf68403d4808f613692	908	ProSitePatterns	PS00108	Serine/Threonine protein kinases active-site signature.	257	269	-	TRUE	2014-07-02	IPR008271	Serine/threonine-protein kinase, active site	GO:0004674|GO:0006468
Phypoly_transcript_00444	1d3c680bc4658bf68403d4808f613692	908	ProSitePatterns	PS00108	Serine/Threonine protein kinases active-site signature.	767	779	-	TRUE	2014-07-02	IPR008271	Serine/threonine-protein kinase, active site	GO:0004674|GO:0006468
Phypoly_transcript_05568	122d6900af311d772dbc5832be673563	627	ProSitePatterns	PS00108	Serine/Threonine protein kinases active-site signature.	481	493	-	TRUE	2014-07-02	IPR008271	Serine/threonine-protein kinase, active site	GO:0004674|GO:0006468
Phypoly_transcript_26218	1910365448410e1bb317e85cfbe92a1c	121	ProSitePatterns	PS00108	Serine/Threonine protein kinases active-site signature.	67	79	-	TRUE	2014-07-02	IPR008271	Serine/threonine-protein kinase, active site	GO:0004674|GO:0006468
Phypoly_transcript_08216	67490e281a79829a635371195159db67	385	ProSitePatterns	PS00108	Serine/Threonine protein kinases active-site signature.	55	67	-	TRUE	2014-07-02	IPR008271	Serine/threonine-protein kinase, active site	GO:0004674|GO:0006468
Phypoly_transcript_06464	8785a197496241d76e9d6af6e4d74455	473	ProSitePatterns	PS00108	Serine/Threonine protein kinases active-site signature.	304	316	-	TRUE	2014-07-02	IPR008271	Serine/threonine-protein kinase, active site	GO:0004674|GO:0006468
Phypoly_transcript_03342	ab271fcfd6529bc3aca23fb87731fbea	747	ProSitePatterns	PS00108	Serine/Threonine protein kinases active-site signature.	429	441	-	TRUE	2014-07-02	IPR008271	Serine/threonine-protein kinase, active site	GO:0004674|GO:0006468
Phypoly_transcript_01820	a3f28493f04f33cad3ddad06da830a91	966	ProSitePatterns	PS00108	Serine/Threonine protein kinases active-site signature.	306	318	-	TRUE	2014-07-02	IPR008271	Serine/threonine-protein kinase, active site	GO:0004674|GO:0006468
Phypoly_transcript_00517	555d41f5593bed193f2068b110a63e94	1399	ProSitePatterns	PS00108	Serine/Threonine protein kinases active-site signature.	249	261	-	TRUE	2014-07-02	IPR008271	Serine/threonine-protein kinase, active site	GO:0004674|GO:0006468
Phypoly_transcript_01223	1b34d12d7b10120221a680dc0f5e6ee7	567	ProSitePatterns	PS00108	Serine/Threonine protein kinases active-site signature.	406	418	-	TRUE	2014-07-02	IPR008271	Serine/threonine-protein kinase, active site	GO:0004674|GO:0006468
Phypoly_transcript_01673	f0d301e862847f9f782d843d9e503504	851	ProSitePatterns	PS00108	Serine/Threonine protein kinases active-site signature.	792	804	-	TRUE	2014-07-02	IPR008271	Serine/threonine-protein kinase, active site	GO:0004674|GO:0006468
Phypoly_transcript_00166	dc3637874dc2bf8123d6468d25fb711f	1425	ProSitePatterns	PS00108	Serine/Threonine protein kinases active-site signature.	697	709	-	TRUE	2014-07-02	IPR008271	Serine/threonine-protein kinase, active site	GO:0004674|GO:0006468
Phypoly_transcript_02228	75115c2653a3ffa1b7d8d28f65e93917	903	ProSitePatterns	PS00108	Serine/Threonine protein kinases active-site signature.	768	780	-	TRUE	2014-07-02	IPR008271	Serine/threonine-protein kinase, active site	GO:0004674|GO:0006468
Phypoly_transcript_07759	1b4cac159e6708e4f67ff9d78dc4f991	499	ProSitePatterns	PS00108	Serine/Threonine protein kinases active-site signature.	146	158	-	TRUE	2014-07-02	IPR008271	Serine/threonine-protein kinase, active site	GO:0004674|GO:0006468
Phypoly_transcript_07824	7f5246b3aa482e466a393774ef3e7517	468	ProSitePatterns	PS00108	Serine/Threonine protein kinases active-site signature.	244	256	-	TRUE	2014-07-02	IPR008271	Serine/threonine-protein kinase, active site	GO:0004674|GO:0006468
Phypoly_transcript_05051	6bce14c9bdc1c8f1619b40a9b741a2d2	466	ProSitePatterns	PS00108	Serine/Threonine protein kinases active-site signature.	210	222	-	TRUE	2014-07-02	IPR008271	Serine/threonine-protein kinase, active site	GO:0004674|GO:0006468
Phypoly_transcript_01158	dd8f19aa674730048e57562d981f4f5d	1144	ProSitePatterns	PS00108	Serine/Threonine protein kinases active-site signature.	965	977	-	TRUE	2014-07-02	IPR008271	Serine/threonine-protein kinase, active site	GO:0004674|GO:0006468
Phypoly_transcript_09079	20aea9b29c9997b5c458f10104755f66	438	ProSitePatterns	PS00108	Serine/Threonine protein kinases active-site signature.	226	238	-	TRUE	2014-07-02	IPR008271	Serine/threonine-protein kinase, active site	GO:0004674|GO:0006468
Phypoly_transcript_02537	2e7625218e0d96981a81994002d1cf6a	852	ProSitePatterns	PS00108	Serine/Threonine protein kinases active-site signature.	130	142	-	TRUE	2014-07-02	IPR008271	Serine/threonine-protein kinase, active site	GO:0004674|GO:0006468
Phypoly_transcript_10657	749f308a66b0cdea0ca2ec668dd6ea5f	364	ProSitePatterns	PS00108	Serine/Threonine protein kinases active-site signature.	132	144	-	TRUE	2014-07-02	IPR008271	Serine/threonine-protein kinase, active site	GO:0004674|GO:0006468
Phypoly_transcript_04071	83bf362bab8f22fdaa75dc33496e1af1	457	ProSitePatterns	PS00108	Serine/Threonine protein kinases active-site signature.	154	166	-	TRUE	2014-07-02	IPR008271	Serine/threonine-protein kinase, active site	GO:0004674|GO:0006468
Phypoly_transcript_08633	5eb9b16b7f197ed9d2c96895aa28bce7	361	ProSitePatterns	PS00108	Serine/Threonine protein kinases active-site signature.	134	146	-	TRUE	2014-07-02	IPR008271	Serine/threonine-protein kinase, active site	GO:0004674|GO:0006468
Phypoly_transcript_03645	d29f3aa47df2e11bda3fa4d810e251bc	737	ProSitePatterns	PS00108	Serine/Threonine protein kinases active-site signature.	157	169	-	TRUE	2014-07-02	IPR008271	Serine/threonine-protein kinase, active site	GO:0004674|GO:0006468
Phypoly_transcript_07699	9dc843747972495e4ebfb4285b600d1c	534	ProSitePatterns	PS00108	Serine/Threonine protein kinases active-site signature.	157	169	-	TRUE	2014-07-02	IPR008271	Serine/threonine-protein kinase, active site	GO:0004674|GO:0006468
Phypoly_transcript_06691	d87fc38b7a9441c1e5ea102ca7254e69	214	ProSitePatterns	PS00108	Serine/Threonine protein kinases active-site signature.	60	72	-	TRUE	2014-07-02	IPR008271	Serine/threonine-protein kinase, active site	GO:0004674|GO:0006468
Phypoly_transcript_21694	2fac65a508e129e157c04796fcf40356	192	ProSitePatterns	PS00108	Serine/Threonine protein kinases active-site signature.	168	180	-	TRUE	2014-07-02	IPR008271	Serine/threonine-protein kinase, active site	GO:0004674|GO:0006468
Phypoly_transcript_02662	cdd833fd386849f78598a316c8106a18	821	ProSitePatterns	PS00108	Serine/Threonine protein kinases active-site signature.	264	276	-	TRUE	2014-07-02	IPR008271	Serine/threonine-protein kinase, active site	GO:0004674|GO:0006468
Phypoly_transcript_00525	a1341f207c633808f6c97011d28c2b10	757	ProSitePatterns	PS00108	Serine/Threonine protein kinases active-site signature.	573	585	-	TRUE	2014-07-02	IPR008271	Serine/threonine-protein kinase, active site	GO:0004674|GO:0006468
Phypoly_transcript_08019	a01f4d93bcebce4f15ea96f6dd241289	352	ProSitePatterns	PS00108	Serine/Threonine protein kinases active-site signature.	40	52	-	TRUE	2014-07-02	IPR008271	Serine/threonine-protein kinase, active site	GO:0004674|GO:0006468
Phypoly_transcript_07742	9a3b52266bd4d3dde6dc00f4d36f06af	433	ProSitePatterns	PS00108	Serine/Threonine protein kinases active-site signature.	222	234	-	TRUE	2014-07-02	IPR008271	Serine/threonine-protein kinase, active site	GO:0004674|GO:0006468
Phypoly_transcript_07766	33b13f9b1deb4447a395ed864451fb7c	458	ProSitePatterns	PS00108	Serine/Threonine protein kinases active-site signature.	310	322	-	TRUE	2014-07-02	IPR008271	Serine/threonine-protein kinase, active site	GO:0004674|GO:0006468
Phypoly_transcript_03902	dcbde43e626eea2020a3b41a9dc718a9	662	ProSitePatterns	PS00108	Serine/Threonine protein kinases active-site signature.	499	511	-	TRUE	2014-07-02	IPR008271	Serine/threonine-protein kinase, active site	GO:0004674|GO:0006468
Phypoly_transcript_09938	8d6a39f15bc43d00ba24521dcbfbe3c2	380	ProSitePatterns	PS00108	Serine/Threonine protein kinases active-site signature.	245	257	-	TRUE	2014-07-02	IPR008271	Serine/threonine-protein kinase, active site	GO:0004674|GO:0006468
Phypoly_transcript_04514	97b860b7eb3115ee09546130f61b233d	603	ProSitePatterns	PS00108	Serine/Threonine protein kinases active-site signature.	233	245	-	TRUE	2014-07-02	IPR008271	Serine/threonine-protein kinase, active site	GO:0004674|GO:0006468
Phypoly_transcript_04025	7bc52db150af10258f65f03ad160607d	728	ProSitePatterns	PS00108	Serine/Threonine protein kinases active-site signature.	133	145	-	TRUE	2014-07-02	IPR008271	Serine/threonine-protein kinase, active site	GO:0004674|GO:0006468
Phypoly_transcript_08565	d66a2ab1509ed5955f20e6dc86ae45da	475	ProSitePatterns	PS00108	Serine/Threonine protein kinases active-site signature.	142	154	-	TRUE	2014-07-02	IPR008271	Serine/threonine-protein kinase, active site	GO:0004674|GO:0006468
Phypoly_transcript_04242	e9a086bb298c893198d5303632e87bfb	541	ProSitePatterns	PS00108	Serine/Threonine protein kinases active-site signature.	125	137	-	TRUE	2014-07-02	IPR008271	Serine/threonine-protein kinase, active site	GO:0004674|GO:0006468
Phypoly_transcript_08254	674a784149e96833ad7dd82564d3b4a9	385	ProSitePatterns	PS00108	Serine/Threonine protein kinases active-site signature.	94	106	-	TRUE	2014-07-02	IPR008271	Serine/threonine-protein kinase, active site	GO:0004674|GO:0006468
Phypoly_transcript_09969	4aae5aef09c08a9736dc8ff0141e4fe2	354	ProSitePatterns	PS00108	Serine/Threonine protein kinases active-site signature.	184	196	-	TRUE	2014-07-02	IPR008271	Serine/threonine-protein kinase, active site	GO:0004674|GO:0006468
Phypoly_transcript_13499	ea462c1f91b1ca6ee61a24a8a941e139	186	ProSitePatterns	PS00108	Serine/Threonine protein kinases active-site signature.	130	142	-	TRUE	2014-07-02	IPR008271	Serine/threonine-protein kinase, active site	GO:0004674|GO:0006468
Phypoly_transcript_05408	37c4872aaefdba952c36d295c0aee6fb	408	ProSitePatterns	PS00108	Serine/Threonine protein kinases active-site signature.	141	153	-	TRUE	2014-07-02	IPR008271	Serine/threonine-protein kinase, active site	GO:0004674|GO:0006468
Phypoly_transcript_00892	2cb6fbe6107d11f59cb7e2bad138eae7	985	ProSitePatterns	PS00108	Serine/Threonine protein kinases active-site signature.	87	99	-	TRUE	2014-07-02	IPR008271	Serine/threonine-protein kinase, active site	GO:0004674|GO:0006468
Phypoly_transcript_06574	19f7ca4de8e3f2603b2332c59309ee81	449	ProSitePatterns	PS00108	Serine/Threonine protein kinases active-site signature.	335	347	-	TRUE	2014-07-02	IPR008271	Serine/threonine-protein kinase, active site	GO:0004674|GO:0006468
Phypoly_transcript_26659	1bdd27bd9a767f6ce4f56be065556c1d	164	ProSitePatterns	PS00108	Serine/Threonine protein kinases active-site signature.	7	19	-	TRUE	2014-07-02	IPR008271	Serine/threonine-protein kinase, active site	GO:0004674|GO:0006468
Phypoly_transcript_10551	b8dc07998807145ea493addc39668a39	251	ProSitePatterns	PS00108	Serine/Threonine protein kinases active-site signature.	236	248	-	TRUE	2014-07-02	IPR008271	Serine/threonine-protein kinase, active site	GO:0004674|GO:0006468
Phypoly_transcript_00611	636c5c129b08d2cf70eacb4deed03752	1419	ProSitePatterns	PS00108	Serine/Threonine protein kinases active-site signature.	899	911	-	TRUE	2014-07-02	IPR008271	Serine/threonine-protein kinase, active site	GO:0004674|GO:0006468
Phypoly_transcript_03046	8ffbd042b892b1ab11437a8a886bf233	732	ProSitePatterns	PS00108	Serine/Threonine protein kinases active-site signature.	309	321	-	TRUE	2014-07-02	IPR008271	Serine/threonine-protein kinase, active site	GO:0004674|GO:0006468
Phypoly_transcript_03657	cf5ca64616d158316c94e096e6199bd4	714	ProSitePatterns	PS00108	Serine/Threonine protein kinases active-site signature.	138	150	-	TRUE	2014-07-02	IPR008271	Serine/threonine-protein kinase, active site	GO:0004674|GO:0006468
Phypoly_transcript_04803	6dfaef8f5fb3240e602ebd694900b915	606	ProSitePatterns	PS00108	Serine/Threonine protein kinases active-site signature.	471	483	-	TRUE	2014-07-02	IPR008271	Serine/threonine-protein kinase, active site	GO:0004674|GO:0006468
Phypoly_transcript_04195	d02502556205eaf593b2bd6f69723330	504	ProSitePatterns	PS00108	Serine/Threonine protein kinases active-site signature.	134	146	-	TRUE	2014-07-02	IPR008271	Serine/threonine-protein kinase, active site	GO:0004674|GO:0006468
Phypoly_transcript_03187	f611c751cad7febe34c47fb44b879f12	716	ProSitePatterns	PS00108	Serine/Threonine protein kinases active-site signature.	174	186	-	TRUE	2014-07-02	IPR008271	Serine/threonine-protein kinase, active site	GO:0004674|GO:0006468
Phypoly_transcript_00924	d3dd538ca52f460b036769f43e793ebe	1209	ProSitePatterns	PS00108	Serine/Threonine protein kinases active-site signature.	1043	1055	-	TRUE	2014-07-02	IPR008271	Serine/threonine-protein kinase, active site	GO:0004674|GO:0006468
Phypoly_transcript_04493	6a618f6047d6c029a6052f7cf634fbdb	308	ProSitePatterns	PS00108	Serine/Threonine protein kinases active-site signature.	50	62	-	TRUE	2014-07-02	IPR008271	Serine/threonine-protein kinase, active site	GO:0004674|GO:0006468
Phypoly_transcript_02815	7c13c7ee31243f694b715c1cc149b739	653	ProSitePatterns	PS00108	Serine/Threonine protein kinases active-site signature.	176	188	-	TRUE	2014-07-02	IPR008271	Serine/threonine-protein kinase, active site	GO:0004674|GO:0006468
Phypoly_transcript_08639	facd2e7cbd8aa95d1cdada2bd1d3a7be	384	ProSitePatterns	PS00108	Serine/Threonine protein kinases active-site signature.	150	162	-	TRUE	2014-07-02	IPR008271	Serine/threonine-protein kinase, active site	GO:0004674|GO:0006468
Phypoly_transcript_08106	df59b5e9a3e14ca176478e1d81b52699	430	ProSitePatterns	PS00108	Serine/Threonine protein kinases active-site signature.	126	138	-	TRUE	2014-07-02	IPR008271	Serine/threonine-protein kinase, active site	GO:0004674|GO:0006468
Phypoly_transcript_06732	e35cfc6773753ecf821e17bdc9d696a4	502	ProSitePatterns	PS00108	Serine/Threonine protein kinases active-site signature.	141	153	-	TRUE	2014-07-02	IPR008271	Serine/threonine-protein kinase, active site	GO:0004674|GO:0006468
Phypoly_transcript_01679	ebdb306b00a9b77abf8ddc8defdbfdbb	982	ProSitePatterns	PS00108	Serine/Threonine protein kinases active-site signature.	57	69	-	TRUE	2014-07-02	IPR008271	Serine/threonine-protein kinase, active site	GO:0004674|GO:0006468
Phypoly_transcript_05714	2a8a531050f85b272f69822c6423fda0	314	ProSitePatterns	PS00108	Serine/Threonine protein kinases active-site signature.	175	187	-	TRUE	2014-07-02	IPR008271	Serine/threonine-protein kinase, active site	GO:0004674|GO:0006468
Phypoly_transcript_02015	28f5038302b2c01f58f84659327875a6	480	ProSitePatterns	PS00108	Serine/Threonine protein kinases active-site signature.	342	354	-	TRUE	2014-07-02	IPR008271	Serine/threonine-protein kinase, active site	GO:0004674|GO:0006468
Phypoly_transcript_09179	a26b4f8dfbcb8e10578c2565d59ee27a	406	ProSitePatterns	PS00108	Serine/Threonine protein kinases active-site signature.	130	142	-	TRUE	2014-07-02	IPR008271	Serine/threonine-protein kinase, active site	GO:0004674|GO:0006468
Phypoly_transcript_10635	eac1c4ee4ecf886cc42b4c3bd0f6203c	325	ProSitePatterns	PS00108	Serine/Threonine protein kinases active-site signature.	137	149	-	TRUE	2014-07-02	IPR008271	Serine/threonine-protein kinase, active site	GO:0004674|GO:0006468
Phypoly_transcript_06154	ea3a5fbef2fa7667b5414193d3d09856	204	ProSitePatterns	PS00108	Serine/Threonine protein kinases active-site signature.	32	44	-	TRUE	2014-07-02	IPR008271	Serine/threonine-protein kinase, active site	GO:0004674|GO:0006468
Phypoly_transcript_14773	7b0dfb94ec2adc94eb1c47e6ba84ace4	311	ProSitePatterns	PS00108	Serine/Threonine protein kinases active-site signature.	168	180	-	TRUE	2014-07-02	IPR008271	Serine/threonine-protein kinase, active site	GO:0004674|GO:0006468
Phypoly_transcript_01081	1c8460802fda9a26b666cbb4e9975313	549	ProSitePatterns	PS00108	Serine/Threonine protein kinases active-site signature.	138	150	-	TRUE	2014-07-02	IPR008271	Serine/threonine-protein kinase, active site	GO:0004674|GO:0006468
Phypoly_transcript_01296	2d640da8ded15217318a82d841d26a33	541	ProSitePatterns	PS00108	Serine/Threonine protein kinases active-site signature.	168	180	-	TRUE	2014-07-02	IPR008271	Serine/threonine-protein kinase, active site	GO:0004674|GO:0006468
Phypoly_transcript_04207	9fda3a8bf00f729a6d371be7dc236c2c	636	ProSitePatterns	PS00108	Serine/Threonine protein kinases active-site signature.	523	535	-	TRUE	2014-07-02	IPR008271	Serine/threonine-protein kinase, active site	GO:0004674|GO:0006468
Phypoly_transcript_13147	88cda603dab657f7e156655d4181263c	329	ProSitePatterns	PS00108	Serine/Threonine protein kinases active-site signature.	141	153	-	TRUE	2014-07-02	IPR008271	Serine/threonine-protein kinase, active site	GO:0004674|GO:0006468
Phypoly_transcript_08615	024398ab5794bef42fb4a984fea18792	492	ProSitePatterns	PS00108	Serine/Threonine protein kinases active-site signature.	29	41	-	TRUE	2014-07-02	IPR008271	Serine/threonine-protein kinase, active site	GO:0004674|GO:0006468
Phypoly_transcript_02173	db0162abf72d6b6dd18f81d45dae9c8c	636	ProSitePatterns	PS00108	Serine/Threonine protein kinases active-site signature.	477	489	-	TRUE	2014-07-02	IPR008271	Serine/threonine-protein kinase, active site	GO:0004674|GO:0006468
Phypoly_transcript_04250	899ce8f02d10b008c5b10c66782f0fcf	595	ProSitePatterns	PS00108	Serine/Threonine protein kinases active-site signature.	433	445	-	TRUE	2014-07-02	IPR008271	Serine/threonine-protein kinase, active site	GO:0004674|GO:0006468
Phypoly_transcript_01637	4d66e2e5e6fe2140a734b745bf9de795	855	ProSitePatterns	PS00108	Serine/Threonine protein kinases active-site signature.	470	482	-	TRUE	2014-07-02	IPR008271	Serine/threonine-protein kinase, active site	GO:0004674|GO:0006468
Phypoly_transcript_18887	0003719d9a95f3085dade7e91a4d3e67	201	ProSitePatterns	PS00108	Serine/Threonine protein kinases active-site signature.	34	46	-	TRUE	2014-07-02	IPR008271	Serine/threonine-protein kinase, active site	GO:0004674|GO:0006468
Phypoly_transcript_06345	95f3682666d09cc235a270b37377a322	558	ProSitePatterns	PS00108	Serine/Threonine protein kinases active-site signature.	146	158	-	TRUE	2014-07-02	IPR008271	Serine/threonine-protein kinase, active site	GO:0004674|GO:0006468
Phypoly_transcript_04800	cebec1e58eb9186b41c9db73298d6010	526	ProSitePatterns	PS00108	Serine/Threonine protein kinases active-site signature.	141	153	-	TRUE	2014-07-02	IPR008271	Serine/threonine-protein kinase, active site	GO:0004674|GO:0006468
Phypoly_transcript_07082	a49438177cd141c4fffa874d27a8c876	432	ProSitePatterns	PS00108	Serine/Threonine protein kinases active-site signature.	121	133	-	TRUE	2014-07-02	IPR008271	Serine/threonine-protein kinase, active site	GO:0004674|GO:0006468
Phypoly_transcript_27382	d98060096c5aa3f1bd81c0e0de40400d	141	ProSitePatterns	PS00108	Serine/Threonine protein kinases active-site signature.	11	23	-	TRUE	2014-07-02	IPR008271	Serine/threonine-protein kinase, active site	GO:0004674|GO:0006468
Phypoly_transcript_05345	bd0322c80960a017f0d9e24ad8fb58e6	609	ProSitePatterns	PS00108	Serine/Threonine protein kinases active-site signature.	471	483	-	TRUE	2014-07-02	IPR008271	Serine/threonine-protein kinase, active site	GO:0004674|GO:0006468
Phypoly_transcript_09461	032a77ffe2d4390b301a09b2afa36d73	417	ProSitePatterns	PS00108	Serine/Threonine protein kinases active-site signature.	6	18	-	TRUE	2014-07-02	IPR008271	Serine/threonine-protein kinase, active site	GO:0004674|GO:0006468
Phypoly_transcript_01568	523e7127115da20575380c749bb78d7b	1045	ProSitePatterns	PS00108	Serine/Threonine protein kinases active-site signature.	360	372	-	TRUE	2014-07-02	IPR008271	Serine/threonine-protein kinase, active site	GO:0004674|GO:0006468
Phypoly_transcript_11205	bb29f0c00fd65c5e2f068d14c8d4e4d0	305	ProSitePatterns	PS00108	Serine/Threonine protein kinases active-site signature.	149	161	-	TRUE	2014-07-02	IPR008271	Serine/threonine-protein kinase, active site	GO:0004674|GO:0006468
Phypoly_transcript_09917	4cef30dc9350c6801378f793ae8e85b2	387	ProSitePatterns	PS00108	Serine/Threonine protein kinases active-site signature.	274	286	-	TRUE	2014-07-02	IPR008271	Serine/threonine-protein kinase, active site	GO:0004674|GO:0006468
Phypoly_transcript_06243	a082147d990a2d84421d8a459b7bd486	453	ProSitePatterns	PS00108	Serine/Threonine protein kinases active-site signature.	210	222	-	TRUE	2014-07-02	IPR008271	Serine/threonine-protein kinase, active site	GO:0004674|GO:0006468
Phypoly_transcript_06669	c134a1e536f8a08f1c0cce85088e6beb	529	ProSitePatterns	PS00108	Serine/Threonine protein kinases active-site signature.	268	280	-	TRUE	2014-07-02	IPR008271	Serine/threonine-protein kinase, active site	GO:0004674|GO:0006468
Phypoly_transcript_04980	8b0a39e6184df7661026d95f31c4c050	586	ProSitePatterns	PS00108	Serine/Threonine protein kinases active-site signature.	286	298	-	TRUE	2014-07-02	IPR008271	Serine/threonine-protein kinase, active site	GO:0004674|GO:0006468
Phypoly_transcript_22002	c8ba36eb1ee6cdd1dd1dfa6559a35811	184	ProSitePatterns	PS00108	Serine/Threonine protein kinases active-site signature.	158	170	-	TRUE	2014-07-02	IPR008271	Serine/threonine-protein kinase, active site	GO:0004674|GO:0006468
Phypoly_transcript_11229	624f5057b23c33840f4fcb6b3eef2900	341	ProSitePatterns	PS00108	Serine/Threonine protein kinases active-site signature.	153	165	-	TRUE	2014-07-02	IPR008271	Serine/threonine-protein kinase, active site	GO:0004674|GO:0006468
Phypoly_transcript_05058	6c94dcfb14a44bd423e2ede7e8591918	586	ProSitePatterns	PS00108	Serine/Threonine protein kinases active-site signature.	236	248	-	TRUE	2014-07-02	IPR008271	Serine/threonine-protein kinase, active site	GO:0004674|GO:0006468
Phypoly_transcript_01516	9cc6b9e117d851c9f6d6598b171c4493	471	ProSitePatterns	PS00108	Serine/Threonine protein kinases active-site signature.	47	59	-	TRUE	2014-07-02	IPR008271	Serine/threonine-protein kinase, active site	GO:0004674|GO:0006468
Phypoly_transcript_05878	600bef726e963080025ebce2b1db1a08	493	ProSitePatterns	PS00108	Serine/Threonine protein kinases active-site signature.	210	222	-	TRUE	2014-07-02	IPR008271	Serine/threonine-protein kinase, active site	GO:0004674|GO:0006468
Phypoly_transcript_14602	3fbe5f188a8b2ae010bb1da58f7f3571	244	ProSitePatterns	PS00108	Serine/Threonine protein kinases active-site signature.	60	72	-	TRUE	2014-07-02	IPR008271	Serine/threonine-protein kinase, active site	GO:0004674|GO:0006468
Phypoly_transcript_23542	03b91add3432fdc6661f11a34697c2c8	182	ProSitePatterns	PS00108	Serine/Threonine protein kinases active-site signature.	50	62	-	TRUE	2014-07-02	IPR008271	Serine/threonine-protein kinase, active site	GO:0004674|GO:0006468
Phypoly_transcript_02944	7dc77724369f9aacfb4cee4ac7dc068e	477	ProSitePatterns	PS00108	Serine/Threonine protein kinases active-site signature.	43	55	-	TRUE	2014-07-02	IPR008271	Serine/threonine-protein kinase, active site	GO:0004674|GO:0006468
Phypoly_transcript_06144	1a06f22a356f022edec6da0b7f18dc4b	521	ProSitePatterns	PS00108	Serine/Threonine protein kinases active-site signature.	156	168	-	TRUE	2014-07-02	IPR008271	Serine/threonine-protein kinase, active site	GO:0004674|GO:0006468
Phypoly_transcript_11747	6b0ca451687f189762ce1ec9f6232204	322	ProSitePatterns	PS00108	Serine/Threonine protein kinases active-site signature.	136	148	-	TRUE	2014-07-02	IPR008271	Serine/threonine-protein kinase, active site	GO:0004674|GO:0006468
Phypoly_transcript_11405	8a0b6ea54dfe481c0d1ad9c6a30ba26b	298	ProSitePatterns	PS00108	Serine/Threonine protein kinases active-site signature.	124	136	-	TRUE	2014-07-02	IPR008271	Serine/threonine-protein kinase, active site	GO:0004674|GO:0006468
Phypoly_transcript_15191	313e660cfcc318fbc5ed678a409f0b0c	314	ProSitePatterns	PS00108	Serine/Threonine protein kinases active-site signature.	242	254	-	TRUE	2014-07-02	IPR008271	Serine/threonine-protein kinase, active site	GO:0004674|GO:0006468
Phypoly_transcript_02909	6385b42e2d8f639d93c4557740bcb42d	737	ProSitePatterns	PS00108	Serine/Threonine protein kinases active-site signature.	558	570	-	TRUE	2014-07-02	IPR008271	Serine/threonine-protein kinase, active site	GO:0004674|GO:0006468
Phypoly_transcript_02317	b6e4447147a2321e1a1e793bb06876a2	440	ProSitePatterns	PS00108	Serine/Threonine protein kinases active-site signature.	188	200	-	TRUE	2014-07-02	IPR008271	Serine/threonine-protein kinase, active site	GO:0004674|GO:0006468
Phypoly_transcript_04248	b9c67f7f2eaeef28d1ea67c8d48328fd	711	ProSitePatterns	PS00108	Serine/Threonine protein kinases active-site signature.	527	539	-	TRUE	2014-07-02	IPR008271	Serine/threonine-protein kinase, active site	GO:0004674|GO:0006468
Phypoly_transcript_07039	cc097a90a7d4449db99ad1774ccceca9	494	ProSitePatterns	PS00108	Serine/Threonine protein kinases active-site signature.	328	340	-	TRUE	2014-07-02	IPR008271	Serine/threonine-protein kinase, active site	GO:0004674|GO:0006468
Phypoly_transcript_06107	c4996e48f9e2da966f8aa8aae35e3b7c	165	ProSitePatterns	PS00108	Serine/Threonine protein kinases active-site signature.	25	37	-	TRUE	2014-07-02	IPR008271	Serine/threonine-protein kinase, active site	GO:0004674|GO:0006468
Phypoly_transcript_09810	e43c68caa4f5984f1271a0533d8bb4db	353	ProSitePatterns	PS00108	Serine/Threonine protein kinases active-site signature.	143	155	-	TRUE	2014-07-02	IPR008271	Serine/threonine-protein kinase, active site	GO:0004674|GO:0006468
Phypoly_transcript_04443	45133dc6982549b8ac705e394fd14736	627	ProSitePatterns	PS00108	Serine/Threonine protein kinases active-site signature.	298	310	-	TRUE	2014-07-02	IPR008271	Serine/threonine-protein kinase, active site	GO:0004674|GO:0006468
Phypoly_transcript_05962	ad4979b1c9ecaada00bd14d797e3507b	289	ProSitePatterns	PS00108	Serine/Threonine protein kinases active-site signature.	47	59	-	TRUE	2014-07-02	IPR008271	Serine/threonine-protein kinase, active site	GO:0004674|GO:0006468
Phypoly_transcript_03663	9bc3799d5255515b77433ac603747629	664	ProSitePatterns	PS00108	Serine/Threonine protein kinases active-site signature.	519	531	-	TRUE	2014-07-02	IPR008271	Serine/threonine-protein kinase, active site	GO:0004674|GO:0006468
Phypoly_transcript_14707	429d2e58ec9cff1845788f3e801fe86b	244	ProSitePatterns	PS00108	Serine/Threonine protein kinases active-site signature.	90	102	-	TRUE	2014-07-02	IPR008271	Serine/threonine-protein kinase, active site	GO:0004674|GO:0006468
Phypoly_transcript_00455	1c723d219bae8e3cdec4862340dabe3c	1516	SMART	SM00220	Serine/Threonine protein kinases, catalytic domain	948	1244	1.4e-82	TRUE	2014-07-02	IPR002290	Serine/threonine- /dual specificity protein kinase, catalytic domain	GO:0004672|GO:0005524|GO:0006468
Phypoly_transcript_07863	89d379ccd22aae68315011b500889f89	434	SMART	SM00220	Serine/Threonine protein kinases, catalytic domain	139	391	6.3e-104	TRUE	2014-07-02	IPR002290	Serine/threonine- /dual specificity protein kinase, catalytic domain	GO:0004672|GO:0005524|GO:0006468
Phypoly_transcript_06769	cb7fb68c593d364cbe13c1943ab438cb	481	SMART	SM00220	Serine/Threonine protein kinases, catalytic domain	207	461	1e-93	TRUE	2014-07-02	IPR002290	Serine/threonine- /dual specificity protein kinase, catalytic domain	GO:0004672|GO:0005524|GO:0006468
Phypoly_transcript_00093	a3129b2dcccaec29f87f21a39bc7886c	2227	SMART	SM00220	Serine/Threonine protein kinases, catalytic domain	6	266	3.3e-24	TRUE	2014-07-02	IPR002290	Serine/threonine- /dual specificity protein kinase, catalytic domain	GO:0004672|GO:0005524|GO:0006468
Phypoly_transcript_00072	58a81cb34e82c1730a4f452bc00a0124	2053	SMART	SM00220	Serine/Threonine protein kinases, catalytic domain	1732	1997	7.4e-48	TRUE	2014-07-02	IPR002290	Serine/threonine- /dual specificity protein kinase, catalytic domain	GO:0004672|GO:0005524|GO:0006468
Phypoly_transcript_00082	343be77c469521425cf859a093e7b083	2276	SMART	SM00220	Serine/Threonine protein kinases, catalytic domain	1548	1829	6.3e-51	TRUE	2014-07-02	IPR002290	Serine/threonine- /dual specificity protein kinase, catalytic domain	GO:0004672|GO:0005524|GO:0006468
Phypoly_transcript_03166	4d2b5b35f63c737857c738c5c1fa579d	837	SMART	SM00220	Serine/Threonine protein kinases, catalytic domain	576	836	2.2e-42	TRUE	2014-07-02	IPR002290	Serine/threonine- /dual specificity protein kinase, catalytic domain	GO:0004672|GO:0005524|GO:0006468
Phypoly_transcript_08979	2bdeabfef28a5af547a1ab179d933be3	343	SMART	SM00220	Serine/Threonine protein kinases, catalytic domain	90	338	3.6e-63	TRUE	2014-07-02	IPR002290	Serine/threonine- /dual specificity protein kinase, catalytic domain	GO:0004672|GO:0005524|GO:0006468
Phypoly_transcript_17267	9b32355644a790748f23d7d7ed391db8	273	SMART	SM00220	Serine/Threonine protein kinases, catalytic domain	1	272	2.8e-78	TRUE	2014-07-02	IPR002290	Serine/threonine- /dual specificity protein kinase, catalytic domain	GO:0004672|GO:0005524|GO:0006468
Phypoly_transcript_02502	bd7fbbe3094a60e0c801cdfef3bed58a	882	SMART	SM00220	Serine/Threonine protein kinases, catalytic domain	623	877	7e-22	TRUE	2014-07-02	IPR002290	Serine/threonine- /dual specificity protein kinase, catalytic domain	GO:0004672|GO:0005524|GO:0006468
Phypoly_transcript_02502	bd7fbbe3094a60e0c801cdfef3bed58a	882	SMART	SM00220	Serine/Threonine protein kinases, catalytic domain	99	364	3.8e-53	TRUE	2014-07-02	IPR002290	Serine/threonine- /dual specificity protein kinase, catalytic domain	GO:0004672|GO:0005524|GO:0006468
Phypoly_transcript_01619	475582a702c06dd2aaf2c72a1eceab63	911	SMART	SM00220	Serine/Threonine protein kinases, catalytic domain	18	278	3.2e-54	TRUE	2014-07-02	IPR002290	Serine/threonine- /dual specificity protein kinase, catalytic domain	GO:0004672|GO:0005524|GO:0006468
Phypoly_transcript_04694	aee25fff96c733602f39aaa106ccd382	675	SMART	SM00220	Serine/Threonine protein kinases, catalytic domain	380	640	8.6e-52	TRUE	2014-07-02	IPR002290	Serine/threonine- /dual specificity protein kinase, catalytic domain	GO:0004672|GO:0005524|GO:0006468
Phypoly_transcript_05419	ae1f5d236db0eb8e41bfaded855b5365	491	SMART	SM00220	Serine/Threonine protein kinases, catalytic domain	233	490	7.9e-21	TRUE	2014-07-02	IPR002290	Serine/threonine- /dual specificity protein kinase, catalytic domain	GO:0004672|GO:0005524|GO:0006468
Phypoly_transcript_00454	1b2b20916e6f019b4091b353a0a2aaae	1394	SMART	SM00220	Serine/Threonine protein kinases, catalytic domain	1116	1373	2.7e-89	TRUE	2014-07-02	IPR002290	Serine/threonine- /dual specificity protein kinase, catalytic domain	GO:0004672|GO:0005524|GO:0006468
Phypoly_transcript_00798	64999c244845caf6d3be033ec3b81ad3	1320	SMART	SM00220	Serine/Threonine protein kinases, catalytic domain	1036	1316	2.4e-33	TRUE	2014-07-02	IPR002290	Serine/threonine- /dual specificity protein kinase, catalytic domain	GO:0004672|GO:0005524|GO:0006468
Phypoly_transcript_01921	1d2975b59fe3b749f5f3ea2c4f6eec37	901	SMART	SM00220	Serine/Threonine protein kinases, catalytic domain	138	391	4.2e-56	TRUE	2014-07-02	IPR002290	Serine/threonine- /dual specificity protein kinase, catalytic domain	GO:0004672|GO:0005524|GO:0006468
Phypoly_transcript_01921	1d2975b59fe3b749f5f3ea2c4f6eec37	901	SMART	SM00220	Serine/Threonine protein kinases, catalytic domain	648	899	3.3e-52	TRUE	2014-07-02	IPR002290	Serine/threonine- /dual specificity protein kinase, catalytic domain	GO:0004672|GO:0005524|GO:0006468
Phypoly_transcript_01196	a10fed1d61b72af6feb36353b19b4446	1179	SMART	SM00220	Serine/Threonine protein kinases, catalytic domain	39	297	5.7e-62	TRUE	2014-07-02	IPR002290	Serine/threonine- /dual specificity protein kinase, catalytic domain	GO:0004672|GO:0005524|GO:0006468
Phypoly_transcript_02833	488b4d6067cd17f8da2400a7602c90fd	822	SMART	SM00220	Serine/Threonine protein kinases, catalytic domain	533	805	9.4e-46	TRUE	2014-07-02	IPR002290	Serine/threonine- /dual specificity protein kinase, catalytic domain	GO:0004672|GO:0005524|GO:0006468
Phypoly_transcript_03318	ffba2a92913ec172d790e085d5022385	785	SMART	SM00220	Serine/Threonine protein kinases, catalytic domain	122	374	4.5e-81	TRUE	2014-07-02	IPR002290	Serine/threonine- /dual specificity protein kinase, catalytic domain	GO:0004672|GO:0005524|GO:0006468
Phypoly_transcript_07245	217e4a5f1484dee3de76e6b69eb7d6d9	493	SMART	SM00220	Serine/Threonine protein kinases, catalytic domain	38	292	9.1e-49	TRUE	2014-07-02	IPR002290	Serine/threonine- /dual specificity protein kinase, catalytic domain	GO:0004672|GO:0005524|GO:0006468
Phypoly_transcript_07548	13cdcde6559ef2821d397d358db5cca4	359	SMART	SM00220	Serine/Threonine protein kinases, catalytic domain	51	305	1.3e-111	TRUE	2014-07-02	IPR002290	Serine/threonine- /dual specificity protein kinase, catalytic domain	GO:0004672|GO:0005524|GO:0006468
Phypoly_transcript_25843	9797142c96190660c6ec3e9a3fbfc52b	127	SMART	SM00220	Serine/Threonine protein kinases, catalytic domain	1	127	6e-05	TRUE	2014-07-02	IPR002290	Serine/threonine- /dual specificity protein kinase, catalytic domain	GO:0004672|GO:0005524|GO:0006468
Phypoly_transcript_04043	6b144414b588886d6ae51df59050ba83	368	SMART	SM00220	Serine/Threonine protein kinases, catalytic domain	60	314	2.5e-104	TRUE	2014-07-02	IPR002290	Serine/threonine- /dual specificity protein kinase, catalytic domain	GO:0004672|GO:0005524|GO:0006468
Phypoly_transcript_06573	b50b88afaaf0e0fc20a1352bb5c877bc	399	SMART	SM00220	Serine/Threonine protein kinases, catalytic domain	21	302	1.3e-87	TRUE	2014-07-02	IPR002290	Serine/threonine- /dual specificity protein kinase, catalytic domain	GO:0004672|GO:0005524|GO:0006468
Phypoly_transcript_05277	cc80e35dcce0b7b64038972fcc39e1c4	641	SMART	SM00220	Serine/Threonine protein kinases, catalytic domain	311	566	6.1e-42	TRUE	2014-07-02	IPR002290	Serine/threonine- /dual specificity protein kinase, catalytic domain	GO:0004672|GO:0005524|GO:0006468
Phypoly_transcript_02362	7630171a68c5662cceb7d2c80fc34669	736	SMART	SM00220	Serine/Threonine protein kinases, catalytic domain	481	736	8.5e-55	TRUE	2014-07-02	IPR002290	Serine/threonine- /dual specificity protein kinase, catalytic domain	GO:0004672|GO:0005524|GO:0006468
Phypoly_transcript_02362	7630171a68c5662cceb7d2c80fc34669	736	SMART	SM00220	Serine/Threonine protein kinases, catalytic domain	1	215	2e-23	TRUE	2014-07-02	IPR002290	Serine/threonine- /dual specificity protein kinase, catalytic domain	GO:0004672|GO:0005524|GO:0006468
Phypoly_transcript_01530	b99fd8caef243eae8b12950f818413b9	1077	SMART	SM00220	Serine/Threonine protein kinases, catalytic domain	826	1073	2.1e-31	TRUE	2014-07-02	IPR002290	Serine/threonine- /dual specificity protein kinase, catalytic domain	GO:0004672|GO:0005524|GO:0006468
Phypoly_transcript_01530	b99fd8caef243eae8b12950f818413b9	1077	SMART	SM00220	Serine/Threonine protein kinases, catalytic domain	186	437	2.8e-56	TRUE	2014-07-02	IPR002290	Serine/threonine- /dual specificity protein kinase, catalytic domain	GO:0004672|GO:0005524|GO:0006468
Phypoly_transcript_00581	68801fd055f9d1f6231c44e80a43fb64	1430	SMART	SM00220	Serine/Threonine protein kinases, catalytic domain	1006	1267	6.7e-64	TRUE	2014-07-02	IPR002290	Serine/threonine- /dual specificity protein kinase, catalytic domain	GO:0004672|GO:0005524|GO:0006468
Phypoly_transcript_00346	62ed465250d3f339148f31276ad44660	1165	SMART	SM00220	Serine/Threonine protein kinases, catalytic domain	886	1140	7.2e-79	TRUE	2014-07-02	IPR002290	Serine/threonine- /dual specificity protein kinase, catalytic domain	GO:0004672|GO:0005524|GO:0006468
Phypoly_transcript_06676	f6f9cc84ffabfa5e289ee2316cee1e45	506	SMART	SM00220	Serine/Threonine protein kinases, catalytic domain	17	276	7.2e-48	TRUE	2014-07-02	IPR002290	Serine/threonine- /dual specificity protein kinase, catalytic domain	GO:0004672|GO:0005524|GO:0006468
Phypoly_transcript_00196	813c4f5e0fa1d3e7c9febb5e73185625	1895	SMART	SM00220	Serine/Threonine protein kinases, catalytic domain	982	1237	2.7e-33	TRUE	2014-07-02	IPR002290	Serine/threonine- /dual specificity protein kinase, catalytic domain	GO:0004672|GO:0005524|GO:0006468
Phypoly_transcript_10910	1d79ffbc43c81396bd44e440743434d7	314	SMART	SM00220	Serine/Threonine protein kinases, catalytic domain	34	295	1.5e-77	TRUE	2014-07-02	IPR002290	Serine/threonine- /dual specificity protein kinase, catalytic domain	GO:0004672|GO:0005524|GO:0006468
Phypoly_transcript_08443	0ff54fa3f0668f21fd88e698460992ce	404	SMART	SM00220	Serine/Threonine protein kinases, catalytic domain	80	334	3e-112	TRUE	2014-07-02	IPR002290	Serine/threonine- /dual specificity protein kinase, catalytic domain	GO:0004672|GO:0005524|GO:0006468
Phypoly_transcript_00152	221cc7123786e2310f27c4f0183f4ff8	2105	SMART	SM00220	Serine/Threonine protein kinases, catalytic domain	7	267	3.3e-06	TRUE	2014-07-02	IPR002290	Serine/threonine- /dual specificity protein kinase, catalytic domain	GO:0004672|GO:0005524|GO:0006468
Phypoly_transcript_02883	b556d2b5dfdbb2195b1116946c83d2e4	853	SMART	SM00220	Serine/Threonine protein kinases, catalytic domain	35	296	1.9e-09	TRUE	2014-07-02	IPR002290	Serine/threonine- /dual specificity protein kinase, catalytic domain	GO:0004672|GO:0005524|GO:0006468
Phypoly_transcript_00384	8237dc3eee2b9534a0af5e5a5c7f7128	1623	SMART	SM00220	Serine/Threonine protein kinases, catalytic domain	22	285	2.2e-11	TRUE	2014-07-02	IPR002290	Serine/threonine- /dual specificity protein kinase, catalytic domain	GO:0004672|GO:0005524|GO:0006468
Phypoly_transcript_18994	251852bd12ba91ffcc73fa8d2bed0ffe	223	SMART	SM00220	Serine/Threonine protein kinases, catalytic domain	1	210	8.5e-34	TRUE	2014-07-02	IPR002290	Serine/threonine- /dual specificity protein kinase, catalytic domain	GO:0004672|GO:0005524|GO:0006468
Phypoly_transcript_12838	ff06b6dbdc08110e6b44b51741db300c	349	SMART	SM00220	Serine/Threonine protein kinases, catalytic domain	89	341	4.3e-104	TRUE	2014-07-02	IPR002290	Serine/threonine- /dual specificity protein kinase, catalytic domain	GO:0004672|GO:0005524|GO:0006468
Phypoly_transcript_03990	601aa472fde605b949d9fdc0de9b110d	709	SMART	SM00220	Serine/Threonine protein kinases, catalytic domain	452	709	1.9e-18	TRUE	2014-07-02	IPR002290	Serine/threonine- /dual specificity protein kinase, catalytic domain	GO:0004672|GO:0005524|GO:0006468
Phypoly_transcript_03602	3bba48fdb0ec94ceab637b9acfc2a43d	720	SMART	SM00220	Serine/Threonine protein kinases, catalytic domain	79	331	9.4e-108	TRUE	2014-07-02	IPR002290	Serine/threonine- /dual specificity protein kinase, catalytic domain	GO:0004672|GO:0005524|GO:0006468
Phypoly_transcript_08404	17f539cf383f7bf4a34a3b91c62cd5bf	443	SMART	SM00220	Serine/Threonine protein kinases, catalytic domain	119	373	1.6e-104	TRUE	2014-07-02	IPR002290	Serine/threonine- /dual specificity protein kinase, catalytic domain	GO:0004672|GO:0005524|GO:0006468
Phypoly_transcript_07715	be6fceb4dd9c147c7207b8da927718e7	494	SMART	SM00220	Serine/Threonine protein kinases, catalytic domain	232	489	6.1e-12	TRUE	2014-07-02	IPR002290	Serine/threonine- /dual specificity protein kinase, catalytic domain	GO:0004672|GO:0005524|GO:0006468
Phypoly_transcript_03223	9d077ab1b6605bf2d69e3fa4db72adee	635	SMART	SM00220	Serine/Threonine protein kinases, catalytic domain	368	630	5.1e-48	TRUE	2014-07-02	IPR002290	Serine/threonine- /dual specificity protein kinase, catalytic domain	GO:0004672|GO:0005524|GO:0006468
Phypoly_transcript_00785	126dfd92478f9c70474bc6ea18d43fcc	1308	SMART	SM00220	Serine/Threonine protein kinases, catalytic domain	616	842	0.0044	TRUE	2014-07-02	IPR002290	Serine/threonine- /dual specificity protein kinase, catalytic domain	GO:0004672|GO:0005524|GO:0006468
Phypoly_transcript_01049	83f3402f110ac0b4891412de042b54d0	1111	SMART	SM00220	Serine/Threonine protein kinases, catalytic domain	508	807	7.3e-19	TRUE	2014-07-02	IPR002290	Serine/threonine- /dual specificity protein kinase, catalytic domain	GO:0004672|GO:0005524|GO:0006468
Phypoly_transcript_03089	952ee61cb14314071f37a3b8fd79493d	790	SMART	SM00220	Serine/Threonine protein kinases, catalytic domain	360	617	2.1e-93	TRUE	2014-07-02	IPR002290	Serine/threonine- /dual specificity protein kinase, catalytic domain	GO:0004672|GO:0005524|GO:0006468
Phypoly_transcript_03468	766f0e1e3ec2c968f6385c5697df6ade	697	SMART	SM00220	Serine/Threonine protein kinases, catalytic domain	418	672	1.2e-92	TRUE	2014-07-02	IPR002290	Serine/threonine- /dual specificity protein kinase, catalytic domain	GO:0004672|GO:0005524|GO:0006468
Phypoly_transcript_01855	673ba9b940cd8d119bdc01e4e48612f0	841	SMART	SM00220	Serine/Threonine protein kinases, catalytic domain	10	263	6e-107	TRUE	2014-07-02	IPR002290	Serine/threonine- /dual specificity protein kinase, catalytic domain	GO:0004672|GO:0005524|GO:0006468
Phypoly_transcript_01163	649e9aa530ff99e5db1167f5fd44d43a	1124	SMART	SM00220	Serine/Threonine protein kinases, catalytic domain	409	666	1.7e-96	TRUE	2014-07-02	IPR002290	Serine/threonine- /dual specificity protein kinase, catalytic domain	GO:0004672|GO:0005524|GO:0006468
Phypoly_transcript_00941	e9d58c970c0fcfdbc3fde8a815006efc	919	SMART	SM00220	Serine/Threonine protein kinases, catalytic domain	5	255	9.2e-102	TRUE	2014-07-02	IPR002290	Serine/threonine- /dual specificity protein kinase, catalytic domain	GO:0004672|GO:0005524|GO:0006468
Phypoly_transcript_05316	c8daace62099a5a3521a61c5f64d36ad	494	SMART	SM00220	Serine/Threonine protein kinases, catalytic domain	68	328	2.1e-100	TRUE	2014-07-02	IPR002290	Serine/threonine- /dual specificity protein kinase, catalytic domain	GO:0004672|GO:0005524|GO:0006468
Phypoly_transcript_03124	15e0ea6d8acb95606c39d82006a6889a	850	SMART	SM00220	Serine/Threonine protein kinases, catalytic domain	17	365	0.0055	TRUE	2014-07-02	IPR002290	Serine/threonine- /dual specificity protein kinase, catalytic domain	GO:0004672|GO:0005524|GO:0006468
Phypoly_transcript_00974	15a43b8d0ddab719011f164341e7eed6	1124	SMART	SM00220	Serine/Threonine protein kinases, catalytic domain	494	757	8.6e-59	TRUE	2014-07-02	IPR002290	Serine/threonine- /dual specificity protein kinase, catalytic domain	GO:0004672|GO:0005524|GO:0006468
Phypoly_transcript_02044	71093297359fab3bde26f3a80866440c	893	SMART	SM00220	Serine/Threonine protein kinases, catalytic domain	264	522	7.5e-98	TRUE	2014-07-02	IPR002290	Serine/threonine- /dual specificity protein kinase, catalytic domain	GO:0004672|GO:0005524|GO:0006468
Phypoly_transcript_00223	373a53c3460808fc4cb6847562ff9536	1864	SMART	SM00220	Serine/Threonine protein kinases, catalytic domain	1592	1859	8.1e-43	TRUE	2014-07-02	IPR002290	Serine/threonine- /dual specificity protein kinase, catalytic domain	GO:0004672|GO:0005524|GO:0006468
Phypoly_transcript_00614	4bccaa006abf474499756b9e1f292932	1364	SMART	SM00220	Serine/Threonine protein kinases, catalytic domain	1052	1336	3.6e-08	TRUE	2014-07-02	IPR002290	Serine/threonine- /dual specificity protein kinase, catalytic domain	GO:0004672|GO:0005524|GO:0006468
Phypoly_transcript_02839	9053f3da600f370d7864aeb969051772	327	SMART	SM00220	Serine/Threonine protein kinases, catalytic domain	196	327	1.1e-10	TRUE	2014-07-02	IPR002290	Serine/threonine- /dual specificity protein kinase, catalytic domain	GO:0004672|GO:0005524|GO:0006468
Phypoly_transcript_06721	01f8449d1c67c06a71dfe0bfdfae7981	472	SMART	SM00220	Serine/Threonine protein kinases, catalytic domain	209	466	9.9e-46	TRUE	2014-07-02	IPR002290	Serine/threonine- /dual specificity protein kinase, catalytic domain	GO:0004672|GO:0005524|GO:0006468
Phypoly_transcript_10126	4c9ac29dd099a746c474d0b28c4f708c	309	SMART	SM00220	Serine/Threonine protein kinases, catalytic domain	140	308	1.1e-15	TRUE	2014-07-02	IPR002290	Serine/threonine- /dual specificity protein kinase, catalytic domain	GO:0004672|GO:0005524|GO:0006468
Phypoly_transcript_03069	1f791aa435c0c394444ef2be851ef154	546	SMART	SM00220	Serine/Threonine protein kinases, catalytic domain	285	541	1.1e-35	TRUE	2014-07-02	IPR002290	Serine/threonine- /dual specificity protein kinase, catalytic domain	GO:0004672|GO:0005524|GO:0006468
Phypoly_transcript_00136	babfd213693ea94114a6064a21602255	2113	SMART	SM00220	Serine/Threonine protein kinases, catalytic domain	1473	1747	9.9e-44	TRUE	2014-07-02	IPR002290	Serine/threonine- /dual specificity protein kinase, catalytic domain	GO:0004672|GO:0005524|GO:0006468
Phypoly_transcript_06704	996efd6c5777a5344e6b5a2f57de5495	539	SMART	SM00220	Serine/Threonine protein kinases, catalytic domain	151	418	1.1e-104	TRUE	2014-07-02	IPR002290	Serine/threonine- /dual specificity protein kinase, catalytic domain	GO:0004672|GO:0005524|GO:0006468
Phypoly_transcript_07827	3ac040326d16534783adc7641a0e57d3	465	SMART	SM00220	Serine/Threonine protein kinases, catalytic domain	175	433	1.3e-118	TRUE	2014-07-02	IPR002290	Serine/threonine- /dual specificity protein kinase, catalytic domain	GO:0004672|GO:0005524|GO:0006468
Phypoly_transcript_04430	078509b3452a9b4b30b85a4a69b69485	623	SMART	SM00220	Serine/Threonine protein kinases, catalytic domain	15	267	1.5e-99	TRUE	2014-07-02	IPR002290	Serine/threonine- /dual specificity protein kinase, catalytic domain	GO:0004672|GO:0005524|GO:0006468
Phypoly_transcript_04132	157f206badb2b689954055e27c7bbb44	455	SMART	SM00220	Serine/Threonine protein kinases, catalytic domain	96	386	6.1e-98	TRUE	2014-07-02	IPR002290	Serine/threonine- /dual specificity protein kinase, catalytic domain	GO:0004672|GO:0005524|GO:0006468
Phypoly_transcript_03139	35bfcdbbb4663f3eb554c1a1637cc54a	675	SMART	SM00220	Serine/Threonine protein kinases, catalytic domain	390	659	1.9e-44	TRUE	2014-07-02	IPR002290	Serine/threonine- /dual specificity protein kinase, catalytic domain	GO:0004672|GO:0005524|GO:0006468
Phypoly_transcript_07544	8b7f4774aeb1e3ca0b057267c3c651e9	474	SMART	SM00220	Serine/Threonine protein kinases, catalytic domain	22	285	2.3e-27	TRUE	2014-07-02	IPR002290	Serine/threonine- /dual specificity protein kinase, catalytic domain	GO:0004672|GO:0005524|GO:0006468
Phypoly_transcript_04330	b8e47abab7c33ba5215cf138b983a707	682	SMART	SM00220	Serine/Threonine protein kinases, catalytic domain	415	678	9.6e-42	TRUE	2014-07-02	IPR002290	Serine/threonine- /dual specificity protein kinase, catalytic domain	GO:0004672|GO:0005524|GO:0006468
Phypoly_transcript_02720	d54a5985d079950fe01cc66241a426e4	865	SMART	SM00220	Serine/Threonine protein kinases, catalytic domain	589	864	1.9e-47	TRUE	2014-07-02	IPR002290	Serine/threonine- /dual specificity protein kinase, catalytic domain	GO:0004672|GO:0005524|GO:0006468
Phypoly_transcript_09076	2f8b8d1e736c39e112df055a03371d32	367	SMART	SM00220	Serine/Threonine protein kinases, catalytic domain	1	211	2.3e-19	TRUE	2014-07-02	IPR002290	Serine/threonine- /dual specificity protein kinase, catalytic domain	GO:0004672|GO:0005524|GO:0006468
Phypoly_transcript_01694	01debc61b348855d554a7b18589d038c	913	SMART	SM00220	Serine/Threonine protein kinases, catalytic domain	626	898	2.8e-42	TRUE	2014-07-02	IPR002290	Serine/threonine- /dual specificity protein kinase, catalytic domain	GO:0004672|GO:0005524|GO:0006468
Phypoly_transcript_04217	767839239b8e1e7d12ab52f4c46ea247	454	SMART	SM00220	Serine/Threonine protein kinases, catalytic domain	21	284	3.8e-45	TRUE	2014-07-02	IPR002290	Serine/threonine- /dual specificity protein kinase, catalytic domain	GO:0004672|GO:0005524|GO:0006468
Phypoly_transcript_11957	dca946099a54511af08086bc9f3c9c5c	335	SMART	SM00220	Serine/Threonine protein kinases, catalytic domain	14	278	1.5e-54	TRUE	2014-07-02	IPR002290	Serine/threonine- /dual specificity protein kinase, catalytic domain	GO:0004672|GO:0005524|GO:0006468
Phypoly_transcript_01270	8eb799b904a4dfc24e19aeab96b78ac3	1148	SMART	SM00220	Serine/Threonine protein kinases, catalytic domain	14	280	7.5e-51	TRUE	2014-07-02	IPR002290	Serine/threonine- /dual specificity protein kinase, catalytic domain	GO:0004672|GO:0005524|GO:0006468
Phypoly_transcript_04273	93d18023056dffb47d79c3f9a5b0bdae	439	SMART	SM00220	Serine/Threonine protein kinases, catalytic domain	1	230	8.9e-81	TRUE	2014-07-02	IPR002290	Serine/threonine- /dual specificity protein kinase, catalytic domain	GO:0004672|GO:0005524|GO:0006468
Phypoly_transcript_17220	06a5f7d97333b6c83a8e091d633757a9	189	SMART	SM00220	Serine/Threonine protein kinases, catalytic domain	1	189	9.3e-15	TRUE	2014-07-02	IPR002290	Serine/threonine- /dual specificity protein kinase, catalytic domain	GO:0004672|GO:0005524|GO:0006468
Phypoly_transcript_07129	d7e585c483294008d0164c4ee311473b	369	SMART	SM00220	Serine/Threonine protein kinases, catalytic domain	31	282	3e-53	TRUE	2014-07-02	IPR002290	Serine/threonine- /dual specificity protein kinase, catalytic domain	GO:0004672|GO:0005524|GO:0006468
Phypoly_transcript_20963	50fbff3e78e10231ebcc6f2ad0bff83c	209	SMART	SM00220	Serine/Threonine protein kinases, catalytic domain	1	209	5.4e-53	TRUE	2014-07-02	IPR002290	Serine/threonine- /dual specificity protein kinase, catalytic domain	GO:0004672|GO:0005524|GO:0006468
Phypoly_transcript_19611	3dd8490b4b0da6f2a17b1c4f5a22d6de	233	SMART	SM00220	Serine/Threonine protein kinases, catalytic domain	1	148	1.2e-06	TRUE	2014-07-02	IPR002290	Serine/threonine- /dual specificity protein kinase, catalytic domain	GO:0004672|GO:0005524|GO:0006468
Phypoly_transcript_22464	a1736649e88fd6d233c5141f9ec7a325	203	SMART	SM00220	Serine/Threonine protein kinases, catalytic domain	39	203	2.4e-21	TRUE	2014-07-02	IPR002290	Serine/threonine- /dual specificity protein kinase, catalytic domain	GO:0004672|GO:0005524|GO:0006468
Phypoly_transcript_06089	90644136f993df12b5856055b41cc9ff	588	SMART	SM00220	Serine/Threonine protein kinases, catalytic domain	3	334	8.2e-20	TRUE	2014-07-02	IPR002290	Serine/threonine- /dual specificity protein kinase, catalytic domain	GO:0004672|GO:0005524|GO:0006468
Phypoly_transcript_02618	2fe8ce6cbce6df96c0166e4611be7a99	440	SMART	SM00220	Serine/Threonine protein kinases, catalytic domain	43	309	1.8e-42	TRUE	2014-07-02	IPR002290	Serine/threonine- /dual specificity protein kinase, catalytic domain	GO:0004672|GO:0005524|GO:0006468
Phypoly_transcript_16170	17b8ca49f9536c5147a2928833dd3ffc	293	SMART	SM00220	Serine/Threonine protein kinases, catalytic domain	117	285	2.9e-13	TRUE	2014-07-02	IPR002290	Serine/threonine- /dual specificity protein kinase, catalytic domain	GO:0004672|GO:0005524|GO:0006468
Phypoly_transcript_00671	37eeee8c2cbb829b3352b37ed2ed84c3	806	SMART	SM00220	Serine/Threonine protein kinases, catalytic domain	550	805	1.5e-13	TRUE	2014-07-02	IPR002290	Serine/threonine- /dual specificity protein kinase, catalytic domain	GO:0004672|GO:0005524|GO:0006468
Phypoly_transcript_00671	37eeee8c2cbb829b3352b37ed2ed84c3	806	SMART	SM00220	Serine/Threonine protein kinases, catalytic domain	27	295	2.3e-55	TRUE	2014-07-02	IPR002290	Serine/threonine- /dual specificity protein kinase, catalytic domain	GO:0004672|GO:0005524|GO:0006468
Phypoly_transcript_01092	caf7f6399e1abacd8c7de8e4a99443a5	1197	SMART	SM00220	Serine/Threonine protein kinases, catalytic domain	440	687	1.2e-49	TRUE	2014-07-02	IPR002290	Serine/threonine- /dual specificity protein kinase, catalytic domain	GO:0004672|GO:0005524|GO:0006468
Phypoly_transcript_01092	caf7f6399e1abacd8c7de8e4a99443a5	1197	SMART	SM00220	Serine/Threonine protein kinases, catalytic domain	941	1194	1.6e-37	TRUE	2014-07-02	IPR002290	Serine/threonine- /dual specificity protein kinase, catalytic domain	GO:0004672|GO:0005524|GO:0006468
Phypoly_transcript_01263	e475c05245ebc9172dfed69429bbda57	1106	SMART	SM00220	Serine/Threonine protein kinases, catalytic domain	461	729	7.1e-50	TRUE	2014-07-02	IPR002290	Serine/threonine- /dual specificity protein kinase, catalytic domain	GO:0004672|GO:0005524|GO:0006468
Phypoly_transcript_00641	46847b7d659016b50950969f0ee24864	1296	SMART	SM00220	Serine/Threonine protein kinases, catalytic domain	523	777	1.6e-62	TRUE	2014-07-02	IPR002290	Serine/threonine- /dual specificity protein kinase, catalytic domain	GO:0004672|GO:0005524|GO:0006468
Phypoly_transcript_00641	46847b7d659016b50950969f0ee24864	1296	SMART	SM00220	Serine/Threonine protein kinases, catalytic domain	1044	1294	1.9e-58	TRUE	2014-07-02	IPR002290	Serine/threonine- /dual specificity protein kinase, catalytic domain	GO:0004672|GO:0005524|GO:0006468
Phypoly_transcript_07690	ae0098ae442f78be4bd2448411b82e49	530	SMART	SM00220	Serine/Threonine protein kinases, catalytic domain	119	370	3.7e-60	TRUE	2014-07-02	IPR002290	Serine/threonine- /dual specificity protein kinase, catalytic domain	GO:0004672|GO:0005524|GO:0006468
Phypoly_transcript_08330	a196612f3168a74a4c89fad8a97762c8	404	SMART	SM00220	Serine/Threonine protein kinases, catalytic domain	3	217	1.1e-69	TRUE	2014-07-02	IPR002290	Serine/threonine- /dual specificity protein kinase, catalytic domain	GO:0004672|GO:0005524|GO:0006468
Phypoly_transcript_04598	64bbb1ac8da981fb3c3d935315c63bf0	712	SMART	SM00220	Serine/Threonine protein kinases, catalytic domain	181	432	7.5e-59	TRUE	2014-07-02	IPR002290	Serine/threonine- /dual specificity protein kinase, catalytic domain	GO:0004672|GO:0005524|GO:0006468
Phypoly_transcript_01103	691c45b5ea36ffcf8af0afc4b48f8d96	773	SMART	SM00220	Serine/Threonine protein kinases, catalytic domain	1	256	2.2e-61	TRUE	2014-07-02	IPR002290	Serine/threonine- /dual specificity protein kinase, catalytic domain	GO:0004672|GO:0005524|GO:0006468
Phypoly_transcript_01103	691c45b5ea36ffcf8af0afc4b48f8d96	773	SMART	SM00220	Serine/Threonine protein kinases, catalytic domain	514	766	3.2e-64	TRUE	2014-07-02	IPR002290	Serine/threonine- /dual specificity protein kinase, catalytic domain	GO:0004672|GO:0005524|GO:0006468
Phypoly_transcript_00553	ceb7e8630fdd80a1ae27fe8069dc8e79	1495	SMART	SM00220	Serine/Threonine protein kinases, catalytic domain	155	774	0.0037	TRUE	2014-07-02	IPR002290	Serine/threonine- /dual specificity protein kinase, catalytic domain	GO:0004672|GO:0005524|GO:0006468
Phypoly_transcript_03773	bffbf8e9253ddbb8e3d5c6eb7b271067	695	SMART	SM00220	Serine/Threonine protein kinases, catalytic domain	417	676	2.2e-44	TRUE	2014-07-02	IPR002290	Serine/threonine- /dual specificity protein kinase, catalytic domain	GO:0004672|GO:0005524|GO:0006468
Phypoly_transcript_00057	a0d671530e0eae5af7689affc2c0ebd1	2588	SMART	SM00220	Serine/Threonine protein kinases, catalytic domain	12	282	0.0017	TRUE	2014-07-02	IPR002290	Serine/threonine- /dual specificity protein kinase, catalytic domain	GO:0004672|GO:0005524|GO:0006468
Phypoly_transcript_05865	28388ee69ab97ff793b2fcf3e952da0e	457	SMART	SM00220	Serine/Threonine protein kinases, catalytic domain	213	454	1.8e-40	TRUE	2014-07-02	IPR002290	Serine/threonine- /dual specificity protein kinase, catalytic domain	GO:0004672|GO:0005524|GO:0006468
Phypoly_transcript_04576	8ad77c6731c006677e3fd740569b51e6	651	SMART	SM00220	Serine/Threonine protein kinases, catalytic domain	383	645	1.5e-40	TRUE	2014-07-02	IPR002290	Serine/threonine- /dual specificity protein kinase, catalytic domain	GO:0004672|GO:0005524|GO:0006468
Phypoly_transcript_02579	07cb258a5fdf1b68f36fc379764ea950	851	SMART	SM00220	Serine/Threonine protein kinases, catalytic domain	23	273	7.2e-59	TRUE	2014-07-02	IPR002290	Serine/threonine- /dual specificity protein kinase, catalytic domain	GO:0004672|GO:0005524|GO:0006468
Phypoly_transcript_06094	ff4523aa644faa561a8fb90149c86eef	552	SMART	SM00220	Serine/Threonine protein kinases, catalytic domain	53	304	8.8e-50	TRUE	2014-07-02	IPR002290	Serine/threonine- /dual specificity protein kinase, catalytic domain	GO:0004672|GO:0005524|GO:0006468
Phypoly_transcript_03266	7df70f2a39b9bf88291e44229833188a	801	SMART	SM00220	Serine/Threonine protein kinases, catalytic domain	416	679	8.3e-32	TRUE	2014-07-02	IPR002290	Serine/threonine- /dual specificity protein kinase, catalytic domain	GO:0004672|GO:0005524|GO:0006468
Phypoly_transcript_00702	604fa2e811603c06dfee301393e1141c	599	SMART	SM00220	Serine/Threonine protein kinases, catalytic domain	127	383	1e-58	TRUE	2014-07-02	IPR002290	Serine/threonine- /dual specificity protein kinase, catalytic domain	GO:0004672|GO:0005524|GO:0006468
Phypoly_transcript_07920	010f3ee11b693c669e8ac867a5813972	332	SMART	SM00220	Serine/Threonine protein kinases, catalytic domain	1	201	1e-30	TRUE	2014-07-02	IPR002290	Serine/threonine- /dual specificity protein kinase, catalytic domain	GO:0004672|GO:0005524|GO:0006468
Phypoly_transcript_04643	74bfce3872a051aba29ab3a4fa41d6d3	637	SMART	SM00220	Serine/Threonine protein kinases, catalytic domain	306	558	1.6e-53	TRUE	2014-07-02	IPR002290	Serine/threonine- /dual specificity protein kinase, catalytic domain	GO:0004672|GO:0005524|GO:0006468
Phypoly_transcript_18394	b3d19615660ce61d10e44509b14fc71e	243	SMART	SM00220	Serine/Threonine protein kinases, catalytic domain	1	193	3.5e-18	TRUE	2014-07-02	IPR002290	Serine/threonine- /dual specificity protein kinase, catalytic domain	GO:0004672|GO:0005524|GO:0006468
Phypoly_transcript_10307	fde2f97abe7c80609b08035e4eae4bba	423	SMART	SM00220	Serine/Threonine protein kinases, catalytic domain	125	411	2.4e-70	TRUE	2014-07-02	IPR002290	Serine/threonine- /dual specificity protein kinase, catalytic domain	GO:0004672|GO:0005524|GO:0006468
Phypoly_transcript_04975	e9d24b9659937afb52bac06d6f25d08f	652	SMART	SM00220	Serine/Threonine protein kinases, catalytic domain	50	632	8e-07	TRUE	2014-07-02	IPR002290	Serine/threonine- /dual specificity protein kinase, catalytic domain	GO:0004672|GO:0005524|GO:0006468
Phypoly_transcript_07957	367de229d433c1f4429239cc1436a8dd	362	SMART	SM00220	Serine/Threonine protein kinases, catalytic domain	28	322	3.5e-24	TRUE	2014-07-02	IPR002290	Serine/threonine- /dual specificity protein kinase, catalytic domain	GO:0004672|GO:0005524|GO:0006468
Phypoly_transcript_24152	6ab7a2686ed5ddf1ceeb621f79b88802	141	SMART	SM00220	Serine/Threonine protein kinases, catalytic domain	1	141	7.7e-09	TRUE	2014-07-02	IPR002290	Serine/threonine- /dual specificity protein kinase, catalytic domain	GO:0004672|GO:0005524|GO:0006468
Phypoly_transcript_05958	d899db3fe772f3cdff7b541fdaeb1e0b	490	SMART	SM00220	Serine/Threonine protein kinases, catalytic domain	248	487	1.5e-30	TRUE	2014-07-02	IPR002290	Serine/threonine- /dual specificity protein kinase, catalytic domain	GO:0004672|GO:0005524|GO:0006468
Phypoly_transcript_02103	722cee6ee7c3b675f942cb076fa97100	928	SMART	SM00220	Serine/Threonine protein kinases, catalytic domain	1	253	1.9e-37	TRUE	2014-07-02	IPR002290	Serine/threonine- /dual specificity protein kinase, catalytic domain	GO:0004672|GO:0005524|GO:0006468
Phypoly_transcript_02801	252153716b7bdadcf2455bc1adb509c2	777	SMART	SM00220	Serine/Threonine protein kinases, catalytic domain	402	632	0.0053	TRUE	2014-07-02	IPR002290	Serine/threonine- /dual specificity protein kinase, catalytic domain	GO:0004672|GO:0005524|GO:0006468
Phypoly_transcript_07360	331f808d9c2d8cdf384915ad2e5aa4b4	440	SMART	SM00220	Serine/Threonine protein kinases, catalytic domain	60	347	2.4e-104	TRUE	2014-07-02	IPR002290	Serine/threonine- /dual specificity protein kinase, catalytic domain	GO:0004672|GO:0005524|GO:0006468
Phypoly_transcript_06398	5091da0bca11ad3873202e09534779d9	363	SMART	SM00220	Serine/Threonine protein kinases, catalytic domain	72	353	1.1e-11	TRUE	2014-07-02	IPR002290	Serine/threonine- /dual specificity protein kinase, catalytic domain	GO:0004672|GO:0005524|GO:0006468
Phypoly_transcript_00022	dda78c8aa6322862edda8b53c142c65b	3252	SMART	SM00220	Serine/Threonine protein kinases, catalytic domain	1925	2201	1.3e-38	TRUE	2014-07-02	IPR002290	Serine/threonine- /dual specificity protein kinase, catalytic domain	GO:0004672|GO:0005524|GO:0006468
Phypoly_transcript_05912	1ba44dc0c747e0710b10db31a0acb0ed	445	SMART	SM00220	Serine/Threonine protein kinases, catalytic domain	277	445	7.6e-09	TRUE	2014-07-02	IPR002290	Serine/threonine- /dual specificity protein kinase, catalytic domain	GO:0004672|GO:0005524|GO:0006468
Phypoly_transcript_19455	5d3b1c3b33a9b9c381f85c77120172d2	238	SMART	SM00220	Serine/Threonine protein kinases, catalytic domain	1	225	2.8e-19	TRUE	2014-07-02	IPR002290	Serine/threonine- /dual specificity protein kinase, catalytic domain	GO:0004672|GO:0005524|GO:0006468
Phypoly_transcript_04077	a00c49fc8903909c559cc5b68a6dce93	642	SMART	SM00220	Serine/Threonine protein kinases, catalytic domain	10	265	1.2e-103	TRUE	2014-07-02	IPR002290	Serine/threonine- /dual specificity protein kinase, catalytic domain	GO:0004672|GO:0005524|GO:0006468
Phypoly_transcript_06356	00d8ad64db83025db2828272543d2bda	403	SMART	SM00220	Serine/Threonine protein kinases, catalytic domain	8	253	1.4e-10	TRUE	2014-07-02	IPR002290	Serine/threonine- /dual specificity protein kinase, catalytic domain	GO:0004672|GO:0005524|GO:0006468
Phypoly_transcript_07107	2b9b8c6d06f91b438779b2a3386f343d	366	SMART	SM00220	Serine/Threonine protein kinases, catalytic domain	1	203	3.2e-48	TRUE	2014-07-02	IPR002290	Serine/threonine- /dual specificity protein kinase, catalytic domain	GO:0004672|GO:0005524|GO:0006468
Phypoly_transcript_03176	06146725e6e28a0c089668c6df3c5c20	731	SMART	SM00220	Serine/Threonine protein kinases, catalytic domain	267	521	2.9e-51	TRUE	2014-07-02	IPR002290	Serine/threonine- /dual specificity protein kinase, catalytic domain	GO:0004672|GO:0005524|GO:0006468
Phypoly_transcript_07911	13e2018270e3c55203d60926ea022733	476	SMART	SM00220	Serine/Threonine protein kinases, catalytic domain	108	367	1.9e-11	TRUE	2014-07-02	IPR002290	Serine/threonine- /dual specificity protein kinase, catalytic domain	GO:0004672|GO:0005524|GO:0006468
Phypoly_transcript_08365	e2772c86057c1288d756a7dd6aea66f5	349	SMART	SM00220	Serine/Threonine protein kinases, catalytic domain	60	318	2.5e-110	TRUE	2014-07-02	IPR002290	Serine/threonine- /dual specificity protein kinase, catalytic domain	GO:0004672|GO:0005524|GO:0006468
Phypoly_transcript_07405	c2492a2757503f2509b2f8156ae4425e	475	SMART	SM00220	Serine/Threonine protein kinases, catalytic domain	11	261	1.8e-98	TRUE	2014-07-02	IPR002290	Serine/threonine- /dual specificity protein kinase, catalytic domain	GO:0004672|GO:0005524|GO:0006468
Phypoly_transcript_11643	ea6b846497c2c8ae4cd84cd8e44ba136	353	SMART	SM00220	Serine/Threonine protein kinases, catalytic domain	20	323	2.5e-99	TRUE	2014-07-02	IPR002290	Serine/threonine- /dual specificity protein kinase, catalytic domain	GO:0004672|GO:0005524|GO:0006468
Phypoly_transcript_05348	8d7468c41f0fd0c5049909e2be8ed81e	492	SMART	SM00220	Serine/Threonine protein kinases, catalytic domain	10	292	2.1e-12	TRUE	2014-07-02	IPR002290	Serine/threonine- /dual specificity protein kinase, catalytic domain	GO:0004672|GO:0005524|GO:0006468
Phypoly_transcript_04940	f50fdaa44a6973304d9accda6e8cf2b6	545	SMART	SM00220	Serine/Threonine protein kinases, catalytic domain	252	505	1.6e-89	TRUE	2014-07-02	IPR002290	Serine/threonine- /dual specificity protein kinase, catalytic domain	GO:0004672|GO:0005524|GO:0006468
Phypoly_transcript_02112	96b519dcd648bae4c6e2952f2f732952	908	SMART	SM00220	Serine/Threonine protein kinases, catalytic domain	169	421	4.1e-39	TRUE	2014-07-02	IPR002290	Serine/threonine- /dual specificity protein kinase, catalytic domain	GO:0004672|GO:0005524|GO:0006468
Phypoly_transcript_06719	202f1d65290b14c3b454b1f1ccbaef8b	525	SMART	SM00220	Serine/Threonine protein kinases, catalytic domain	71	325	1.3e-47	TRUE	2014-07-02	IPR002290	Serine/threonine- /dual specificity protein kinase, catalytic domain	GO:0004672|GO:0005524|GO:0006468
Phypoly_transcript_08308	d1f3f15af9e72e96152d33bae41f3793	487	SMART	SM00220	Serine/Threonine protein kinases, catalytic domain	231	484	4.7e-64	TRUE	2014-07-02	IPR002290	Serine/threonine- /dual specificity protein kinase, catalytic domain	GO:0004672|GO:0005524|GO:0006468
Phypoly_transcript_05470	fa3c1904088d9d1a3deabd8e67048f75	356	SMART	SM00220	Serine/Threonine protein kinases, catalytic domain	210	356	1e-11	TRUE	2014-07-02	IPR002290	Serine/threonine- /dual specificity protein kinase, catalytic domain	GO:0004672|GO:0005524|GO:0006468
Phypoly_transcript_13194	66fcf2f56b1b92793c922f587d9c9d9a	298	SMART	SM00220	Serine/Threonine protein kinases, catalytic domain	4	285	7.9e-110	TRUE	2014-07-02	IPR002290	Serine/threonine- /dual specificity protein kinase, catalytic domain	GO:0004672|GO:0005524|GO:0006468
Phypoly_transcript_09459	df70195925f073f93c216c77e791982a	340	SMART	SM00220	Serine/Threonine protein kinases, catalytic domain	72	320	4.1e-60	TRUE	2014-07-02	IPR002290	Serine/threonine- /dual specificity protein kinase, catalytic domain	GO:0004672|GO:0005524|GO:0006468
Phypoly_transcript_01294	6eb4d1da4862de0e8ae2445b9b59ef7c	1040	SMART	SM00220	Serine/Threonine protein kinases, catalytic domain	18	268	2.4e-98	TRUE	2014-07-02	IPR002290	Serine/threonine- /dual specificity protein kinase, catalytic domain	GO:0004672|GO:0005524|GO:0006468
Phypoly_transcript_16781	c08abae890fc0c7a18c8c566ab6ea560	167	SMART	SM00220	Serine/Threonine protein kinases, catalytic domain	1	167	3.4e-07	TRUE	2014-07-02	IPR002290	Serine/threonine- /dual specificity protein kinase, catalytic domain	GO:0004672|GO:0005524|GO:0006468
Phypoly_transcript_12169	f56253cde179b1e89b87962f58b57592	323	SMART	SM00220	Serine/Threonine protein kinases, catalytic domain	8	319	2.6e-31	TRUE	2014-07-02	IPR002290	Serine/threonine- /dual specificity protein kinase, catalytic domain	GO:0004672|GO:0005524|GO:0006468
Phypoly_transcript_05796	3ff2460933e7b8bd1536c3e06a16a748	597	SMART	SM00220	Serine/Threonine protein kinases, catalytic domain	324	580	2e-56	TRUE	2014-07-02	IPR002290	Serine/threonine- /dual specificity protein kinase, catalytic domain	GO:0004672|GO:0005524|GO:0006468
Phypoly_transcript_03436	458ab6739ae183d7c38b94fd5be1e1c6	686	SMART	SM00220	Serine/Threonine protein kinases, catalytic domain	414	674	6.1e-59	TRUE	2014-07-02	IPR002290	Serine/threonine- /dual specificity protein kinase, catalytic domain	GO:0004672|GO:0005524|GO:0006468
Phypoly_transcript_01023	5c7446e78a654185b0efde9f90023124	936	SMART	SM00220	Serine/Threonine protein kinases, catalytic domain	1	225	2.9e-25	TRUE	2014-07-02	IPR002290	Serine/threonine- /dual specificity protein kinase, catalytic domain	GO:0004672|GO:0005524|GO:0006468
Phypoly_transcript_01825	f96e26bec2d2306a73780ba51a214a70	933	SMART	SM00220	Serine/Threonine protein kinases, catalytic domain	134	392	3.2e-58	TRUE	2014-07-02	IPR002290	Serine/threonine- /dual specificity protein kinase, catalytic domain	GO:0004672|GO:0005524|GO:0006468
Phypoly_transcript_01825	f96e26bec2d2306a73780ba51a214a70	933	SMART	SM00220	Serine/Threonine protein kinases, catalytic domain	673	929	6.4e-24	TRUE	2014-07-02	IPR002290	Serine/threonine- /dual specificity protein kinase, catalytic domain	GO:0004672|GO:0005524|GO:0006468
Phypoly_transcript_06666	bb002f2bee5caae5147c96c3bff91a53	300	SMART	SM00220	Serine/Threonine protein kinases, catalytic domain	11	292	3.9e-104	TRUE	2014-07-02	IPR002290	Serine/threonine- /dual specificity protein kinase, catalytic domain	GO:0004672|GO:0005524|GO:0006468
Phypoly_transcript_00784	53aa6e6bc04c812854f806363584832f	1125	SMART	SM00220	Serine/Threonine protein kinases, catalytic domain	844	1109	3.8e-30	TRUE	2014-07-02	IPR002290	Serine/threonine- /dual specificity protein kinase, catalytic domain	GO:0004672|GO:0005524|GO:0006468
Phypoly_transcript_02323	99816732368841a6dcb61a0d497d13c7	901	SMART	SM00220	Serine/Threonine protein kinases, catalytic domain	97	427	5.9e-82	TRUE	2014-07-02	IPR002290	Serine/threonine- /dual specificity protein kinase, catalytic domain	GO:0004672|GO:0005524|GO:0006468
Phypoly_transcript_13389	781c8be3d305f7c76736ad1a21ca600d	342	SMART	SM00220	Serine/Threonine protein kinases, catalytic domain	9	290	1.2e-97	TRUE	2014-07-02	IPR002290	Serine/threonine- /dual specificity protein kinase, catalytic domain	GO:0004672|GO:0005524|GO:0006468
Phypoly_transcript_14866	872bcb29fa5137c7d4b920a4fffd233d	313	SMART	SM00220	Serine/Threonine protein kinases, catalytic domain	20	265	1.7e-93	TRUE	2014-07-02	IPR002290	Serine/threonine- /dual specificity protein kinase, catalytic domain	GO:0004672|GO:0005524|GO:0006468
Phypoly_transcript_03465	47d28c9b6ee80594ee62a26ec369b01c	337	SMART	SM00220	Serine/Threonine protein kinases, catalytic domain	4	284	8e-102	TRUE	2014-07-02	IPR002290	Serine/threonine- /dual specificity protein kinase, catalytic domain	GO:0004672|GO:0005524|GO:0006468
Phypoly_transcript_05512	bd1db9802ed31edad34ed935f493a5b4	523	SMART	SM00220	Serine/Threonine protein kinases, catalytic domain	192	446	4.4e-99	TRUE	2014-07-02	IPR002290	Serine/threonine- /dual specificity protein kinase, catalytic domain	GO:0004672|GO:0005524|GO:0006468
Phypoly_transcript_03015	c0da0d32c8cb4676cc1cf3817fed3f15	797	SMART	SM00220	Serine/Threonine protein kinases, catalytic domain	11	268	3.2e-12	TRUE	2014-07-02	IPR002290	Serine/threonine- /dual specificity protein kinase, catalytic domain	GO:0004672|GO:0005524|GO:0006468
Phypoly_transcript_01154	09345468e2d3e842a0799a83d11a4417	1192	SMART	SM00220	Serine/Threonine protein kinases, catalytic domain	572	837	8.9e-38	TRUE	2014-07-02	IPR002290	Serine/threonine- /dual specificity protein kinase, catalytic domain	GO:0004672|GO:0005524|GO:0006468
Phypoly_transcript_05293	8fb8b583975a1f67aeb0101cb6f7c9b9	517	SMART	SM00220	Serine/Threonine protein kinases, catalytic domain	264	514	1.6e-63	TRUE	2014-07-02	IPR002290	Serine/threonine- /dual specificity protein kinase, catalytic domain	GO:0004672|GO:0005524|GO:0006468
Phypoly_transcript_04247	6906d1ee7fcd080e6aeedfb6f7ea0f2c	671	SMART	SM00220	Serine/Threonine protein kinases, catalytic domain	1	224	4.2e-63	TRUE	2014-07-02	IPR002290	Serine/threonine- /dual specificity protein kinase, catalytic domain	GO:0004672|GO:0005524|GO:0006468
Phypoly_transcript_01171	ed163c1eea5dd0c8a58910ea05116d23	1116	SMART	SM00220	Serine/Threonine protein kinases, catalytic domain	858	1112	6.8e-64	TRUE	2014-07-02	IPR002290	Serine/threonine- /dual specificity protein kinase, catalytic domain	GO:0004672|GO:0005524|GO:0006468
Phypoly_transcript_11818	2248b4db57d99b4e16f743464423888d	369	SMART	SM00220	Serine/Threonine protein kinases, catalytic domain	120	367	2.8e-61	TRUE	2014-07-02	IPR002290	Serine/threonine- /dual specificity protein kinase, catalytic domain	GO:0004672|GO:0005524|GO:0006468
Phypoly_transcript_07280	90dda558fc990f286a285524f321447e	449	SMART	SM00220	Serine/Threonine protein kinases, catalytic domain	125	379	5.5e-105	TRUE	2014-07-02	IPR002290	Serine/threonine- /dual specificity protein kinase, catalytic domain	GO:0004672|GO:0005524|GO:0006468
Phypoly_transcript_14485	c5fe78d5afe9eab26cacf565eaa22760	301	SMART	SM00220	Serine/Threonine protein kinases, catalytic domain	23	299	7.5e-35	TRUE	2014-07-02	IPR002290	Serine/threonine- /dual specificity protein kinase, catalytic domain	GO:0004672|GO:0005524|GO:0006468
Phypoly_transcript_01443	e22405ba617a4b02e5baccdabb2d50cb	1035	SMART	SM00220	Serine/Threonine protein kinases, catalytic domain	126	418	8.3e-84	TRUE	2014-07-02	IPR002290	Serine/threonine- /dual specificity protein kinase, catalytic domain	GO:0004672|GO:0005524|GO:0006468
Phypoly_transcript_02220	4896dd6c3fce490785208dbedb5f9e0f	913	SMART	SM00220	Serine/Threonine protein kinases, catalytic domain	585	868	7.3e-88	TRUE	2014-07-02	IPR002290	Serine/threonine- /dual specificity protein kinase, catalytic domain	GO:0004672|GO:0005524|GO:0006468
Phypoly_transcript_14117	abb01516881dc029b10bdefa3c7a1261	243	SMART	SM00220	Serine/Threonine protein kinases, catalytic domain	1	238	1.5e-21	TRUE	2014-07-02	IPR002290	Serine/threonine- /dual specificity protein kinase, catalytic domain	GO:0004672|GO:0005524|GO:0006468
Phypoly_transcript_02696	e45788a7d6560e3754c0027d0a8cf294	373	SMART	SM00220	Serine/Threonine protein kinases, catalytic domain	1	209	5e-22	TRUE	2014-07-02	IPR002290	Serine/threonine- /dual specificity protein kinase, catalytic domain	GO:0004672|GO:0005524|GO:0006468
Phypoly_transcript_02417	20c9c284fa15e3e1f0df022abada3774	934	SMART	SM00220	Serine/Threonine protein kinases, catalytic domain	12	264	1.1e-97	TRUE	2014-07-02	IPR002290	Serine/threonine- /dual specificity protein kinase, catalytic domain	GO:0004672|GO:0005524|GO:0006468
Phypoly_transcript_11696	0dc430e0f4fc2eb909bdbd6320cd2361	339	SMART	SM00220	Serine/Threonine protein kinases, catalytic domain	15	266	1.7e-08	TRUE	2014-07-02	IPR002290	Serine/threonine- /dual specificity protein kinase, catalytic domain	GO:0004672|GO:0005524|GO:0006468
Phypoly_transcript_00197	f74b66606f1dad976f389c1fe3a7ebcf	1991	SMART	SM00220	Serine/Threonine protein kinases, catalytic domain	1601	1902	1.4e-104	TRUE	2014-07-02	IPR002290	Serine/threonine- /dual specificity protein kinase, catalytic domain	GO:0004672|GO:0005524|GO:0006468
Phypoly_transcript_01474	6929ba91d581050b0df8d48960ffba7a	946	SMART	SM00220	Serine/Threonine protein kinases, catalytic domain	570	827	5.7e-55	TRUE	2014-07-02	IPR002290	Serine/threonine- /dual specificity protein kinase, catalytic domain	GO:0004672|GO:0005524|GO:0006468
Phypoly_transcript_01698	970b946b053c74962ab4f585ac10b2b8	1014	SMART	SM00220	Serine/Threonine protein kinases, catalytic domain	764	1014	2.9e-29	TRUE	2014-07-02	IPR002290	Serine/threonine- /dual specificity protein kinase, catalytic domain	GO:0004672|GO:0005524|GO:0006468
Phypoly_transcript_00066	e51ae05c07c9e0b033526a09d321f8ac	2445	SMART	SM00220	Serine/Threonine protein kinases, catalytic domain	44	295	1.1e-74	TRUE	2014-07-02	IPR002290	Serine/threonine- /dual specificity protein kinase, catalytic domain	GO:0004672|GO:0005524|GO:0006468
Phypoly_transcript_04884	0155f71a2de62e492dca38c12fa2d8da	288	SMART	SM00220	Serine/Threonine protein kinases, catalytic domain	9	261	1.3e-54	TRUE	2014-07-02	IPR002290	Serine/threonine- /dual specificity protein kinase, catalytic domain	GO:0004672|GO:0005524|GO:0006468
Phypoly_transcript_12084	01c5a74536d5e533b7e42e777e2c033e	266	SMART	SM00220	Serine/Threonine protein kinases, catalytic domain	11	265	4.8e-71	TRUE	2014-07-02	IPR002290	Serine/threonine- /dual specificity protein kinase, catalytic domain	GO:0004672|GO:0005524|GO:0006468
Phypoly_transcript_09854	1447f75d0bd3c6b03e9d75f76a7529f8	421	SMART	SM00220	Serine/Threonine protein kinases, catalytic domain	1	197	3.2e-07	TRUE	2014-07-02	IPR002290	Serine/threonine- /dual specificity protein kinase, catalytic domain	GO:0004672|GO:0005524|GO:0006468
Phypoly_transcript_08763	d490ce6f6784ddbc0acec27cd05f9c98	387	SMART	SM00220	Serine/Threonine protein kinases, catalytic domain	56	302	4.9e-49	TRUE	2014-07-02	IPR002290	Serine/threonine- /dual specificity protein kinase, catalytic domain	GO:0004672|GO:0005524|GO:0006468
Phypoly_transcript_11013	844f61b774faea73d6eda3425f301c90	298	SMART	SM00220	Serine/Threonine protein kinases, catalytic domain	8	265	7.3e-114	TRUE	2014-07-02	IPR002290	Serine/threonine- /dual specificity protein kinase, catalytic domain	GO:0004672|GO:0005524|GO:0006468
Phypoly_transcript_03033	b098a186d746f235f1c0f49642217253	734	SMART	SM00220	Serine/Threonine protein kinases, catalytic domain	18	272	1e-97	TRUE	2014-07-02	IPR002290	Serine/threonine- /dual specificity protein kinase, catalytic domain	GO:0004672|GO:0005524|GO:0006468
Phypoly_transcript_06211	e998cd99e533e862a4328b2290652ee5	586	SMART	SM00220	Serine/Threonine protein kinases, catalytic domain	332	586	5.1e-48	TRUE	2014-07-02	IPR002290	Serine/threonine- /dual specificity protein kinase, catalytic domain	GO:0004672|GO:0005524|GO:0006468
Phypoly_transcript_02166	9b3692641d3b4f96a765f42dcc24546d	913	SMART	SM00220	Serine/Threonine protein kinases, catalytic domain	647	910	2e-56	TRUE	2014-07-02	IPR002290	Serine/threonine- /dual specificity protein kinase, catalytic domain	GO:0004672|GO:0005524|GO:0006468
Phypoly_transcript_00444	1d3c680bc4658bf68403d4808f613692	908	SMART	SM00220	Serine/Threonine protein kinases, catalytic domain	647	906	1.5e-51	TRUE	2014-07-02	IPR002290	Serine/threonine- /dual specificity protein kinase, catalytic domain	GO:0004672|GO:0005524|GO:0006468
Phypoly_transcript_00444	1d3c680bc4658bf68403d4808f613692	908	SMART	SM00220	Serine/Threonine protein kinases, catalytic domain	140	393	2.8e-55	TRUE	2014-07-02	IPR002290	Serine/threonine- /dual specificity protein kinase, catalytic domain	GO:0004672|GO:0005524|GO:0006468
Phypoly_transcript_10560	9c7a027eee4f70d8506b8d04399bc2d5	412	SMART	SM00220	Serine/Threonine protein kinases, catalytic domain	125	376	4.2e-12	TRUE	2014-07-02	IPR002290	Serine/threonine- /dual specificity protein kinase, catalytic domain	GO:0004672|GO:0005524|GO:0006468
Phypoly_transcript_05568	122d6900af311d772dbc5832be673563	627	SMART	SM00220	Serine/Threonine protein kinases, catalytic domain	291	623	9.3e-41	TRUE	2014-07-02	IPR002290	Serine/threonine- /dual specificity protein kinase, catalytic domain	GO:0004672|GO:0005524|GO:0006468
Phypoly_transcript_26218	1910365448410e1bb317e85cfbe92a1c	121	SMART	SM00220	Serine/Threonine protein kinases, catalytic domain	2	121	1.2e-08	TRUE	2014-07-02	IPR002290	Serine/threonine- /dual specificity protein kinase, catalytic domain	GO:0004672|GO:0005524|GO:0006468
Phypoly_transcript_21356	cd56c8bf24cd059c024e9c2803b780c0	175	SMART	SM00220	Serine/Threonine protein kinases, catalytic domain	1	169	8.8e-20	TRUE	2014-07-02	IPR002290	Serine/threonine- /dual specificity protein kinase, catalytic domain	GO:0004672|GO:0005524|GO:0006468
Phypoly_transcript_08216	67490e281a79829a635371195159db67	385	SMART	SM00220	Serine/Threonine protein kinases, catalytic domain	6	196	5.2e-08	TRUE	2014-07-02	IPR002290	Serine/threonine- /dual specificity protein kinase, catalytic domain	GO:0004672|GO:0005524|GO:0006468
Phypoly_transcript_06464	8785a197496241d76e9d6af6e4d74455	473	SMART	SM00220	Serine/Threonine protein kinases, catalytic domain	190	443	4.2e-55	TRUE	2014-07-02	IPR002290	Serine/threonine- /dual specificity protein kinase, catalytic domain	GO:0004672|GO:0005524|GO:0006468
Phypoly_transcript_01861	dfadef4dc215f0ae1bd950fd528807b5	971	SMART	SM00220	Serine/Threonine protein kinases, catalytic domain	689	942	4.2e-91	TRUE	2014-07-02	IPR002290	Serine/threonine- /dual specificity protein kinase, catalytic domain	GO:0004672|GO:0005524|GO:0006468
Phypoly_transcript_03342	ab271fcfd6529bc3aca23fb87731fbea	747	SMART	SM00220	Serine/Threonine protein kinases, catalytic domain	301	564	4.5e-51	TRUE	2014-07-02	IPR002290	Serine/threonine- /dual specificity protein kinase, catalytic domain	GO:0004672|GO:0005524|GO:0006468
Phypoly_transcript_01820	a3f28493f04f33cad3ddad06da830a91	966	SMART	SM00220	Serine/Threonine protein kinases, catalytic domain	185	447	4.8e-55	TRUE	2014-07-02	IPR002290	Serine/threonine- /dual specificity protein kinase, catalytic domain	GO:0004672|GO:0005524|GO:0006468
Phypoly_transcript_01820	a3f28493f04f33cad3ddad06da830a91	966	SMART	SM00220	Serine/Threonine protein kinases, catalytic domain	723	966	6.3e-17	TRUE	2014-07-02	IPR002290	Serine/threonine- /dual specificity protein kinase, catalytic domain	GO:0004672|GO:0005524|GO:0006468
Phypoly_transcript_00517	555d41f5593bed193f2068b110a63e94	1399	SMART	SM00220	Serine/Threonine protein kinases, catalytic domain	126	457	5.1e-78	TRUE	2014-07-02	IPR002290	Serine/threonine- /dual specificity protein kinase, catalytic domain	GO:0004672|GO:0005524|GO:0006468
Phypoly_transcript_11604	5703979327eba1feccc19e48f0443d53	325	SMART	SM00220	Serine/Threonine protein kinases, catalytic domain	32	288	1.6e-56	TRUE	2014-07-02	IPR002290	Serine/threonine- /dual specificity protein kinase, catalytic domain	GO:0004672|GO:0005524|GO:0006468
Phypoly_transcript_01223	1b34d12d7b10120221a680dc0f5e6ee7	567	SMART	SM00220	Serine/Threonine protein kinases, catalytic domain	290	540	1.9e-76	TRUE	2014-07-02	IPR002290	Serine/threonine- /dual specificity protein kinase, catalytic domain	GO:0004672|GO:0005524|GO:0006468
Phypoly_transcript_01673	f0d301e862847f9f782d843d9e503504	851	SMART	SM00220	Serine/Threonine protein kinases, catalytic domain	669	846	2.8e-13	TRUE	2014-07-02	IPR002290	Serine/threonine- /dual specificity protein kinase, catalytic domain	GO:0004672|GO:0005524|GO:0006468
Phypoly_transcript_13683	f11999b8e330327337e43634e7488543	315	SMART	SM00220	Serine/Threonine protein kinases, catalytic domain	2	163	7.7e-11	TRUE	2014-07-02	IPR002290	Serine/threonine- /dual specificity protein kinase, catalytic domain	GO:0004672|GO:0005524|GO:0006468
Phypoly_transcript_00166	dc3637874dc2bf8123d6468d25fb711f	1425	SMART	SM00220	Serine/Threonine protein kinases, catalytic domain	572	871	2.6e-17	TRUE	2014-07-02	IPR002290	Serine/threonine- /dual specificity protein kinase, catalytic domain	GO:0004672|GO:0005524|GO:0006468
Phypoly_transcript_02871	decc0c193ab74d03231533bd1690c6b7	843	SMART	SM00220	Serine/Threonine protein kinases, catalytic domain	19	265	3.5e-05	TRUE	2014-07-02	IPR002290	Serine/threonine- /dual specificity protein kinase, catalytic domain	GO:0004672|GO:0005524|GO:0006468
Phypoly_transcript_02228	75115c2653a3ffa1b7d8d28f65e93917	903	SMART	SM00220	Serine/Threonine protein kinases, catalytic domain	648	899	9e-66	TRUE	2014-07-02	IPR002290	Serine/threonine- /dual specificity protein kinase, catalytic domain	GO:0004672|GO:0005524|GO:0006468
Phypoly_transcript_07759	1b4cac159e6708e4f67ff9d78dc4f991	499	SMART	SM00220	Serine/Threonine protein kinases, catalytic domain	28	283	6.7e-103	TRUE	2014-07-02	IPR002290	Serine/threonine- /dual specificity protein kinase, catalytic domain	GO:0004672|GO:0005524|GO:0006468
Phypoly_transcript_07824	7f5246b3aa482e466a393774ef3e7517	468	SMART	SM00220	Serine/Threonine protein kinases, catalytic domain	122	450	1.6e-71	TRUE	2014-07-02	IPR002290	Serine/threonine- /dual specificity protein kinase, catalytic domain	GO:0004672|GO:0005524|GO:0006468
Phypoly_transcript_05051	6bce14c9bdc1c8f1619b40a9b741a2d2	466	SMART	SM00220	Serine/Threonine protein kinases, catalytic domain	86	347	8.1e-76	TRUE	2014-07-02	IPR002290	Serine/threonine- /dual specificity protein kinase, catalytic domain	GO:0004672|GO:0005524|GO:0006468
Phypoly_transcript_01158	dd8f19aa674730048e57562d981f4f5d	1144	SMART	SM00220	Serine/Threonine protein kinases, catalytic domain	842	1109	1.1e-65	TRUE	2014-07-02	IPR002290	Serine/threonine- /dual specificity protein kinase, catalytic domain	GO:0004672|GO:0005524|GO:0006468
Phypoly_transcript_09079	20aea9b29c9997b5c458f10104755f66	438	SMART	SM00220	Serine/Threonine protein kinases, catalytic domain	110	356	1.4e-58	TRUE	2014-07-02	IPR002290	Serine/threonine- /dual specificity protein kinase, catalytic domain	GO:0004672|GO:0005524|GO:0006468
Phypoly_transcript_01795	3ea62e76335bd7ad0c09a7b0e680366b	1010	SMART	SM00220	Serine/Threonine protein kinases, catalytic domain	739	1005	1.9e-13	TRUE	2014-07-02	IPR002290	Serine/threonine- /dual specificity protein kinase, catalytic domain	GO:0004672|GO:0005524|GO:0006468
Phypoly_transcript_02537	2e7625218e0d96981a81994002d1cf6a	852	SMART	SM00220	Serine/Threonine protein kinases, catalytic domain	9	269	1.1e-89	TRUE	2014-07-02	IPR002290	Serine/threonine- /dual specificity protein kinase, catalytic domain	GO:0004672|GO:0005524|GO:0006468
Phypoly_transcript_10657	749f308a66b0cdea0ca2ec668dd6ea5f	364	SMART	SM00220	Serine/Threonine protein kinases, catalytic domain	15	272	1.1e-92	TRUE	2014-07-02	IPR002290	Serine/threonine- /dual specificity protein kinase, catalytic domain	GO:0004672|GO:0005524|GO:0006468
Phypoly_transcript_04071	83bf362bab8f22fdaa75dc33496e1af1	457	SMART	SM00220	Serine/Threonine protein kinases, catalytic domain	33	293	1.5e-44	TRUE	2014-07-02	IPR002290	Serine/threonine- /dual specificity protein kinase, catalytic domain	GO:0004672|GO:0005524|GO:0006468
Phypoly_transcript_08633	5eb9b16b7f197ed9d2c96895aa28bce7	361	SMART	SM00220	Serine/Threonine protein kinases, catalytic domain	15	305	2e-102	TRUE	2014-07-02	IPR002290	Serine/threonine- /dual specificity protein kinase, catalytic domain	GO:0004672|GO:0005524|GO:0006468
Phypoly_transcript_03645	d29f3aa47df2e11bda3fa4d810e251bc	737	SMART	SM00220	Serine/Threonine protein kinases, catalytic domain	40	294	4.1e-99	TRUE	2014-07-02	IPR002290	Serine/threonine- /dual specificity protein kinase, catalytic domain	GO:0004672|GO:0005524|GO:0006468
Phypoly_transcript_07699	9dc843747972495e4ebfb4285b600d1c	534	SMART	SM00220	Serine/Threonine protein kinases, catalytic domain	38	294	3e-106	TRUE	2014-07-02	IPR002290	Serine/threonine- /dual specificity protein kinase, catalytic domain	GO:0004672|GO:0005524|GO:0006468
Phypoly_transcript_21694	2fac65a508e129e157c04796fcf40356	192	SMART	SM00220	Serine/Threonine protein kinases, catalytic domain	51	190	2.2e-08	TRUE	2014-07-02	IPR002290	Serine/threonine- /dual specificity protein kinase, catalytic domain	GO:0004672|GO:0005524|GO:0006468
Phypoly_transcript_02662	cdd833fd386849f78598a316c8106a18	821	SMART	SM00220	Serine/Threonine protein kinases, catalytic domain	142	418	1.2e-100	TRUE	2014-07-02	IPR002290	Serine/threonine- /dual specificity protein kinase, catalytic domain	GO:0004672|GO:0005524|GO:0006468
Phypoly_transcript_00525	a1341f207c633808f6c97011d28c2b10	757	SMART	SM00220	Serine/Threonine protein kinases, catalytic domain	462	713	7.2e-50	TRUE	2014-07-02	IPR002290	Serine/threonine- /dual specificity protein kinase, catalytic domain	GO:0004672|GO:0005524|GO:0006468
Phypoly_transcript_08019	a01f4d93bcebce4f15ea96f6dd241289	352	SMART	SM00220	Serine/Threonine protein kinases, catalytic domain	1	174	1.6e-32	TRUE	2014-07-02	IPR002290	Serine/threonine- /dual specificity protein kinase, catalytic domain	GO:0004672|GO:0005524|GO:0006468
Phypoly_transcript_07742	9a3b52266bd4d3dde6dc00f4d36f06af	433	SMART	SM00220	Serine/Threonine protein kinases, catalytic domain	103	355	2.3e-102	TRUE	2014-07-02	IPR002290	Serine/threonine- /dual specificity protein kinase, catalytic domain	GO:0004672|GO:0005524|GO:0006468
Phypoly_transcript_07766	33b13f9b1deb4447a395ed864451fb7c	458	SMART	SM00220	Serine/Threonine protein kinases, catalytic domain	185	458	5.5e-46	TRUE	2014-07-02	IPR002290	Serine/threonine- /dual specificity protein kinase, catalytic domain	GO:0004672|GO:0005524|GO:0006468
Phypoly_transcript_03902	dcbde43e626eea2020a3b41a9dc718a9	662	SMART	SM00220	Serine/Threonine protein kinases, catalytic domain	382	635	1.1e-87	TRUE	2014-07-02	IPR002290	Serine/threonine- /dual specificity protein kinase, catalytic domain	GO:0004672|GO:0005524|GO:0006468
Phypoly_transcript_09938	8d6a39f15bc43d00ba24521dcbfbe3c2	380	SMART	SM00220	Serine/Threonine protein kinases, catalytic domain	128	380	3.7e-61	TRUE	2014-07-02	IPR002290	Serine/threonine- /dual specificity protein kinase, catalytic domain	GO:0004672|GO:0005524|GO:0006468
Phypoly_transcript_04514	97b860b7eb3115ee09546130f61b233d	603	SMART	SM00220	Serine/Threonine protein kinases, catalytic domain	109	432	2.6e-94	TRUE	2014-07-02	IPR002290	Serine/threonine- /dual specificity protein kinase, catalytic domain	GO:0004672|GO:0005524|GO:0006468
Phypoly_transcript_04025	7bc52db150af10258f65f03ad160607d	728	SMART	SM00220	Serine/Threonine protein kinases, catalytic domain	8	270	6.3e-99	TRUE	2014-07-02	IPR002290	Serine/threonine- /dual specificity protein kinase, catalytic domain	GO:0004672|GO:0005524|GO:0006468
Phypoly_transcript_08565	d66a2ab1509ed5955f20e6dc86ae45da	475	SMART	SM00220	Serine/Threonine protein kinases, catalytic domain	24	281	1.2e-51	TRUE	2014-07-02	IPR002290	Serine/threonine- /dual specificity protein kinase, catalytic domain	GO:0004672|GO:0005524|GO:0006468
Phypoly_transcript_03851	0e52484c4b7c684b9b98f2d5a0723fd8	764	SMART	SM00220	Serine/Threonine protein kinases, catalytic domain	479	732	5.1e-96	TRUE	2014-07-02	IPR002290	Serine/threonine- /dual specificity protein kinase, catalytic domain	GO:0004672|GO:0005524|GO:0006468
Phypoly_transcript_04242	e9a086bb298c893198d5303632e87bfb	541	SMART	SM00220	Serine/Threonine protein kinases, catalytic domain	10	387	6.7e-13	TRUE	2014-07-02	IPR002290	Serine/threonine- /dual specificity protein kinase, catalytic domain	GO:0004672|GO:0005524|GO:0006468
Phypoly_transcript_08254	674a784149e96833ad7dd82564d3b4a9	385	SMART	SM00220	Serine/Threonine protein kinases, catalytic domain	1	258	2.9e-67	TRUE	2014-07-02	IPR002290	Serine/threonine- /dual specificity protein kinase, catalytic domain	GO:0004672|GO:0005524|GO:0006468
Phypoly_transcript_09969	4aae5aef09c08a9736dc8ff0141e4fe2	354	SMART	SM00220	Serine/Threonine protein kinases, catalytic domain	66	323	9.6e-111	TRUE	2014-07-02	IPR002290	Serine/threonine- /dual specificity protein kinase, catalytic domain	GO:0004672|GO:0005524|GO:0006468
Phypoly_transcript_13499	ea462c1f91b1ca6ee61a24a8a941e139	186	SMART	SM00220	Serine/Threonine protein kinases, catalytic domain	12	185	1.9e-29	TRUE	2014-07-02	IPR002290	Serine/threonine- /dual specificity protein kinase, catalytic domain	GO:0004672|GO:0005524|GO:0006468
Phypoly_transcript_05408	37c4872aaefdba952c36d295c0aee6fb	408	SMART	SM00220	Serine/Threonine protein kinases, catalytic domain	22	288	1.8e-53	TRUE	2014-07-02	IPR002290	Serine/threonine- /dual specificity protein kinase, catalytic domain	GO:0004672|GO:0005524|GO:0006468
Phypoly_transcript_00630	b9c1302798868972cdd761ccf1ed1322	1366	SMART	SM00220	Serine/Threonine protein kinases, catalytic domain	7	254	3.2e-86	TRUE	2014-07-02	IPR002290	Serine/threonine- /dual specificity protein kinase, catalytic domain	GO:0004672|GO:0005524|GO:0006468
Phypoly_transcript_00892	2cb6fbe6107d11f59cb7e2bad138eae7	985	SMART	SM00220	Serine/Threonine protein kinases, catalytic domain	2	221	2.1e-42	TRUE	2014-07-02	IPR002290	Serine/threonine- /dual specificity protein kinase, catalytic domain	GO:0004672|GO:0005524|GO:0006468
Phypoly_transcript_06574	19f7ca4de8e3f2603b2332c59309ee81	449	SMART	SM00220	Serine/Threonine protein kinases, catalytic domain	218	442	1.6e-46	TRUE	2014-07-02	IPR002290	Serine/threonine- /dual specificity protein kinase, catalytic domain	GO:0004672|GO:0005524|GO:0006468
Phypoly_transcript_26659	1bdd27bd9a767f6ce4f56be065556c1d	164	SMART	SM00220	Serine/Threonine protein kinases, catalytic domain	1	162	3.6e-08	TRUE	2014-07-02	IPR002290	Serine/threonine- /dual specificity protein kinase, catalytic domain	GO:0004672|GO:0005524|GO:0006468
Phypoly_transcript_02493	84484b44f00fc621626177e4f3e181d4	589	SMART	SM00220	Serine/Threonine protein kinases, catalytic domain	94	346	1.1e-89	TRUE	2014-07-02	IPR002290	Serine/threonine- /dual specificity protein kinase, catalytic domain	GO:0004672|GO:0005524|GO:0006468
Phypoly_transcript_10551	b8dc07998807145ea493addc39668a39	251	SMART	SM00220	Serine/Threonine protein kinases, catalytic domain	117	250	3.5e-07	TRUE	2014-07-02	IPR002290	Serine/threonine- /dual specificity protein kinase, catalytic domain	GO:0004672|GO:0005524|GO:0006468
Phypoly_transcript_00611	636c5c129b08d2cf70eacb4deed03752	1419	SMART	SM00220	Serine/Threonine protein kinases, catalytic domain	779	1029	4.1e-18	TRUE	2014-07-02	IPR002290	Serine/threonine- /dual specificity protein kinase, catalytic domain	GO:0004672|GO:0005524|GO:0006468
Phypoly_transcript_03046	8ffbd042b892b1ab11437a8a886bf233	732	SMART	SM00220	Serine/Threonine protein kinases, catalytic domain	490	725	1e-11	TRUE	2014-07-02	IPR002290	Serine/threonine- /dual specificity protein kinase, catalytic domain	GO:0004672|GO:0005524|GO:0006468
Phypoly_transcript_03046	8ffbd042b892b1ab11437a8a886bf233	732	SMART	SM00220	Serine/Threonine protein kinases, catalytic domain	192	443	1.1e-54	TRUE	2014-07-02	IPR002290	Serine/threonine- /dual specificity protein kinase, catalytic domain	GO:0004672|GO:0005524|GO:0006468
Phypoly_transcript_03657	cf5ca64616d158316c94e096e6199bd4	714	SMART	SM00220	Serine/Threonine protein kinases, catalytic domain	20	275	1.4e-57	TRUE	2014-07-02	IPR002290	Serine/threonine- /dual specificity protein kinase, catalytic domain	GO:0004672|GO:0005524|GO:0006468
Phypoly_transcript_04803	6dfaef8f5fb3240e602ebd694900b915	606	SMART	SM00220	Serine/Threonine protein kinases, catalytic domain	352	605	1.6e-67	TRUE	2014-07-02	IPR002290	Serine/threonine- /dual specificity protein kinase, catalytic domain	GO:0004672|GO:0005524|GO:0006468
Phypoly_transcript_04195	d02502556205eaf593b2bd6f69723330	504	SMART	SM00220	Serine/Threonine protein kinases, catalytic domain	18	298	4.5e-83	TRUE	2014-07-02	IPR002290	Serine/threonine- /dual specificity protein kinase, catalytic domain	GO:0004672|GO:0005524|GO:0006468
Phypoly_transcript_03187	f611c751cad7febe34c47fb44b879f12	716	SMART	SM00220	Serine/Threonine protein kinases, catalytic domain	55	309	2.4e-100	TRUE	2014-07-02	IPR002290	Serine/threonine- /dual specificity protein kinase, catalytic domain	GO:0004672|GO:0005524|GO:0006468
Phypoly_transcript_00924	d3dd538ca52f460b036769f43e793ebe	1209	SMART	SM00220	Serine/Threonine protein kinases, catalytic domain	925	1180	3.7e-86	TRUE	2014-07-02	IPR002290	Serine/threonine- /dual specificity protein kinase, catalytic domain	GO:0004672|GO:0005524|GO:0006468
Phypoly_transcript_04493	6a618f6047d6c029a6052f7cf634fbdb	308	SMART	SM00220	Serine/Threonine protein kinases, catalytic domain	1	184	7.9e-32	TRUE	2014-07-02	IPR002290	Serine/threonine- /dual specificity protein kinase, catalytic domain	GO:0004672|GO:0005524|GO:0006468
Phypoly_transcript_02815	7c13c7ee31243f694b715c1cc149b739	653	SMART	SM00220	Serine/Threonine protein kinases, catalytic domain	47	318	1.8e-38	TRUE	2014-07-02	IPR002290	Serine/threonine- /dual specificity protein kinase, catalytic domain	GO:0004672|GO:0005524|GO:0006468
Phypoly_transcript_08639	facd2e7cbd8aa95d1cdada2bd1d3a7be	384	SMART	SM00220	Serine/Threonine protein kinases, catalytic domain	30	314	4e-103	TRUE	2014-07-02	IPR002290	Serine/threonine- /dual specificity protein kinase, catalytic domain	GO:0004672|GO:0005524|GO:0006468
Phypoly_transcript_08106	df59b5e9a3e14ca176478e1d81b52699	430	SMART	SM00220	Serine/Threonine protein kinases, catalytic domain	11	264	6.5e-52	TRUE	2014-07-02	IPR002290	Serine/threonine- /dual specificity protein kinase, catalytic domain	GO:0004672|GO:0005524|GO:0006468
Phypoly_transcript_06732	e35cfc6773753ecf821e17bdc9d696a4	502	SMART	SM00220	Serine/Threonine protein kinases, catalytic domain	22	283	2.3e-57	TRUE	2014-07-02	IPR002290	Serine/threonine- /dual specificity protein kinase, catalytic domain	GO:0004672|GO:0005524|GO:0006468
Phypoly_transcript_01679	ebdb306b00a9b77abf8ddc8defdbfdbb	982	SMART	SM00220	Serine/Threonine protein kinases, catalytic domain	1	240	1.7e-13	TRUE	2014-07-02	IPR002290	Serine/threonine- /dual specificity protein kinase, catalytic domain	GO:0004672|GO:0005524|GO:0006468
Phypoly_transcript_05714	2a8a531050f85b272f69822c6423fda0	314	SMART	SM00220	Serine/Threonine protein kinases, catalytic domain	59	309	5.3e-65	TRUE	2014-07-02	IPR002290	Serine/threonine- /dual specificity protein kinase, catalytic domain	GO:0004672|GO:0005524|GO:0006468
Phypoly_transcript_08393	a412d292461b985d09daa9b1ef629201	484	SMART	SM00220	Serine/Threonine protein kinases, catalytic domain	197	448	2.3e-83	TRUE	2014-07-02	IPR002290	Serine/threonine- /dual specificity protein kinase, catalytic domain	GO:0004672|GO:0005524|GO:0006468
Phypoly_transcript_02015	28f5038302b2c01f58f84659327875a6	480	SMART	SM00220	Serine/Threonine protein kinases, catalytic domain	226	475	1.1e-58	TRUE	2014-07-02	IPR002290	Serine/threonine- /dual specificity protein kinase, catalytic domain	GO:0004672|GO:0005524|GO:0006468
Phypoly_transcript_09179	a26b4f8dfbcb8e10578c2565d59ee27a	406	SMART	SM00220	Serine/Threonine protein kinases, catalytic domain	15	261	1.7e-89	TRUE	2014-07-02	IPR002290	Serine/threonine- /dual specificity protein kinase, catalytic domain	GO:0004672|GO:0005524|GO:0006468
Phypoly_transcript_09257	fa0402a6acad0833a57585e279afd25c	417	SMART	SM00220	Serine/Threonine protein kinases, catalytic domain	173	405	0.00044	TRUE	2014-07-02	IPR002290	Serine/threonine- /dual specificity protein kinase, catalytic domain	GO:0004672|GO:0005524|GO:0006468
Phypoly_transcript_10635	eac1c4ee4ecf886cc42b4c3bd0f6203c	325	SMART	SM00220	Serine/Threonine protein kinases, catalytic domain	18	269	1.9e-58	TRUE	2014-07-02	IPR002290	Serine/threonine- /dual specificity protein kinase, catalytic domain	GO:0004672|GO:0005524|GO:0006468
Phypoly_transcript_06154	ea3a5fbef2fa7667b5414193d3d09856	204	SMART	SM00220	Serine/Threonine protein kinases, catalytic domain	1	196	2.8e-32	TRUE	2014-07-02	IPR002290	Serine/threonine- /dual specificity protein kinase, catalytic domain	GO:0004672|GO:0005524|GO:0006468
Phypoly_transcript_14773	7b0dfb94ec2adc94eb1c47e6ba84ace4	311	SMART	SM00220	Serine/Threonine protein kinases, catalytic domain	51	309	6.5e-56	TRUE	2014-07-02	IPR002290	Serine/threonine- /dual specificity protein kinase, catalytic domain	GO:0004672|GO:0005524|GO:0006468
Phypoly_transcript_01081	1c8460802fda9a26b666cbb4e9975313	549	SMART	SM00220	Serine/Threonine protein kinases, catalytic domain	20	278	1.5e-96	TRUE	2014-07-02	IPR002290	Serine/threonine- /dual specificity protein kinase, catalytic domain	GO:0004672|GO:0005524|GO:0006468
Phypoly_transcript_01296	2d640da8ded15217318a82d841d26a33	541	SMART	SM00220	Serine/Threonine protein kinases, catalytic domain	50	304	1.5e-92	TRUE	2014-07-02	IPR002290	Serine/threonine- /dual specificity protein kinase, catalytic domain	GO:0004672|GO:0005524|GO:0006468
Phypoly_transcript_00813	877ba649787e67a50360425f470be489	752	SMART	SM00220	Serine/Threonine protein kinases, catalytic domain	478	730	2.1e-73	TRUE	2014-07-02	IPR002290	Serine/threonine- /dual specificity protein kinase, catalytic domain	GO:0004672|GO:0005524|GO:0006468
Phypoly_transcript_04207	9fda3a8bf00f729a6d371be7dc236c2c	636	SMART	SM00220	Serine/Threonine protein kinases, catalytic domain	406	635	2.5e-35	TRUE	2014-07-02	IPR002290	Serine/threonine- /dual specificity protein kinase, catalytic domain	GO:0004672|GO:0005524|GO:0006468
Phypoly_transcript_13147	88cda603dab657f7e156655d4181263c	329	SMART	SM00220	Serine/Threonine protein kinases, catalytic domain	22	280	3.9e-113	TRUE	2014-07-02	IPR002290	Serine/threonine- /dual specificity protein kinase, catalytic domain	GO:0004672|GO:0005524|GO:0006468
Phypoly_transcript_08615	024398ab5794bef42fb4a984fea18792	492	SMART	SM00220	Serine/Threonine protein kinases, catalytic domain	3	173	1.1e-08	TRUE	2014-07-02	IPR002290	Serine/threonine- /dual specificity protein kinase, catalytic domain	GO:0004672|GO:0005524|GO:0006468
Phypoly_transcript_06047	a3722289917878ea0777205b4932e9e3	521	SMART	SM00220	Serine/Threonine protein kinases, catalytic domain	29	282	3e-98	TRUE	2014-07-02	IPR002290	Serine/threonine- /dual specificity protein kinase, catalytic domain	GO:0004672|GO:0005524|GO:0006468
Phypoly_transcript_02173	db0162abf72d6b6dd18f81d45dae9c8c	636	SMART	SM00220	Serine/Threonine protein kinases, catalytic domain	351	632	4.7e-41	TRUE	2014-07-02	IPR002290	Serine/threonine- /dual specificity protein kinase, catalytic domain	GO:0004672|GO:0005524|GO:0006468
Phypoly_transcript_04250	899ce8f02d10b008c5b10c66782f0fcf	595	SMART	SM00220	Serine/Threonine protein kinases, catalytic domain	313	567	2e-77	TRUE	2014-07-02	IPR002290	Serine/threonine- /dual specificity protein kinase, catalytic domain	GO:0004672|GO:0005524|GO:0006468
Phypoly_transcript_10525	e756a23e62fc526a3ce353cd92c66029	317	SMART	SM00220	Serine/Threonine protein kinases, catalytic domain	2	231	4.2e-24	TRUE	2014-07-02	IPR002290	Serine/threonine- /dual specificity protein kinase, catalytic domain	GO:0004672|GO:0005524|GO:0006468
Phypoly_transcript_01637	4d66e2e5e6fe2140a734b745bf9de795	855	SMART	SM00220	Serine/Threonine protein kinases, catalytic domain	351	602	1e-98	TRUE	2014-07-02	IPR002290	Serine/threonine- /dual specificity protein kinase, catalytic domain	GO:0004672|GO:0005524|GO:0006468
Phypoly_transcript_18887	0003719d9a95f3085dade7e91a4d3e67	201	SMART	SM00220	Serine/Threonine protein kinases, catalytic domain	1	171	8.1e-21	TRUE	2014-07-02	IPR002290	Serine/threonine- /dual specificity protein kinase, catalytic domain	GO:0004672|GO:0005524|GO:0006468
Phypoly_transcript_19367	1dedddced747b06e591881cdc2af246b	198	SMART	SM00220	Serine/Threonine protein kinases, catalytic domain	1	110	2.4e-05	TRUE	2014-07-02	IPR002290	Serine/threonine- /dual specificity protein kinase, catalytic domain	GO:0004672|GO:0005524|GO:0006468
Phypoly_transcript_06345	95f3682666d09cc235a270b37377a322	558	SMART	SM00220	Serine/Threonine protein kinases, catalytic domain	30	280	1.1e-42	TRUE	2014-07-02	IPR002290	Serine/threonine- /dual specificity protein kinase, catalytic domain	GO:0004672|GO:0005524|GO:0006468
Phypoly_transcript_04800	cebec1e58eb9186b41c9db73298d6010	526	SMART	SM00220	Serine/Threonine protein kinases, catalytic domain	27	279	8.6e-45	TRUE	2014-07-02	IPR002290	Serine/threonine- /dual specificity protein kinase, catalytic domain	GO:0004672|GO:0005524|GO:0006468
Phypoly_transcript_07082	a49438177cd141c4fffa874d27a8c876	432	SMART	SM00220	Serine/Threonine protein kinases, catalytic domain	4	283	2.6e-101	TRUE	2014-07-02	IPR002290	Serine/threonine- /dual specificity protein kinase, catalytic domain	GO:0004672|GO:0005524|GO:0006468
Phypoly_transcript_26316	391299ee456fb8526ceba68c8b3696e7	150	SMART	SM00220	Serine/Threonine protein kinases, catalytic domain	15	149	0.0034	TRUE	2014-07-02	IPR002290	Serine/threonine- /dual specificity protein kinase, catalytic domain	GO:0004672|GO:0005524|GO:0006468
Phypoly_transcript_05882	177746d89b17110252833111c18f3511	469	SMART	SM00220	Serine/Threonine protein kinases, catalytic domain	26	277	1.8e-92	TRUE	2014-07-02	IPR002290	Serine/threonine- /dual specificity protein kinase, catalytic domain	GO:0004672|GO:0005524|GO:0006468
Phypoly_transcript_27382	d98060096c5aa3f1bd81c0e0de40400d	141	SMART	SM00220	Serine/Threonine protein kinases, catalytic domain	1	141	0.00019	TRUE	2014-07-02	IPR002290	Serine/threonine- /dual specificity protein kinase, catalytic domain	GO:0004672|GO:0005524|GO:0006468
Phypoly_transcript_05345	bd0322c80960a017f0d9e24ad8fb58e6	609	SMART	SM00220	Serine/Threonine protein kinases, catalytic domain	351	604	2.3e-55	TRUE	2014-07-02	IPR002290	Serine/threonine- /dual specificity protein kinase, catalytic domain	GO:0004672|GO:0005524|GO:0006468
Phypoly_transcript_09461	032a77ffe2d4390b301a09b2afa36d73	417	SMART	SM00220	Serine/Threonine protein kinases, catalytic domain	1	173	1.1e-09	TRUE	2014-07-02	IPR002290	Serine/threonine- /dual specificity protein kinase, catalytic domain	GO:0004672|GO:0005524|GO:0006468
Phypoly_transcript_01568	523e7127115da20575380c749bb78d7b	1045	SMART	SM00220	Serine/Threonine protein kinases, catalytic domain	221	487	1e-36	TRUE	2014-07-02	IPR002290	Serine/threonine- /dual specificity protein kinase, catalytic domain	GO:0004672|GO:0005524|GO:0006468
Phypoly_transcript_19701	3481a8c707a0b836662a04904614da66	219	SMART	SM00220	Serine/Threonine protein kinases, catalytic domain	4	143	1.6e-07	TRUE	2014-07-02	IPR002290	Serine/threonine- /dual specificity protein kinase, catalytic domain	GO:0004672|GO:0005524|GO:0006468
Phypoly_transcript_11205	bb29f0c00fd65c5e2f068d14c8d4e4d0	305	SMART	SM00220	Serine/Threonine protein kinases, catalytic domain	33	285	4.2e-114	TRUE	2014-07-02	IPR002290	Serine/threonine- /dual specificity protein kinase, catalytic domain	GO:0004672|GO:0005524|GO:0006468
Phypoly_transcript_06243	a082147d990a2d84421d8a459b7bd486	453	SMART	SM00220	Serine/Threonine protein kinases, catalytic domain	89	374	2.4e-85	TRUE	2014-07-02	IPR002290	Serine/threonine- /dual specificity protein kinase, catalytic domain	GO:0004672|GO:0005524|GO:0006468
Phypoly_transcript_06669	c134a1e536f8a08f1c0cce85088e6beb	529	SMART	SM00220	Serine/Threonine protein kinases, catalytic domain	144	451	1.7e-96	TRUE	2014-07-02	IPR002290	Serine/threonine- /dual specificity protein kinase, catalytic domain	GO:0004672|GO:0005524|GO:0006468
Phypoly_transcript_04980	8b0a39e6184df7661026d95f31c4c050	586	SMART	SM00220	Serine/Threonine protein kinases, catalytic domain	166	447	1.6e-96	TRUE	2014-07-02	IPR002290	Serine/threonine- /dual specificity protein kinase, catalytic domain	GO:0004672|GO:0005524|GO:0006468
Phypoly_transcript_15148	1bcd3175d5aa6115fbd307b848db817d	293	SMART	SM00220	Serine/Threonine protein kinases, catalytic domain	13	276	0.00067	TRUE	2014-07-02	IPR002290	Serine/threonine- /dual specificity protein kinase, catalytic domain	GO:0004672|GO:0005524|GO:0006468
Phypoly_transcript_22002	c8ba36eb1ee6cdd1dd1dfa6559a35811	184	SMART	SM00220	Serine/Threonine protein kinases, catalytic domain	39	184	5e-11	TRUE	2014-07-02	IPR002290	Serine/threonine- /dual specificity protein kinase, catalytic domain	GO:0004672|GO:0005524|GO:0006468
Phypoly_transcript_11229	624f5057b23c33840f4fcb6b3eef2900	341	SMART	SM00220	Serine/Threonine protein kinases, catalytic domain	35	288	1.3e-92	TRUE	2014-07-02	IPR002290	Serine/threonine- /dual specificity protein kinase, catalytic domain	GO:0004672|GO:0005524|GO:0006468
Phypoly_transcript_05058	6c94dcfb14a44bd423e2ede7e8591918	586	SMART	SM00220	Serine/Threonine protein kinases, catalytic domain	117	377	3.1e-55	TRUE	2014-07-02	IPR002290	Serine/threonine- /dual specificity protein kinase, catalytic domain	GO:0004672|GO:0005524|GO:0006468
Phypoly_transcript_01516	9cc6b9e117d851c9f6d6598b171c4493	471	SMART	SM00220	Serine/Threonine protein kinases, catalytic domain	1	192	8.9e-11	TRUE	2014-07-02	IPR002290	Serine/threonine- /dual specificity protein kinase, catalytic domain	GO:0004672|GO:0005524|GO:0006468
Phypoly_transcript_05878	600bef726e963080025ebce2b1db1a08	493	SMART	SM00220	Serine/Threonine protein kinases, catalytic domain	89	345	6.6e-49	TRUE	2014-07-02	IPR002290	Serine/threonine- /dual specificity protein kinase, catalytic domain	GO:0004672|GO:0005524|GO:0006468
Phypoly_transcript_05135	a3878b94f45463a76c513e85757fb149	512	SMART	SM00220	Serine/Threonine protein kinases, catalytic domain	1	100	0.0016	TRUE	2014-07-02	IPR002290	Serine/threonine- /dual specificity protein kinase, catalytic domain	GO:0004672|GO:0005524|GO:0006468
Phypoly_transcript_14602	3fbe5f188a8b2ae010bb1da58f7f3571	244	SMART	SM00220	Serine/Threonine protein kinases, catalytic domain	1	226	3.9e-37	TRUE	2014-07-02	IPR002290	Serine/threonine- /dual specificity protein kinase, catalytic domain	GO:0004672|GO:0005524|GO:0006468
Phypoly_transcript_23542	03b91add3432fdc6661f11a34697c2c8	182	SMART	SM00220	Serine/Threonine protein kinases, catalytic domain	1	181	1.1e-10	TRUE	2014-07-02	IPR002290	Serine/threonine- /dual specificity protein kinase, catalytic domain	GO:0004672|GO:0005524|GO:0006468
Phypoly_transcript_02944	7dc77724369f9aacfb4cee4ac7dc068e	477	SMART	SM00220	Serine/Threonine protein kinases, catalytic domain	1	189	6.9e-12	TRUE	2014-07-02	IPR002290	Serine/threonine- /dual specificity protein kinase, catalytic domain	GO:0004672|GO:0005524|GO:0006468
Phypoly_transcript_06144	1a06f22a356f022edec6da0b7f18dc4b	521	SMART	SM00220	Serine/Threonine protein kinases, catalytic domain	38	298	1.8e-45	TRUE	2014-07-02	IPR002290	Serine/threonine- /dual specificity protein kinase, catalytic domain	GO:0004672|GO:0005524|GO:0006468
Phypoly_transcript_11747	6b0ca451687f189762ce1ec9f6232204	322	SMART	SM00220	Serine/Threonine protein kinases, catalytic domain	19	275	8.6e-55	TRUE	2014-07-02	IPR002290	Serine/threonine- /dual specificity protein kinase, catalytic domain	GO:0004672|GO:0005524|GO:0006468
Phypoly_transcript_11405	8a0b6ea54dfe481c0d1ad9c6a30ba26b	298	SMART	SM00220	Serine/Threonine protein kinases, catalytic domain	7	288	2.5e-103	TRUE	2014-07-02	IPR002290	Serine/threonine- /dual specificity protein kinase, catalytic domain	GO:0004672|GO:0005524|GO:0006468
Phypoly_transcript_15191	313e660cfcc318fbc5ed678a409f0b0c	314	SMART	SM00220	Serine/Threonine protein kinases, catalytic domain	133	313	4.3e-13	TRUE	2014-07-02	IPR002290	Serine/threonine- /dual specificity protein kinase, catalytic domain	GO:0004672|GO:0005524|GO:0006468
Phypoly_transcript_02909	6385b42e2d8f639d93c4557740bcb42d	737	SMART	SM00220	Serine/Threonine protein kinases, catalytic domain	445	725	1.8e-39	TRUE	2014-07-02	IPR002290	Serine/threonine- /dual specificity protein kinase, catalytic domain	GO:0004672|GO:0005524|GO:0006468
Phypoly_transcript_02317	b6e4447147a2321e1a1e793bb06876a2	440	SMART	SM00220	Serine/Threonine protein kinases, catalytic domain	68	334	2.9e-36	TRUE	2014-07-02	IPR002290	Serine/threonine- /dual specificity protein kinase, catalytic domain	GO:0004672|GO:0005524|GO:0006468
Phypoly_transcript_06912	5b20e55a2e9e97605f8370da692fe485	423	SMART	SM00220	Serine/Threonine protein kinases, catalytic domain	167	416	4.3e-05	TRUE	2014-07-02	IPR002290	Serine/threonine- /dual specificity protein kinase, catalytic domain	GO:0004672|GO:0005524|GO:0006468
Phypoly_transcript_04248	b9c67f7f2eaeef28d1ea67c8d48328fd	711	SMART	SM00220	Serine/Threonine protein kinases, catalytic domain	401	704	5.6e-68	TRUE	2014-07-02	IPR002290	Serine/threonine- /dual specificity protein kinase, catalytic domain	GO:0004672|GO:0005524|GO:0006468
Phypoly_transcript_07039	cc097a90a7d4449db99ad1774ccceca9	494	SMART	SM00220	Serine/Threonine protein kinases, catalytic domain	212	478	3.9e-41	TRUE	2014-07-02	IPR002290	Serine/threonine- /dual specificity protein kinase, catalytic domain	GO:0004672|GO:0005524|GO:0006468
Phypoly_transcript_06107	c4996e48f9e2da966f8aa8aae35e3b7c	165	SMART	SM00220	Serine/Threonine protein kinases, catalytic domain	1	163	6.7e-08	TRUE	2014-07-02	IPR002290	Serine/threonine- /dual specificity protein kinase, catalytic domain	GO:0004672|GO:0005524|GO:0006468
Phypoly_transcript_05880	689e7beb7b1a874e55eaeebd5e4762cc	418	SMART	SM00220	Serine/Threonine protein kinases, catalytic domain	16	280	3e-76	TRUE	2014-07-02	IPR002290	Serine/threonine- /dual specificity protein kinase, catalytic domain	GO:0004672|GO:0005524|GO:0006468
Phypoly_transcript_09810	e43c68caa4f5984f1271a0533d8bb4db	353	SMART	SM00220	Serine/Threonine protein kinases, catalytic domain	21	310	1.5e-91	TRUE	2014-07-02	IPR002290	Serine/threonine- /dual specificity protein kinase, catalytic domain	GO:0004672|GO:0005524|GO:0006468
Phypoly_transcript_04443	45133dc6982549b8ac705e394fd14736	627	SMART	SM00220	Serine/Threonine protein kinases, catalytic domain	49	500	2.1e-38	TRUE	2014-07-02	IPR002290	Serine/threonine- /dual specificity protein kinase, catalytic domain	GO:0004672|GO:0005524|GO:0006468
Phypoly_transcript_05962	ad4979b1c9ecaada00bd14d797e3507b	289	SMART	SM00220	Serine/Threonine protein kinases, catalytic domain	1	282	3.6e-15	TRUE	2014-07-02	IPR002290	Serine/threonine- /dual specificity protein kinase, catalytic domain	GO:0004672|GO:0005524|GO:0006468
Phypoly_transcript_03663	9bc3799d5255515b77433ac603747629	664	SMART	SM00220	Serine/Threonine protein kinases, catalytic domain	404	631	1.3e-54	TRUE	2014-07-02	IPR002290	Serine/threonine- /dual specificity protein kinase, catalytic domain	GO:0004672|GO:0005524|GO:0006468
Phypoly_transcript_00072	58a81cb34e82c1730a4f452bc00a0124	2053	PRINTS	PR00109	Tyrosine kinase catalytic domain signature	1855	1873	5e-12	TRUE	2014-07-02	IPR001245	Serine-threonine/tyrosine-protein kinase catalytic domain	GO:0004672|GO:0006468
Phypoly_transcript_00072	58a81cb34e82c1730a4f452bc00a0124	2053	PRINTS	PR00109	Tyrosine kinase catalytic domain signature	1819	1832	5e-12	TRUE	2014-07-02	IPR001245	Serine-threonine/tyrosine-protein kinase catalytic domain	GO:0004672|GO:0006468
Phypoly_transcript_00072	58a81cb34e82c1730a4f452bc00a0124	2053	PRINTS	PR00109	Tyrosine kinase catalytic domain signature	1923	1945	5e-12	TRUE	2014-07-02	IPR001245	Serine-threonine/tyrosine-protein kinase catalytic domain	GO:0004672|GO:0006468
Phypoly_transcript_00072	58a81cb34e82c1730a4f452bc00a0124	2053	PRINTS	PR00109	Tyrosine kinase catalytic domain signature	1967	1989	5e-12	TRUE	2014-07-02	IPR001245	Serine-threonine/tyrosine-protein kinase catalytic domain	GO:0004672|GO:0006468
Phypoly_transcript_03166	4d2b5b35f63c737857c738c5c1fa579d	837	PRINTS	PR00109	Tyrosine kinase catalytic domain signature	691	709	2.9e-11	TRUE	2014-07-02	IPR001245	Serine-threonine/tyrosine-protein kinase catalytic domain	GO:0004672|GO:0006468
Phypoly_transcript_03166	4d2b5b35f63c737857c738c5c1fa579d	837	PRINTS	PR00109	Tyrosine kinase catalytic domain signature	798	820	2.9e-11	TRUE	2014-07-02	IPR001245	Serine-threonine/tyrosine-protein kinase catalytic domain	GO:0004672|GO:0006468
Phypoly_transcript_03166	4d2b5b35f63c737857c738c5c1fa579d	837	PRINTS	PR00109	Tyrosine kinase catalytic domain signature	755	777	2.9e-11	TRUE	2014-07-02	IPR001245	Serine-threonine/tyrosine-protein kinase catalytic domain	GO:0004672|GO:0006468
Phypoly_transcript_03166	4d2b5b35f63c737857c738c5c1fa579d	837	PRINTS	PR00109	Tyrosine kinase catalytic domain signature	652	665	2.9e-11	TRUE	2014-07-02	IPR001245	Serine-threonine/tyrosine-protein kinase catalytic domain	GO:0004672|GO:0006468
Phypoly_transcript_08979	2bdeabfef28a5af547a1ab179d933be3	343	PRINTS	PR00109	Tyrosine kinase catalytic domain signature	164	177	1.7e-12	TRUE	2014-07-02	IPR001245	Serine-threonine/tyrosine-protein kinase catalytic domain	GO:0004672|GO:0006468
Phypoly_transcript_08979	2bdeabfef28a5af547a1ab179d933be3	343	PRINTS	PR00109	Tyrosine kinase catalytic domain signature	311	333	1.7e-12	TRUE	2014-07-02	IPR001245	Serine-threonine/tyrosine-protein kinase catalytic domain	GO:0004672|GO:0006468
Phypoly_transcript_08979	2bdeabfef28a5af547a1ab179d933be3	343	PRINTS	PR00109	Tyrosine kinase catalytic domain signature	267	289	1.7e-12	TRUE	2014-07-02	IPR001245	Serine-threonine/tyrosine-protein kinase catalytic domain	GO:0004672|GO:0006468
Phypoly_transcript_08979	2bdeabfef28a5af547a1ab179d933be3	343	PRINTS	PR00109	Tyrosine kinase catalytic domain signature	201	219	1.7e-12	TRUE	2014-07-02	IPR001245	Serine-threonine/tyrosine-protein kinase catalytic domain	GO:0004672|GO:0006468
Phypoly_transcript_02502	bd7fbbe3094a60e0c801cdfef3bed58a	882	PRINTS	PR00109	Tyrosine kinase catalytic domain signature	288	310	3.6e-13	TRUE	2014-07-02	IPR001245	Serine-threonine/tyrosine-protein kinase catalytic domain	GO:0004672|GO:0006468
Phypoly_transcript_02502	bd7fbbe3094a60e0c801cdfef3bed58a	882	PRINTS	PR00109	Tyrosine kinase catalytic domain signature	214	232	3.6e-13	TRUE	2014-07-02	IPR001245	Serine-threonine/tyrosine-protein kinase catalytic domain	GO:0004672|GO:0006468
Phypoly_transcript_02502	bd7fbbe3094a60e0c801cdfef3bed58a	882	PRINTS	PR00109	Tyrosine kinase catalytic domain signature	269	279	3.6e-13	TRUE	2014-07-02	IPR001245	Serine-threonine/tyrosine-protein kinase catalytic domain	GO:0004672|GO:0006468
Phypoly_transcript_02502	bd7fbbe3094a60e0c801cdfef3bed58a	882	PRINTS	PR00109	Tyrosine kinase catalytic domain signature	332	354	3.6e-13	TRUE	2014-07-02	IPR001245	Serine-threonine/tyrosine-protein kinase catalytic domain	GO:0004672|GO:0006468
Phypoly_transcript_02502	bd7fbbe3094a60e0c801cdfef3bed58a	882	PRINTS	PR00109	Tyrosine kinase catalytic domain signature	175	188	3.6e-13	TRUE	2014-07-02	IPR001245	Serine-threonine/tyrosine-protein kinase catalytic domain	GO:0004672|GO:0006468
Phypoly_transcript_01619	475582a702c06dd2aaf2c72a1eceab63	911	PRINTS	PR00109	Tyrosine kinase catalytic domain signature	130	148	2.2e-09	TRUE	2014-07-02	IPR001245	Serine-threonine/tyrosine-protein kinase catalytic domain	GO:0004672|GO:0006468
Phypoly_transcript_01619	475582a702c06dd2aaf2c72a1eceab63	911	PRINTS	PR00109	Tyrosine kinase catalytic domain signature	249	271	2.2e-09	TRUE	2014-07-02	IPR001245	Serine-threonine/tyrosine-protein kinase catalytic domain	GO:0004672|GO:0006468
Phypoly_transcript_01619	475582a702c06dd2aaf2c72a1eceab63	911	PRINTS	PR00109	Tyrosine kinase catalytic domain signature	93	106	2.2e-09	TRUE	2014-07-02	IPR001245	Serine-threonine/tyrosine-protein kinase catalytic domain	GO:0004672|GO:0006468
Phypoly_transcript_01619	475582a702c06dd2aaf2c72a1eceab63	911	PRINTS	PR00109	Tyrosine kinase catalytic domain signature	184	194	2.2e-09	TRUE	2014-07-02	IPR001245	Serine-threonine/tyrosine-protein kinase catalytic domain	GO:0004672|GO:0006468
Phypoly_transcript_00314	a5d71ab9a0d8f150e877ee46187987d7	1737	PRINTS	PR00109	Tyrosine kinase catalytic domain signature	1016	1038	5.4e-11	TRUE	2014-07-02	IPR001245	Serine-threonine/tyrosine-protein kinase catalytic domain	GO:0004672|GO:0006468
Phypoly_transcript_00314	a5d71ab9a0d8f150e877ee46187987d7	1737	PRINTS	PR00109	Tyrosine kinase catalytic domain signature	946	964	5.4e-11	TRUE	2014-07-02	IPR001245	Serine-threonine/tyrosine-protein kinase catalytic domain	GO:0004672|GO:0006468
Phypoly_transcript_00314	a5d71ab9a0d8f150e877ee46187987d7	1737	PRINTS	PR00109	Tyrosine kinase catalytic domain signature	906	919	5.4e-11	TRUE	2014-07-02	IPR001245	Serine-threonine/tyrosine-protein kinase catalytic domain	GO:0004672|GO:0006468
Phypoly_transcript_00314	a5d71ab9a0d8f150e877ee46187987d7	1737	PRINTS	PR00109	Tyrosine kinase catalytic domain signature	1062	1084	5.4e-11	TRUE	2014-07-02	IPR001245	Serine-threonine/tyrosine-protein kinase catalytic domain	GO:0004672|GO:0006468
Phypoly_transcript_04694	aee25fff96c733602f39aaa106ccd382	675	PRINTS	PR00109	Tyrosine kinase catalytic domain signature	564	586	3.1e-12	TRUE	2014-07-02	IPR001245	Serine-threonine/tyrosine-protein kinase catalytic domain	GO:0004672|GO:0006468
Phypoly_transcript_04694	aee25fff96c733602f39aaa106ccd382	675	PRINTS	PR00109	Tyrosine kinase catalytic domain signature	495	513	3.1e-12	TRUE	2014-07-02	IPR001245	Serine-threonine/tyrosine-protein kinase catalytic domain	GO:0004672|GO:0006468
Phypoly_transcript_04694	aee25fff96c733602f39aaa106ccd382	675	PRINTS	PR00109	Tyrosine kinase catalytic domain signature	607	629	3.1e-12	TRUE	2014-07-02	IPR001245	Serine-threonine/tyrosine-protein kinase catalytic domain	GO:0004672|GO:0006468
Phypoly_transcript_04694	aee25fff96c733602f39aaa106ccd382	675	PRINTS	PR00109	Tyrosine kinase catalytic domain signature	456	469	3.1e-12	TRUE	2014-07-02	IPR001245	Serine-threonine/tyrosine-protein kinase catalytic domain	GO:0004672|GO:0006468
Phypoly_transcript_04694	aee25fff96c733602f39aaa106ccd382	675	PRINTS	PR00109	Tyrosine kinase catalytic domain signature	545	555	3.1e-12	TRUE	2014-07-02	IPR001245	Serine-threonine/tyrosine-protein kinase catalytic domain	GO:0004672|GO:0006468
Phypoly_transcript_01921	1d2975b59fe3b749f5f3ea2c4f6eec37	901	PRINTS	PR00109	Tyrosine kinase catalytic domain signature	823	845	6.4e-11	TRUE	2014-07-02	IPR001245	Serine-threonine/tyrosine-protein kinase catalytic domain	GO:0004672|GO:0006468
Phypoly_transcript_01921	1d2975b59fe3b749f5f3ea2c4f6eec37	901	PRINTS	PR00109	Tyrosine kinase catalytic domain signature	759	777	6.4e-11	TRUE	2014-07-02	IPR001245	Serine-threonine/tyrosine-protein kinase catalytic domain	GO:0004672|GO:0006468
Phypoly_transcript_01921	1d2975b59fe3b749f5f3ea2c4f6eec37	901	PRINTS	PR00109	Tyrosine kinase catalytic domain signature	722	735	6.4e-11	TRUE	2014-07-02	IPR001245	Serine-threonine/tyrosine-protein kinase catalytic domain	GO:0004672|GO:0006468
Phypoly_transcript_01921	1d2975b59fe3b749f5f3ea2c4f6eec37	901	PRINTS	PR00109	Tyrosine kinase catalytic domain signature	869	891	6.4e-11	TRUE	2014-07-02	IPR001245	Serine-threonine/tyrosine-protein kinase catalytic domain	GO:0004672|GO:0006468
Phypoly_transcript_02021	8ebd68120cc83ecc4242a8dcc80df814	955	PRINTS	PR00109	Tyrosine kinase catalytic domain signature	215	233	5.3e-16	TRUE	2014-07-02	IPR001245	Serine-threonine/tyrosine-protein kinase catalytic domain	GO:0004672|GO:0006468
Phypoly_transcript_02021	8ebd68120cc83ecc4242a8dcc80df814	955	PRINTS	PR00109	Tyrosine kinase catalytic domain signature	325	347	5.3e-16	TRUE	2014-07-02	IPR001245	Serine-threonine/tyrosine-protein kinase catalytic domain	GO:0004672|GO:0006468
Phypoly_transcript_02021	8ebd68120cc83ecc4242a8dcc80df814	955	PRINTS	PR00109	Tyrosine kinase catalytic domain signature	281	303	5.3e-16	TRUE	2014-07-02	IPR001245	Serine-threonine/tyrosine-protein kinase catalytic domain	GO:0004672|GO:0006468
Phypoly_transcript_02021	8ebd68120cc83ecc4242a8dcc80df814	955	PRINTS	PR00109	Tyrosine kinase catalytic domain signature	262	272	5.3e-16	TRUE	2014-07-02	IPR001245	Serine-threonine/tyrosine-protein kinase catalytic domain	GO:0004672|GO:0006468
Phypoly_transcript_02362	7630171a68c5662cceb7d2c80fc34669	736	PRINTS	PR00109	Tyrosine kinase catalytic domain signature	595	613	5.5e-17	TRUE	2014-07-02	IPR001245	Serine-threonine/tyrosine-protein kinase catalytic domain	GO:0004672|GO:0006468
Phypoly_transcript_02362	7630171a68c5662cceb7d2c80fc34669	736	PRINTS	PR00109	Tyrosine kinase catalytic domain signature	659	681	5.5e-17	TRUE	2014-07-02	IPR001245	Serine-threonine/tyrosine-protein kinase catalytic domain	GO:0004672|GO:0006468
Phypoly_transcript_02362	7630171a68c5662cceb7d2c80fc34669	736	PRINTS	PR00109	Tyrosine kinase catalytic domain signature	555	568	5.5e-17	TRUE	2014-07-02	IPR001245	Serine-threonine/tyrosine-protein kinase catalytic domain	GO:0004672|GO:0006468
Phypoly_transcript_02362	7630171a68c5662cceb7d2c80fc34669	736	PRINTS	PR00109	Tyrosine kinase catalytic domain signature	640	650	5.5e-17	TRUE	2014-07-02	IPR001245	Serine-threonine/tyrosine-protein kinase catalytic domain	GO:0004672|GO:0006468
Phypoly_transcript_02362	7630171a68c5662cceb7d2c80fc34669	736	PRINTS	PR00109	Tyrosine kinase catalytic domain signature	705	727	5.5e-17	TRUE	2014-07-02	IPR001245	Serine-threonine/tyrosine-protein kinase catalytic domain	GO:0004672|GO:0006468
Phypoly_transcript_01530	b99fd8caef243eae8b12950f818413b9	1077	PRINTS	PR00109	Tyrosine kinase catalytic domain signature	260	273	1.8e-10	TRUE	2014-07-02	IPR001245	Serine-threonine/tyrosine-protein kinase catalytic domain	GO:0004672|GO:0006468
Phypoly_transcript_01530	b99fd8caef243eae8b12950f818413b9	1077	PRINTS	PR00109	Tyrosine kinase catalytic domain signature	405	427	1.8e-10	TRUE	2014-07-02	IPR001245	Serine-threonine/tyrosine-protein kinase catalytic domain	GO:0004672|GO:0006468
Phypoly_transcript_01530	b99fd8caef243eae8b12950f818413b9	1077	PRINTS	PR00109	Tyrosine kinase catalytic domain signature	297	315	1.8e-10	TRUE	2014-07-02	IPR001245	Serine-threonine/tyrosine-protein kinase catalytic domain	GO:0004672|GO:0006468
Phypoly_transcript_01530	b99fd8caef243eae8b12950f818413b9	1077	PRINTS	PR00109	Tyrosine kinase catalytic domain signature	362	384	1.8e-10	TRUE	2014-07-02	IPR001245	Serine-threonine/tyrosine-protein kinase catalytic domain	GO:0004672|GO:0006468
Phypoly_transcript_00581	68801fd055f9d1f6231c44e80a43fb64	1430	PRINTS	PR00109	Tyrosine kinase catalytic domain signature	1234	1256	6.1e-13	TRUE	2014-07-02	IPR001245	Serine-threonine/tyrosine-protein kinase catalytic domain	GO:0004672|GO:0006468
Phypoly_transcript_00581	68801fd055f9d1f6231c44e80a43fb64	1430	PRINTS	PR00109	Tyrosine kinase catalytic domain signature	1115	1133	6.1e-13	TRUE	2014-07-02	IPR001245	Serine-threonine/tyrosine-protein kinase catalytic domain	GO:0004672|GO:0006468
Phypoly_transcript_00581	68801fd055f9d1f6231c44e80a43fb64	1430	PRINTS	PR00109	Tyrosine kinase catalytic domain signature	1079	1092	6.1e-13	TRUE	2014-07-02	IPR001245	Serine-threonine/tyrosine-protein kinase catalytic domain	GO:0004672|GO:0006468
Phypoly_transcript_00581	68801fd055f9d1f6231c44e80a43fb64	1430	PRINTS	PR00109	Tyrosine kinase catalytic domain signature	1190	1212	6.1e-13	TRUE	2014-07-02	IPR001245	Serine-threonine/tyrosine-protein kinase catalytic domain	GO:0004672|GO:0006468
Phypoly_transcript_02110	46eebb3f507f31fa45276c93e73d69ae	779	PRINTS	PR00109	Tyrosine kinase catalytic domain signature	392	414	1.26e-10	TRUE	2014-07-02	IPR001245	Serine-threonine/tyrosine-protein kinase catalytic domain	GO:0004672|GO:0006468
Phypoly_transcript_02110	46eebb3f507f31fa45276c93e73d69ae	779	PRINTS	PR00109	Tyrosine kinase catalytic domain signature	270	288	1.26e-10	TRUE	2014-07-02	IPR001245	Serine-threonine/tyrosine-protein kinase catalytic domain	GO:0004672|GO:0006468
Phypoly_transcript_02110	46eebb3f507f31fa45276c93e73d69ae	779	PRINTS	PR00109	Tyrosine kinase catalytic domain signature	325	335	1.26e-10	TRUE	2014-07-02	IPR001245	Serine-threonine/tyrosine-protein kinase catalytic domain	GO:0004672|GO:0006468
Phypoly_transcript_02110	46eebb3f507f31fa45276c93e73d69ae	779	PRINTS	PR00109	Tyrosine kinase catalytic domain signature	225	238	1.26e-10	TRUE	2014-07-02	IPR001245	Serine-threonine/tyrosine-protein kinase catalytic domain	GO:0004672|GO:0006468
Phypoly_transcript_04723	ce56cb2454c77308771a04f88f06e176	554	PRINTS	PR00109	Tyrosine kinase catalytic domain signature	464	486	3.3e-12	TRUE	2014-07-02	IPR001245	Serine-threonine/tyrosine-protein kinase catalytic domain	GO:0004672|GO:0006468
Phypoly_transcript_04723	ce56cb2454c77308771a04f88f06e176	554	PRINTS	PR00109	Tyrosine kinase catalytic domain signature	395	413	3.3e-12	TRUE	2014-07-02	IPR001245	Serine-threonine/tyrosine-protein kinase catalytic domain	GO:0004672|GO:0006468
Phypoly_transcript_04723	ce56cb2454c77308771a04f88f06e176	554	PRINTS	PR00109	Tyrosine kinase catalytic domain signature	358	371	3.3e-12	TRUE	2014-07-02	IPR001245	Serine-threonine/tyrosine-protein kinase catalytic domain	GO:0004672|GO:0006468
Phypoly_transcript_04723	ce56cb2454c77308771a04f88f06e176	554	PRINTS	PR00109	Tyrosine kinase catalytic domain signature	508	530	3.3e-12	TRUE	2014-07-02	IPR001245	Serine-threonine/tyrosine-protein kinase catalytic domain	GO:0004672|GO:0006468
Phypoly_transcript_06676	f6f9cc84ffabfa5e289ee2316cee1e45	506	PRINTS	PR00109	Tyrosine kinase catalytic domain signature	195	217	3.9e-09	TRUE	2014-07-02	IPR001245	Serine-threonine/tyrosine-protein kinase catalytic domain	GO:0004672|GO:0006468
Phypoly_transcript_06676	f6f9cc84ffabfa5e289ee2316cee1e45	506	PRINTS	PR00109	Tyrosine kinase catalytic domain signature	128	146	3.9e-09	TRUE	2014-07-02	IPR001245	Serine-threonine/tyrosine-protein kinase catalytic domain	GO:0004672|GO:0006468
Phypoly_transcript_06676	f6f9cc84ffabfa5e289ee2316cee1e45	506	PRINTS	PR00109	Tyrosine kinase catalytic domain signature	242	264	3.9e-09	TRUE	2014-07-02	IPR001245	Serine-threonine/tyrosine-protein kinase catalytic domain	GO:0004672|GO:0006468
Phypoly_transcript_18994	251852bd12ba91ffcc73fa8d2bed0ffe	223	PRINTS	PR00109	Tyrosine kinase catalytic domain signature	112	122	8.9e-15	TRUE	2014-07-02	IPR001245	Serine-threonine/tyrosine-protein kinase catalytic domain	GO:0004672|GO:0006468
Phypoly_transcript_18994	251852bd12ba91ffcc73fa8d2bed0ffe	223	PRINTS	PR00109	Tyrosine kinase catalytic domain signature	177	199	8.9e-15	TRUE	2014-07-02	IPR001245	Serine-threonine/tyrosine-protein kinase catalytic domain	GO:0004672|GO:0006468
Phypoly_transcript_18994	251852bd12ba91ffcc73fa8d2bed0ffe	223	PRINTS	PR00109	Tyrosine kinase catalytic domain signature	67	85	8.9e-15	TRUE	2014-07-02	IPR001245	Serine-threonine/tyrosine-protein kinase catalytic domain	GO:0004672|GO:0006468
Phypoly_transcript_18994	251852bd12ba91ffcc73fa8d2bed0ffe	223	PRINTS	PR00109	Tyrosine kinase catalytic domain signature	31	44	8.9e-15	TRUE	2014-07-02	IPR001245	Serine-threonine/tyrosine-protein kinase catalytic domain	GO:0004672|GO:0006468
Phypoly_transcript_18994	251852bd12ba91ffcc73fa8d2bed0ffe	223	PRINTS	PR00109	Tyrosine kinase catalytic domain signature	131	153	8.9e-15	TRUE	2014-07-02	IPR001245	Serine-threonine/tyrosine-protein kinase catalytic domain	GO:0004672|GO:0006468
Phypoly_transcript_03223	9d077ab1b6605bf2d69e3fa4db72adee	635	PRINTS	PR00109	Tyrosine kinase catalytic domain signature	598	620	1.7e-14	TRUE	2014-07-02	IPR001245	Serine-threonine/tyrosine-protein kinase catalytic domain	GO:0004672|GO:0006468
Phypoly_transcript_03223	9d077ab1b6605bf2d69e3fa4db72adee	635	PRINTS	PR00109	Tyrosine kinase catalytic domain signature	446	459	1.7e-14	TRUE	2014-07-02	IPR001245	Serine-threonine/tyrosine-protein kinase catalytic domain	GO:0004672|GO:0006468
Phypoly_transcript_03223	9d077ab1b6605bf2d69e3fa4db72adee	635	PRINTS	PR00109	Tyrosine kinase catalytic domain signature	489	507	1.7e-14	TRUE	2014-07-02	IPR001245	Serine-threonine/tyrosine-protein kinase catalytic domain	GO:0004672|GO:0006468
Phypoly_transcript_03223	9d077ab1b6605bf2d69e3fa4db72adee	635	PRINTS	PR00109	Tyrosine kinase catalytic domain signature	555	577	1.7e-14	TRUE	2014-07-02	IPR001245	Serine-threonine/tyrosine-protein kinase catalytic domain	GO:0004672|GO:0006468
Phypoly_transcript_05723	1576716fdf7ac9745eabb50785e86172	610	PRINTS	PR00109	Tyrosine kinase catalytic domain signature	510	532	4.8e-14	TRUE	2014-07-02	IPR001245	Serine-threonine/tyrosine-protein kinase catalytic domain	GO:0004672|GO:0006468
Phypoly_transcript_05723	1576716fdf7ac9745eabb50785e86172	610	PRINTS	PR00109	Tyrosine kinase catalytic domain signature	554	576	4.8e-14	TRUE	2014-07-02	IPR001245	Serine-threonine/tyrosine-protein kinase catalytic domain	GO:0004672|GO:0006468
Phypoly_transcript_05723	1576716fdf7ac9745eabb50785e86172	610	PRINTS	PR00109	Tyrosine kinase catalytic domain signature	444	462	4.8e-14	TRUE	2014-07-02	IPR001245	Serine-threonine/tyrosine-protein kinase catalytic domain	GO:0004672|GO:0006468
Phypoly_transcript_05723	1576716fdf7ac9745eabb50785e86172	610	PRINTS	PR00109	Tyrosine kinase catalytic domain signature	403	416	4.8e-14	TRUE	2014-07-02	IPR001245	Serine-threonine/tyrosine-protein kinase catalytic domain	GO:0004672|GO:0006468
Phypoly_transcript_24756	a9fee4e1d1179f9600a475e5326bf338	99	PRINTS	PR00109	Tyrosine kinase catalytic domain signature	3	21	6.1e-09	TRUE	2014-07-02	IPR001245	Serine-threonine/tyrosine-protein kinase catalytic domain	GO:0004672|GO:0006468
Phypoly_transcript_24756	a9fee4e1d1179f9600a475e5326bf338	99	PRINTS	PR00109	Tyrosine kinase catalytic domain signature	51	61	6.1e-09	TRUE	2014-07-02	IPR001245	Serine-threonine/tyrosine-protein kinase catalytic domain	GO:0004672|GO:0006468
Phypoly_transcript_24756	a9fee4e1d1179f9600a475e5326bf338	99	PRINTS	PR00109	Tyrosine kinase catalytic domain signature	70	92	6.1e-09	TRUE	2014-07-02	IPR001245	Serine-threonine/tyrosine-protein kinase catalytic domain	GO:0004672|GO:0006468
Phypoly_transcript_00974	15a43b8d0ddab719011f164341e7eed6	1124	PRINTS	PR00109	Tyrosine kinase catalytic domain signature	570	583	2.8e-10	TRUE	2014-07-02	IPR001245	Serine-threonine/tyrosine-protein kinase catalytic domain	GO:0004672|GO:0006468
Phypoly_transcript_00974	15a43b8d0ddab719011f164341e7eed6	1124	PRINTS	PR00109	Tyrosine kinase catalytic domain signature	679	701	2.8e-10	TRUE	2014-07-02	IPR001245	Serine-threonine/tyrosine-protein kinase catalytic domain	GO:0004672|GO:0006468
Phypoly_transcript_00974	15a43b8d0ddab719011f164341e7eed6	1124	PRINTS	PR00109	Tyrosine kinase catalytic domain signature	723	745	2.8e-10	TRUE	2014-07-02	IPR001245	Serine-threonine/tyrosine-protein kinase catalytic domain	GO:0004672|GO:0006468
Phypoly_transcript_00974	15a43b8d0ddab719011f164341e7eed6	1124	PRINTS	PR00109	Tyrosine kinase catalytic domain signature	606	624	2.8e-10	TRUE	2014-07-02	IPR001245	Serine-threonine/tyrosine-protein kinase catalytic domain	GO:0004672|GO:0006468
Phypoly_transcript_06721	01f8449d1c67c06a71dfe0bfdfae7981	472	PRINTS	PR00109	Tyrosine kinase catalytic domain signature	325	343	3.4e-10	TRUE	2014-07-02	IPR001245	Serine-threonine/tyrosine-protein kinase catalytic domain	GO:0004672|GO:0006468
Phypoly_transcript_06721	01f8449d1c67c06a71dfe0bfdfae7981	472	PRINTS	PR00109	Tyrosine kinase catalytic domain signature	369	379	3.4e-10	TRUE	2014-07-02	IPR001245	Serine-threonine/tyrosine-protein kinase catalytic domain	GO:0004672|GO:0006468
Phypoly_transcript_06721	01f8449d1c67c06a71dfe0bfdfae7981	472	PRINTS	PR00109	Tyrosine kinase catalytic domain signature	388	410	3.4e-10	TRUE	2014-07-02	IPR001245	Serine-threonine/tyrosine-protein kinase catalytic domain	GO:0004672|GO:0006468
Phypoly_transcript_06721	01f8449d1c67c06a71dfe0bfdfae7981	472	PRINTS	PR00109	Tyrosine kinase catalytic domain signature	434	456	3.4e-10	TRUE	2014-07-02	IPR001245	Serine-threonine/tyrosine-protein kinase catalytic domain	GO:0004672|GO:0006468
Phypoly_transcript_00736	49bf5c41457885ac5e31bd916d632ea2	1342	PRINTS	PR00109	Tyrosine kinase catalytic domain signature	958	976	5.1e-11	TRUE	2014-07-02	IPR001245	Serine-threonine/tyrosine-protein kinase catalytic domain	GO:0004672|GO:0006468
Phypoly_transcript_00736	49bf5c41457885ac5e31bd916d632ea2	1342	PRINTS	PR00109	Tyrosine kinase catalytic domain signature	1078	1100	5.1e-11	TRUE	2014-07-02	IPR001245	Serine-threonine/tyrosine-protein kinase catalytic domain	GO:0004672|GO:0006468
Phypoly_transcript_00736	49bf5c41457885ac5e31bd916d632ea2	1342	PRINTS	PR00109	Tyrosine kinase catalytic domain signature	918	931	5.1e-11	TRUE	2014-07-02	IPR001245	Serine-threonine/tyrosine-protein kinase catalytic domain	GO:0004672|GO:0006468
Phypoly_transcript_00736	49bf5c41457885ac5e31bd916d632ea2	1342	PRINTS	PR00109	Tyrosine kinase catalytic domain signature	1032	1054	5.1e-11	TRUE	2014-07-02	IPR001245	Serine-threonine/tyrosine-protein kinase catalytic domain	GO:0004672|GO:0006468
Phypoly_transcript_02806	da06f1bf30c752287324fc2cc10b7510	327	PRINTS	PR00109	Tyrosine kinase catalytic domain signature	126	139	7.7e-09	TRUE	2014-07-02	IPR001245	Serine-threonine/tyrosine-protein kinase catalytic domain	GO:0004672|GO:0006468
Phypoly_transcript_02806	da06f1bf30c752287324fc2cc10b7510	327	PRINTS	PR00109	Tyrosine kinase catalytic domain signature	290	312	7.7e-09	TRUE	2014-07-02	IPR001245	Serine-threonine/tyrosine-protein kinase catalytic domain	GO:0004672|GO:0006468
Phypoly_transcript_02806	da06f1bf30c752287324fc2cc10b7510	327	PRINTS	PR00109	Tyrosine kinase catalytic domain signature	247	269	7.7e-09	TRUE	2014-07-02	IPR001245	Serine-threonine/tyrosine-protein kinase catalytic domain	GO:0004672|GO:0006468
Phypoly_transcript_09076	2f8b8d1e736c39e112df055a03371d32	367	PRINTS	PR00109	Tyrosine kinase catalytic domain signature	178	200	2e-15	TRUE	2014-07-02	IPR001245	Serine-threonine/tyrosine-protein kinase catalytic domain	GO:0004672|GO:0006468
Phypoly_transcript_09076	2f8b8d1e736c39e112df055a03371d32	367	PRINTS	PR00109	Tyrosine kinase catalytic domain signature	26	39	2e-15	TRUE	2014-07-02	IPR001245	Serine-threonine/tyrosine-protein kinase catalytic domain	GO:0004672|GO:0006468
Phypoly_transcript_09076	2f8b8d1e736c39e112df055a03371d32	367	PRINTS	PR00109	Tyrosine kinase catalytic domain signature	134	156	2e-15	TRUE	2014-07-02	IPR001245	Serine-threonine/tyrosine-protein kinase catalytic domain	GO:0004672|GO:0006468
Phypoly_transcript_09076	2f8b8d1e736c39e112df055a03371d32	367	PRINTS	PR00109	Tyrosine kinase catalytic domain signature	61	79	2e-15	TRUE	2014-07-02	IPR001245	Serine-threonine/tyrosine-protein kinase catalytic domain	GO:0004672|GO:0006468
Phypoly_transcript_04217	767839239b8e1e7d12ab52f4c46ea247	454	PRINTS	PR00109	Tyrosine kinase catalytic domain signature	135	153	5.7e-11	TRUE	2014-07-02	IPR001245	Serine-threonine/tyrosine-protein kinase catalytic domain	GO:0004672|GO:0006468
Phypoly_transcript_04217	767839239b8e1e7d12ab52f4c46ea247	454	PRINTS	PR00109	Tyrosine kinase catalytic domain signature	98	111	5.7e-11	TRUE	2014-07-02	IPR001245	Serine-threonine/tyrosine-protein kinase catalytic domain	GO:0004672|GO:0006468
Phypoly_transcript_04217	767839239b8e1e7d12ab52f4c46ea247	454	PRINTS	PR00109	Tyrosine kinase catalytic domain signature	251	273	5.7e-11	TRUE	2014-07-02	IPR001245	Serine-threonine/tyrosine-protein kinase catalytic domain	GO:0004672|GO:0006468
Phypoly_transcript_04217	767839239b8e1e7d12ab52f4c46ea247	454	PRINTS	PR00109	Tyrosine kinase catalytic domain signature	206	228	5.7e-11	TRUE	2014-07-02	IPR001245	Serine-threonine/tyrosine-protein kinase catalytic domain	GO:0004672|GO:0006468
Phypoly_transcript_17842	e9de68e7e55415ee4926983c5825005b	263	PRINTS	PR00109	Tyrosine kinase catalytic domain signature	103	116	1.3e-10	TRUE	2014-07-02	IPR001245	Serine-threonine/tyrosine-protein kinase catalytic domain	GO:0004672|GO:0006468
Phypoly_transcript_17842	e9de68e7e55415ee4926983c5825005b	263	PRINTS	PR00109	Tyrosine kinase catalytic domain signature	189	199	1.3e-10	TRUE	2014-07-02	IPR001245	Serine-threonine/tyrosine-protein kinase catalytic domain	GO:0004672|GO:0006468
Phypoly_transcript_17842	e9de68e7e55415ee4926983c5825005b	263	PRINTS	PR00109	Tyrosine kinase catalytic domain signature	208	230	1.3e-10	TRUE	2014-07-02	IPR001245	Serine-threonine/tyrosine-protein kinase catalytic domain	GO:0004672|GO:0006468
Phypoly_transcript_17842	e9de68e7e55415ee4926983c5825005b	263	PRINTS	PR00109	Tyrosine kinase catalytic domain signature	251	263	1.3e-10	TRUE	2014-07-02	IPR001245	Serine-threonine/tyrosine-protein kinase catalytic domain	GO:0004672|GO:0006468
Phypoly_transcript_17842	e9de68e7e55415ee4926983c5825005b	263	PRINTS	PR00109	Tyrosine kinase catalytic domain signature	144	162	1.3e-10	TRUE	2014-07-02	IPR001245	Serine-threonine/tyrosine-protein kinase catalytic domain	GO:0004672|GO:0006468
Phypoly_transcript_11957	dca946099a54511af08086bc9f3c9c5c	335	PRINTS	PR00109	Tyrosine kinase catalytic domain signature	130	148	1.9e-10	TRUE	2014-07-02	IPR001245	Serine-threonine/tyrosine-protein kinase catalytic domain	GO:0004672|GO:0006468
Phypoly_transcript_11957	dca946099a54511af08086bc9f3c9c5c	335	PRINTS	PR00109	Tyrosine kinase catalytic domain signature	245	267	1.9e-10	TRUE	2014-07-02	IPR001245	Serine-threonine/tyrosine-protein kinase catalytic domain	GO:0004672|GO:0006468
Phypoly_transcript_11957	dca946099a54511af08086bc9f3c9c5c	335	PRINTS	PR00109	Tyrosine kinase catalytic domain signature	92	105	1.9e-10	TRUE	2014-07-02	IPR001245	Serine-threonine/tyrosine-protein kinase catalytic domain	GO:0004672|GO:0006468
Phypoly_transcript_11957	dca946099a54511af08086bc9f3c9c5c	335	PRINTS	PR00109	Tyrosine kinase catalytic domain signature	180	190	1.9e-10	TRUE	2014-07-02	IPR001245	Serine-threonine/tyrosine-protein kinase catalytic domain	GO:0004672|GO:0006468
Phypoly_transcript_17220	06a5f7d97333b6c83a8e091d633757a9	189	PRINTS	PR00109	Tyrosine kinase catalytic domain signature	159	181	1.4e-18	TRUE	2014-07-02	IPR001245	Serine-threonine/tyrosine-protein kinase catalytic domain	GO:0004672|GO:0006468
Phypoly_transcript_17220	06a5f7d97333b6c83a8e091d633757a9	189	PRINTS	PR00109	Tyrosine kinase catalytic domain signature	12	25	1.4e-18	TRUE	2014-07-02	IPR001245	Serine-threonine/tyrosine-protein kinase catalytic domain	GO:0004672|GO:0006468
Phypoly_transcript_17220	06a5f7d97333b6c83a8e091d633757a9	189	PRINTS	PR00109	Tyrosine kinase catalytic domain signature	49	67	1.4e-18	TRUE	2014-07-02	IPR001245	Serine-threonine/tyrosine-protein kinase catalytic domain	GO:0004672|GO:0006468
Phypoly_transcript_17220	06a5f7d97333b6c83a8e091d633757a9	189	PRINTS	PR00109	Tyrosine kinase catalytic domain signature	113	135	1.4e-18	TRUE	2014-07-02	IPR001245	Serine-threonine/tyrosine-protein kinase catalytic domain	GO:0004672|GO:0006468
Phypoly_transcript_07129	d7e585c483294008d0164c4ee311473b	369	PRINTS	PR00109	Tyrosine kinase catalytic domain signature	105	118	1e-14	TRUE	2014-07-02	IPR001245	Serine-threonine/tyrosine-protein kinase catalytic domain	GO:0004672|GO:0006468
Phypoly_transcript_07129	d7e585c483294008d0164c4ee311473b	369	PRINTS	PR00109	Tyrosine kinase catalytic domain signature	142	160	1e-14	TRUE	2014-07-02	IPR001245	Serine-threonine/tyrosine-protein kinase catalytic domain	GO:0004672|GO:0006468
Phypoly_transcript_07129	d7e585c483294008d0164c4ee311473b	369	PRINTS	PR00109	Tyrosine kinase catalytic domain signature	207	229	1e-14	TRUE	2014-07-02	IPR001245	Serine-threonine/tyrosine-protein kinase catalytic domain	GO:0004672|GO:0006468
Phypoly_transcript_07129	d7e585c483294008d0164c4ee311473b	369	PRINTS	PR00109	Tyrosine kinase catalytic domain signature	252	274	1e-14	TRUE	2014-07-02	IPR001245	Serine-threonine/tyrosine-protein kinase catalytic domain	GO:0004672|GO:0006468
Phypoly_transcript_19611	3dd8490b4b0da6f2a17b1c4f5a22d6de	233	PRINTS	PR00109	Tyrosine kinase catalytic domain signature	71	93	2.31e-10	TRUE	2014-07-02	IPR001245	Serine-threonine/tyrosine-protein kinase catalytic domain	GO:0004672|GO:0006468
Phypoly_transcript_19611	3dd8490b4b0da6f2a17b1c4f5a22d6de	233	PRINTS	PR00109	Tyrosine kinase catalytic domain signature	2	20	2.31e-10	TRUE	2014-07-02	IPR001245	Serine-threonine/tyrosine-protein kinase catalytic domain	GO:0004672|GO:0006468
Phypoly_transcript_19611	3dd8490b4b0da6f2a17b1c4f5a22d6de	233	PRINTS	PR00109	Tyrosine kinase catalytic domain signature	115	137	2.31e-10	TRUE	2014-07-02	IPR001245	Serine-threonine/tyrosine-protein kinase catalytic domain	GO:0004672|GO:0006468
Phypoly_transcript_00671	37eeee8c2cbb829b3352b37ed2ed84c3	806	PRINTS	PR00109	Tyrosine kinase catalytic domain signature	142	160	1.6e-12	TRUE	2014-07-02	IPR001245	Serine-threonine/tyrosine-protein kinase catalytic domain	GO:0004672|GO:0006468
Phypoly_transcript_00671	37eeee8c2cbb829b3352b37ed2ed84c3	806	PRINTS	PR00109	Tyrosine kinase catalytic domain signature	257	279	1.6e-12	TRUE	2014-07-02	IPR001245	Serine-threonine/tyrosine-protein kinase catalytic domain	GO:0004672|GO:0006468
Phypoly_transcript_00671	37eeee8c2cbb829b3352b37ed2ed84c3	806	PRINTS	PR00109	Tyrosine kinase catalytic domain signature	103	116	1.6e-12	TRUE	2014-07-02	IPR001245	Serine-threonine/tyrosine-protein kinase catalytic domain	GO:0004672|GO:0006468
Phypoly_transcript_00671	37eeee8c2cbb829b3352b37ed2ed84c3	806	PRINTS	PR00109	Tyrosine kinase catalytic domain signature	214	236	1.6e-12	TRUE	2014-07-02	IPR001245	Serine-threonine/tyrosine-protein kinase catalytic domain	GO:0004672|GO:0006468
Phypoly_transcript_00671	37eeee8c2cbb829b3352b37ed2ed84c3	806	PRINTS	PR00109	Tyrosine kinase catalytic domain signature	195	205	1.6e-12	TRUE	2014-07-02	IPR001245	Serine-threonine/tyrosine-protein kinase catalytic domain	GO:0004672|GO:0006468
Phypoly_transcript_01263	e475c05245ebc9172dfed69429bbda57	1106	PRINTS	PR00109	Tyrosine kinase catalytic domain signature	696	718	1.6e-14	TRUE	2014-07-02	IPR001245	Serine-threonine/tyrosine-protein kinase catalytic domain	GO:0004672|GO:0006468
Phypoly_transcript_01263	e475c05245ebc9172dfed69429bbda57	1106	PRINTS	PR00109	Tyrosine kinase catalytic domain signature	583	601	1.6e-14	TRUE	2014-07-02	IPR001245	Serine-threonine/tyrosine-protein kinase catalytic domain	GO:0004672|GO:0006468
Phypoly_transcript_01263	e475c05245ebc9172dfed69429bbda57	1106	PRINTS	PR00109	Tyrosine kinase catalytic domain signature	633	643	1.6e-14	TRUE	2014-07-02	IPR001245	Serine-threonine/tyrosine-protein kinase catalytic domain	GO:0004672|GO:0006468
Phypoly_transcript_01263	e475c05245ebc9172dfed69429bbda57	1106	PRINTS	PR00109	Tyrosine kinase catalytic domain signature	545	558	1.6e-14	TRUE	2014-07-02	IPR001245	Serine-threonine/tyrosine-protein kinase catalytic domain	GO:0004672|GO:0006468
Phypoly_transcript_01263	e475c05245ebc9172dfed69429bbda57	1106	PRINTS	PR00109	Tyrosine kinase catalytic domain signature	652	674	1.6e-14	TRUE	2014-07-02	IPR001245	Serine-threonine/tyrosine-protein kinase catalytic domain	GO:0004672|GO:0006468
Phypoly_transcript_00641	46847b7d659016b50950969f0ee24864	1296	PRINTS	PR00109	Tyrosine kinase catalytic domain signature	1118	1131	9e-14	TRUE	2014-07-02	IPR001245	Serine-threonine/tyrosine-protein kinase catalytic domain	GO:0004672|GO:0006468
Phypoly_transcript_00641	46847b7d659016b50950969f0ee24864	1296	PRINTS	PR00109	Tyrosine kinase catalytic domain signature	1156	1174	9e-14	TRUE	2014-07-02	IPR001245	Serine-threonine/tyrosine-protein kinase catalytic domain	GO:0004672|GO:0006468
Phypoly_transcript_00641	46847b7d659016b50950969f0ee24864	1296	PRINTS	PR00109	Tyrosine kinase catalytic domain signature	1267	1289	9e-14	TRUE	2014-07-02	IPR001245	Serine-threonine/tyrosine-protein kinase catalytic domain	GO:0004672|GO:0006468
Phypoly_transcript_00641	46847b7d659016b50950969f0ee24864	1296	PRINTS	PR00109	Tyrosine kinase catalytic domain signature	1220	1242	9e-14	TRUE	2014-07-02	IPR001245	Serine-threonine/tyrosine-protein kinase catalytic domain	GO:0004672|GO:0006468
Phypoly_transcript_00641	46847b7d659016b50950969f0ee24864	1296	PRINTS	PR00109	Tyrosine kinase catalytic domain signature	1201	1211	9e-14	TRUE	2014-07-02	IPR001245	Serine-threonine/tyrosine-protein kinase catalytic domain	GO:0004672|GO:0006468
Phypoly_transcript_16091	7f35e0696714e7116c1c8c4af55dd9a4	259	PRINTS	PR00109	Tyrosine kinase catalytic domain signature	120	138	2.2e-13	TRUE	2014-07-02	IPR001245	Serine-threonine/tyrosine-protein kinase catalytic domain	GO:0004672|GO:0006468
Phypoly_transcript_16091	7f35e0696714e7116c1c8c4af55dd9a4	259	PRINTS	PR00109	Tyrosine kinase catalytic domain signature	165	175	2.2e-13	TRUE	2014-07-02	IPR001245	Serine-threonine/tyrosine-protein kinase catalytic domain	GO:0004672|GO:0006468
Phypoly_transcript_16091	7f35e0696714e7116c1c8c4af55dd9a4	259	PRINTS	PR00109	Tyrosine kinase catalytic domain signature	184	206	2.2e-13	TRUE	2014-07-02	IPR001245	Serine-threonine/tyrosine-protein kinase catalytic domain	GO:0004672|GO:0006468
Phypoly_transcript_16091	7f35e0696714e7116c1c8c4af55dd9a4	259	PRINTS	PR00109	Tyrosine kinase catalytic domain signature	80	93	2.2e-13	TRUE	2014-07-02	IPR001245	Serine-threonine/tyrosine-protein kinase catalytic domain	GO:0004672|GO:0006468
Phypoly_transcript_16091	7f35e0696714e7116c1c8c4af55dd9a4	259	PRINTS	PR00109	Tyrosine kinase catalytic domain signature	227	249	2.2e-13	TRUE	2014-07-02	IPR001245	Serine-threonine/tyrosine-protein kinase catalytic domain	GO:0004672|GO:0006468
Phypoly_transcript_07690	ae0098ae442f78be4bd2448411b82e49	530	PRINTS	PR00109	Tyrosine kinase catalytic domain signature	294	316	1.6e-12	TRUE	2014-07-02	IPR001245	Serine-threonine/tyrosine-protein kinase catalytic domain	GO:0004672|GO:0006468
Phypoly_transcript_07690	ae0098ae442f78be4bd2448411b82e49	530	PRINTS	PR00109	Tyrosine kinase catalytic domain signature	337	359	1.6e-12	TRUE	2014-07-02	IPR001245	Serine-threonine/tyrosine-protein kinase catalytic domain	GO:0004672|GO:0006468
Phypoly_transcript_07690	ae0098ae442f78be4bd2448411b82e49	530	PRINTS	PR00109	Tyrosine kinase catalytic domain signature	192	205	1.6e-12	TRUE	2014-07-02	IPR001245	Serine-threonine/tyrosine-protein kinase catalytic domain	GO:0004672|GO:0006468
Phypoly_transcript_07690	ae0098ae442f78be4bd2448411b82e49	530	PRINTS	PR00109	Tyrosine kinase catalytic domain signature	229	247	1.6e-12	TRUE	2014-07-02	IPR001245	Serine-threonine/tyrosine-protein kinase catalytic domain	GO:0004672|GO:0006468
Phypoly_transcript_04598	64bbb1ac8da981fb3c3d935315c63bf0	712	PRINTS	PR00109	Tyrosine kinase catalytic domain signature	285	303	2.3e-11	TRUE	2014-07-02	IPR001245	Serine-threonine/tyrosine-protein kinase catalytic domain	GO:0004672|GO:0006468
Phypoly_transcript_04598	64bbb1ac8da981fb3c3d935315c63bf0	712	PRINTS	PR00109	Tyrosine kinase catalytic domain signature	333	343	2.3e-11	TRUE	2014-07-02	IPR001245	Serine-threonine/tyrosine-protein kinase catalytic domain	GO:0004672|GO:0006468
Phypoly_transcript_04598	64bbb1ac8da981fb3c3d935315c63bf0	712	PRINTS	PR00109	Tyrosine kinase catalytic domain signature	352	374	2.3e-11	TRUE	2014-07-02	IPR001245	Serine-threonine/tyrosine-protein kinase catalytic domain	GO:0004672|GO:0006468
Phypoly_transcript_04598	64bbb1ac8da981fb3c3d935315c63bf0	712	PRINTS	PR00109	Tyrosine kinase catalytic domain signature	399	421	2.3e-11	TRUE	2014-07-02	IPR001245	Serine-threonine/tyrosine-protein kinase catalytic domain	GO:0004672|GO:0006468
Phypoly_transcript_01103	691c45b5ea36ffcf8af0afc4b48f8d96	773	PRINTS	PR00109	Tyrosine kinase catalytic domain signature	735	757	1.1e-15	TRUE	2014-07-02	IPR001245	Serine-threonine/tyrosine-protein kinase catalytic domain	GO:0004672|GO:0006468
Phypoly_transcript_01103	691c45b5ea36ffcf8af0afc4b48f8d96	773	PRINTS	PR00109	Tyrosine kinase catalytic domain signature	588	601	1.1e-15	TRUE	2014-07-02	IPR001245	Serine-threonine/tyrosine-protein kinase catalytic domain	GO:0004672|GO:0006468
Phypoly_transcript_01103	691c45b5ea36ffcf8af0afc4b48f8d96	773	PRINTS	PR00109	Tyrosine kinase catalytic domain signature	689	711	1.1e-15	TRUE	2014-07-02	IPR001245	Serine-threonine/tyrosine-protein kinase catalytic domain	GO:0004672|GO:0006468
Phypoly_transcript_01103	691c45b5ea36ffcf8af0afc4b48f8d96	773	PRINTS	PR00109	Tyrosine kinase catalytic domain signature	670	680	1.1e-15	TRUE	2014-07-02	IPR001245	Serine-threonine/tyrosine-protein kinase catalytic domain	GO:0004672|GO:0006468
Phypoly_transcript_01103	691c45b5ea36ffcf8af0afc4b48f8d96	773	PRINTS	PR00109	Tyrosine kinase catalytic domain signature	625	643	1.1e-15	TRUE	2014-07-02	IPR001245	Serine-threonine/tyrosine-protein kinase catalytic domain	GO:0004672|GO:0006468
Phypoly_transcript_02958	f4f1346fe2b66b8ba4b59a86b1646ca8	799	PRINTS	PR00109	Tyrosine kinase catalytic domain signature	251	273	9.1e-10	TRUE	2014-07-02	IPR001245	Serine-threonine/tyrosine-protein kinase catalytic domain	GO:0004672|GO:0006468
Phypoly_transcript_02958	f4f1346fe2b66b8ba4b59a86b1646ca8	799	PRINTS	PR00109	Tyrosine kinase catalytic domain signature	145	163	9.1e-10	TRUE	2014-07-02	IPR001245	Serine-threonine/tyrosine-protein kinase catalytic domain	GO:0004672|GO:0006468
Phypoly_transcript_02958	f4f1346fe2b66b8ba4b59a86b1646ca8	799	PRINTS	PR00109	Tyrosine kinase catalytic domain signature	107	120	9.1e-10	TRUE	2014-07-02	IPR001245	Serine-threonine/tyrosine-protein kinase catalytic domain	GO:0004672|GO:0006468
Phypoly_transcript_02958	f4f1346fe2b66b8ba4b59a86b1646ca8	799	PRINTS	PR00109	Tyrosine kinase catalytic domain signature	208	230	9.1e-10	TRUE	2014-07-02	IPR001245	Serine-threonine/tyrosine-protein kinase catalytic domain	GO:0004672|GO:0006468
Phypoly_transcript_02579	07cb258a5fdf1b68f36fc379764ea950	851	PRINTS	PR00109	Tyrosine kinase catalytic domain signature	244	266	2.2e-11	TRUE	2014-07-02	IPR001245	Serine-threonine/tyrosine-protein kinase catalytic domain	GO:0004672|GO:0006468
Phypoly_transcript_02579	07cb258a5fdf1b68f36fc379764ea950	851	PRINTS	PR00109	Tyrosine kinase catalytic domain signature	132	150	2.2e-11	TRUE	2014-07-02	IPR001245	Serine-threonine/tyrosine-protein kinase catalytic domain	GO:0004672|GO:0006468
Phypoly_transcript_02579	07cb258a5fdf1b68f36fc379764ea950	851	PRINTS	PR00109	Tyrosine kinase catalytic domain signature	198	220	2.2e-11	TRUE	2014-07-02	IPR001245	Serine-threonine/tyrosine-protein kinase catalytic domain	GO:0004672|GO:0006468
Phypoly_transcript_02579	07cb258a5fdf1b68f36fc379764ea950	851	PRINTS	PR00109	Tyrosine kinase catalytic domain signature	96	109	2.2e-11	TRUE	2014-07-02	IPR001245	Serine-threonine/tyrosine-protein kinase catalytic domain	GO:0004672|GO:0006468
Phypoly_transcript_06094	ff4523aa644faa561a8fb90149c86eef	552	PRINTS	PR00109	Tyrosine kinase catalytic domain signature	207	217	1.1e-11	TRUE	2014-07-02	IPR001245	Serine-threonine/tyrosine-protein kinase catalytic domain	GO:0004672|GO:0006468
Phypoly_transcript_06094	ff4523aa644faa561a8fb90149c86eef	552	PRINTS	PR00109	Tyrosine kinase catalytic domain signature	162	180	1.1e-11	TRUE	2014-07-02	IPR001245	Serine-threonine/tyrosine-protein kinase catalytic domain	GO:0004672|GO:0006468
Phypoly_transcript_06094	ff4523aa644faa561a8fb90149c86eef	552	PRINTS	PR00109	Tyrosine kinase catalytic domain signature	271	293	1.1e-11	TRUE	2014-07-02	IPR001245	Serine-threonine/tyrosine-protein kinase catalytic domain	GO:0004672|GO:0006468
Phypoly_transcript_06094	ff4523aa644faa561a8fb90149c86eef	552	PRINTS	PR00109	Tyrosine kinase catalytic domain signature	226	248	1.1e-11	TRUE	2014-07-02	IPR001245	Serine-threonine/tyrosine-protein kinase catalytic domain	GO:0004672|GO:0006468
Phypoly_transcript_00702	604fa2e811603c06dfee301393e1141c	599	PRINTS	PR00109	Tyrosine kinase catalytic domain signature	241	259	3.9e-09	TRUE	2014-07-02	IPR001245	Serine-threonine/tyrosine-protein kinase catalytic domain	GO:0004672|GO:0006468
Phypoly_transcript_00702	604fa2e811603c06dfee301393e1141c	599	PRINTS	PR00109	Tyrosine kinase catalytic domain signature	307	329	3.9e-09	TRUE	2014-07-02	IPR001245	Serine-threonine/tyrosine-protein kinase catalytic domain	GO:0004672|GO:0006468
Phypoly_transcript_00702	604fa2e811603c06dfee301393e1141c	599	PRINTS	PR00109	Tyrosine kinase catalytic domain signature	352	374	3.9e-09	TRUE	2014-07-02	IPR001245	Serine-threonine/tyrosine-protein kinase catalytic domain	GO:0004672|GO:0006468
Phypoly_transcript_00702	604fa2e811603c06dfee301393e1141c	599	PRINTS	PR00109	Tyrosine kinase catalytic domain signature	202	215	3.9e-09	TRUE	2014-07-02	IPR001245	Serine-threonine/tyrosine-protein kinase catalytic domain	GO:0004672|GO:0006468
Phypoly_transcript_04643	74bfce3872a051aba29ab3a4fa41d6d3	637	PRINTS	PR00109	Tyrosine kinase catalytic domain signature	417	435	5e-12	TRUE	2014-07-02	IPR001245	Serine-threonine/tyrosine-protein kinase catalytic domain	GO:0004672|GO:0006468
Phypoly_transcript_04643	74bfce3872a051aba29ab3a4fa41d6d3	637	PRINTS	PR00109	Tyrosine kinase catalytic domain signature	483	505	5e-12	TRUE	2014-07-02	IPR001245	Serine-threonine/tyrosine-protein kinase catalytic domain	GO:0004672|GO:0006468
Phypoly_transcript_04643	74bfce3872a051aba29ab3a4fa41d6d3	637	PRINTS	PR00109	Tyrosine kinase catalytic domain signature	527	549	5e-12	TRUE	2014-07-02	IPR001245	Serine-threonine/tyrosine-protein kinase catalytic domain	GO:0004672|GO:0006468
Phypoly_transcript_04643	74bfce3872a051aba29ab3a4fa41d6d3	637	PRINTS	PR00109	Tyrosine kinase catalytic domain signature	464	474	5e-12	TRUE	2014-07-02	IPR001245	Serine-threonine/tyrosine-protein kinase catalytic domain	GO:0004672|GO:0006468
Phypoly_transcript_04643	74bfce3872a051aba29ab3a4fa41d6d3	637	PRINTS	PR00109	Tyrosine kinase catalytic domain signature	380	393	5e-12	TRUE	2014-07-02	IPR001245	Serine-threonine/tyrosine-protein kinase catalytic domain	GO:0004672|GO:0006468
Phypoly_transcript_18394	b3d19615660ce61d10e44509b14fc71e	243	PRINTS	PR00109	Tyrosine kinase catalytic domain signature	116	138	1.3e-11	TRUE	2014-07-02	IPR001245	Serine-threonine/tyrosine-protein kinase catalytic domain	GO:0004672|GO:0006468
Phypoly_transcript_18394	b3d19615660ce61d10e44509b14fc71e	243	PRINTS	PR00109	Tyrosine kinase catalytic domain signature	14	27	1.3e-11	TRUE	2014-07-02	IPR001245	Serine-threonine/tyrosine-protein kinase catalytic domain	GO:0004672|GO:0006468
Phypoly_transcript_18394	b3d19615660ce61d10e44509b14fc71e	243	PRINTS	PR00109	Tyrosine kinase catalytic domain signature	159	181	1.3e-11	TRUE	2014-07-02	IPR001245	Serine-threonine/tyrosine-protein kinase catalytic domain	GO:0004672|GO:0006468
Phypoly_transcript_18394	b3d19615660ce61d10e44509b14fc71e	243	PRINTS	PR00109	Tyrosine kinase catalytic domain signature	51	69	1.3e-11	TRUE	2014-07-02	IPR001245	Serine-threonine/tyrosine-protein kinase catalytic domain	GO:0004672|GO:0006468
Phypoly_transcript_02103	722cee6ee7c3b675f942cb076fa97100	928	PRINTS	PR00109	Tyrosine kinase catalytic domain signature	61	74	5.8e-12	TRUE	2014-07-02	IPR001245	Serine-threonine/tyrosine-protein kinase catalytic domain	GO:0004672|GO:0006468
Phypoly_transcript_02103	722cee6ee7c3b675f942cb076fa97100	928	PRINTS	PR00109	Tyrosine kinase catalytic domain signature	100	118	5.8e-12	TRUE	2014-07-02	IPR001245	Serine-threonine/tyrosine-protein kinase catalytic domain	GO:0004672|GO:0006468
Phypoly_transcript_02103	722cee6ee7c3b675f942cb076fa97100	928	PRINTS	PR00109	Tyrosine kinase catalytic domain signature	174	196	5.8e-12	TRUE	2014-07-02	IPR001245	Serine-threonine/tyrosine-protein kinase catalytic domain	GO:0004672|GO:0006468
Phypoly_transcript_02103	722cee6ee7c3b675f942cb076fa97100	928	PRINTS	PR00109	Tyrosine kinase catalytic domain signature	217	239	5.8e-12	TRUE	2014-07-02	IPR001245	Serine-threonine/tyrosine-protein kinase catalytic domain	GO:0004672|GO:0006468
Phypoly_transcript_19455	5d3b1c3b33a9b9c381f85c77120172d2	238	PRINTS	PR00109	Tyrosine kinase catalytic domain signature	34	47	2.7e-14	TRUE	2014-07-02	IPR001245	Serine-threonine/tyrosine-protein kinase catalytic domain	GO:0004672|GO:0006468
Phypoly_transcript_19455	5d3b1c3b33a9b9c381f85c77120172d2	238	PRINTS	PR00109	Tyrosine kinase catalytic domain signature	130	140	2.7e-14	TRUE	2014-07-02	IPR001245	Serine-threonine/tyrosine-protein kinase catalytic domain	GO:0004672|GO:0006468
Phypoly_transcript_19455	5d3b1c3b33a9b9c381f85c77120172d2	238	PRINTS	PR00109	Tyrosine kinase catalytic domain signature	193	215	2.7e-14	TRUE	2014-07-02	IPR001245	Serine-threonine/tyrosine-protein kinase catalytic domain	GO:0004672|GO:0006468
Phypoly_transcript_19455	5d3b1c3b33a9b9c381f85c77120172d2	238	PRINTS	PR00109	Tyrosine kinase catalytic domain signature	149	171	2.7e-14	TRUE	2014-07-02	IPR001245	Serine-threonine/tyrosine-protein kinase catalytic domain	GO:0004672|GO:0006468
Phypoly_transcript_08308	d1f3f15af9e72e96152d33bae41f3793	487	PRINTS	PR00109	Tyrosine kinase catalytic domain signature	412	434	4.5e-13	TRUE	2014-07-02	IPR001245	Serine-threonine/tyrosine-protein kinase catalytic domain	GO:0004672|GO:0006468
Phypoly_transcript_08308	d1f3f15af9e72e96152d33bae41f3793	487	PRINTS	PR00109	Tyrosine kinase catalytic domain signature	306	319	4.5e-13	TRUE	2014-07-02	IPR001245	Serine-threonine/tyrosine-protein kinase catalytic domain	GO:0004672|GO:0006468
Phypoly_transcript_08308	d1f3f15af9e72e96152d33bae41f3793	487	PRINTS	PR00109	Tyrosine kinase catalytic domain signature	455	477	4.5e-13	TRUE	2014-07-02	IPR001245	Serine-threonine/tyrosine-protein kinase catalytic domain	GO:0004672|GO:0006468
Phypoly_transcript_08308	d1f3f15af9e72e96152d33bae41f3793	487	PRINTS	PR00109	Tyrosine kinase catalytic domain signature	345	363	4.5e-13	TRUE	2014-07-02	IPR001245	Serine-threonine/tyrosine-protein kinase catalytic domain	GO:0004672|GO:0006468
Phypoly_transcript_03436	458ab6739ae183d7c38b94fd5be1e1c6	686	PRINTS	PR00109	Tyrosine kinase catalytic domain signature	488	501	2.2e-12	TRUE	2014-07-02	IPR001245	Serine-threonine/tyrosine-protein kinase catalytic domain	GO:0004672|GO:0006468
Phypoly_transcript_03436	458ab6739ae183d7c38b94fd5be1e1c6	686	PRINTS	PR00109	Tyrosine kinase catalytic domain signature	592	614	2.2e-12	TRUE	2014-07-02	IPR001245	Serine-threonine/tyrosine-protein kinase catalytic domain	GO:0004672|GO:0006468
Phypoly_transcript_03436	458ab6739ae183d7c38b94fd5be1e1c6	686	PRINTS	PR00109	Tyrosine kinase catalytic domain signature	527	545	2.2e-12	TRUE	2014-07-02	IPR001245	Serine-threonine/tyrosine-protein kinase catalytic domain	GO:0004672|GO:0006468
Phypoly_transcript_03436	458ab6739ae183d7c38b94fd5be1e1c6	686	PRINTS	PR00109	Tyrosine kinase catalytic domain signature	636	658	2.2e-12	TRUE	2014-07-02	IPR001245	Serine-threonine/tyrosine-protein kinase catalytic domain	GO:0004672|GO:0006468
Phypoly_transcript_01825	f96e26bec2d2306a73780ba51a214a70	933	PRINTS	PR00109	Tyrosine kinase catalytic domain signature	316	338	8.4e-17	TRUE	2014-07-02	IPR001245	Serine-threonine/tyrosine-protein kinase catalytic domain	GO:0004672|GO:0006468
Phypoly_transcript_01825	f96e26bec2d2306a73780ba51a214a70	933	PRINTS	PR00109	Tyrosine kinase catalytic domain signature	297	307	8.4e-17	TRUE	2014-07-02	IPR001245	Serine-threonine/tyrosine-protein kinase catalytic domain	GO:0004672|GO:0006468
Phypoly_transcript_01825	f96e26bec2d2306a73780ba51a214a70	933	PRINTS	PR00109	Tyrosine kinase catalytic domain signature	249	267	8.4e-17	TRUE	2014-07-02	IPR001245	Serine-threonine/tyrosine-protein kinase catalytic domain	GO:0004672|GO:0006468
Phypoly_transcript_01825	f96e26bec2d2306a73780ba51a214a70	933	PRINTS	PR00109	Tyrosine kinase catalytic domain signature	210	223	8.4e-17	TRUE	2014-07-02	IPR001245	Serine-threonine/tyrosine-protein kinase catalytic domain	GO:0004672|GO:0006468
Phypoly_transcript_01825	f96e26bec2d2306a73780ba51a214a70	933	PRINTS	PR00109	Tyrosine kinase catalytic domain signature	360	382	8.4e-17	TRUE	2014-07-02	IPR001245	Serine-threonine/tyrosine-protein kinase catalytic domain	GO:0004672|GO:0006468
Phypoly_transcript_01959	3e1ea2284dbd7a07befeca22952c704b	824	PRINTS	PR00109	Tyrosine kinase catalytic domain signature	538	556	1.4e-25	TRUE	2014-07-02	IPR001245	Serine-threonine/tyrosine-protein kinase catalytic domain	GO:0004672|GO:0006468
Phypoly_transcript_01959	3e1ea2284dbd7a07befeca22952c704b	824	PRINTS	PR00109	Tyrosine kinase catalytic domain signature	589	599	1.4e-25	TRUE	2014-07-02	IPR001245	Serine-threonine/tyrosine-protein kinase catalytic domain	GO:0004672|GO:0006468
Phypoly_transcript_01959	3e1ea2284dbd7a07befeca22952c704b	824	PRINTS	PR00109	Tyrosine kinase catalytic domain signature	652	674	1.4e-25	TRUE	2014-07-02	IPR001245	Serine-threonine/tyrosine-protein kinase catalytic domain	GO:0004672|GO:0006468
Phypoly_transcript_01959	3e1ea2284dbd7a07befeca22952c704b	824	PRINTS	PR00109	Tyrosine kinase catalytic domain signature	501	514	1.4e-25	TRUE	2014-07-02	IPR001245	Serine-threonine/tyrosine-protein kinase catalytic domain	GO:0004672|GO:0006468
Phypoly_transcript_01959	3e1ea2284dbd7a07befeca22952c704b	824	PRINTS	PR00109	Tyrosine kinase catalytic domain signature	608	630	1.4e-25	TRUE	2014-07-02	IPR001245	Serine-threonine/tyrosine-protein kinase catalytic domain	GO:0004672|GO:0006468
Phypoly_transcript_17970	48504b05bbc6318cdc655163b88da302	217	PRINTS	PR00109	Tyrosine kinase catalytic domain signature	138	160	2e-09	TRUE	2014-07-02	IPR001245	Serine-threonine/tyrosine-protein kinase catalytic domain	GO:0004672|GO:0006468
Phypoly_transcript_17970	48504b05bbc6318cdc655163b88da302	217	PRINTS	PR00109	Tyrosine kinase catalytic domain signature	181	203	2e-09	TRUE	2014-07-02	IPR001245	Serine-threonine/tyrosine-protein kinase catalytic domain	GO:0004672|GO:0006468
Phypoly_transcript_17970	48504b05bbc6318cdc655163b88da302	217	PRINTS	PR00109	Tyrosine kinase catalytic domain signature	32	45	2e-09	TRUE	2014-07-02	IPR001245	Serine-threonine/tyrosine-protein kinase catalytic domain	GO:0004672|GO:0006468
Phypoly_transcript_01436	b2cbcf7e225ec01919d6be902f781b06	782	PRINTS	PR00109	Tyrosine kinase catalytic domain signature	462	472	1.6e-11	TRUE	2014-07-02	IPR001245	Serine-threonine/tyrosine-protein kinase catalytic domain	GO:0004672|GO:0006468
Phypoly_transcript_01436	b2cbcf7e225ec01919d6be902f781b06	782	PRINTS	PR00109	Tyrosine kinase catalytic domain signature	525	547	1.6e-11	TRUE	2014-07-02	IPR001245	Serine-threonine/tyrosine-protein kinase catalytic domain	GO:0004672|GO:0006468
Phypoly_transcript_01436	b2cbcf7e225ec01919d6be902f781b06	782	PRINTS	PR00109	Tyrosine kinase catalytic domain signature	375	388	1.6e-11	TRUE	2014-07-02	IPR001245	Serine-threonine/tyrosine-protein kinase catalytic domain	GO:0004672|GO:0006468
Phypoly_transcript_01436	b2cbcf7e225ec01919d6be902f781b06	782	PRINTS	PR00109	Tyrosine kinase catalytic domain signature	481	503	1.6e-11	TRUE	2014-07-02	IPR001245	Serine-threonine/tyrosine-protein kinase catalytic domain	GO:0004672|GO:0006468
Phypoly_transcript_01436	b2cbcf7e225ec01919d6be902f781b06	782	PRINTS	PR00109	Tyrosine kinase catalytic domain signature	412	430	1.6e-11	TRUE	2014-07-02	IPR001245	Serine-threonine/tyrosine-protein kinase catalytic domain	GO:0004672|GO:0006468
Phypoly_transcript_05293	8fb8b583975a1f67aeb0101cb6f7c9b9	517	PRINTS	PR00109	Tyrosine kinase catalytic domain signature	484	506	7.4e-12	TRUE	2014-07-02	IPR001245	Serine-threonine/tyrosine-protein kinase catalytic domain	GO:0004672|GO:0006468
Phypoly_transcript_05293	8fb8b583975a1f67aeb0101cb6f7c9b9	517	PRINTS	PR00109	Tyrosine kinase catalytic domain signature	376	394	7.4e-12	TRUE	2014-07-02	IPR001245	Serine-threonine/tyrosine-protein kinase catalytic domain	GO:0004672|GO:0006468
Phypoly_transcript_05293	8fb8b583975a1f67aeb0101cb6f7c9b9	517	PRINTS	PR00109	Tyrosine kinase catalytic domain signature	337	350	7.4e-12	TRUE	2014-07-02	IPR001245	Serine-threonine/tyrosine-protein kinase catalytic domain	GO:0004672|GO:0006468
Phypoly_transcript_05293	8fb8b583975a1f67aeb0101cb6f7c9b9	517	PRINTS	PR00109	Tyrosine kinase catalytic domain signature	440	462	7.4e-12	TRUE	2014-07-02	IPR001245	Serine-threonine/tyrosine-protein kinase catalytic domain	GO:0004672|GO:0006468
Phypoly_transcript_11818	2248b4db57d99b4e16f743464423888d	369	PRINTS	PR00109	Tyrosine kinase catalytic domain signature	231	249	6e-19	TRUE	2014-07-02	IPR001245	Serine-threonine/tyrosine-protein kinase catalytic domain	GO:0004672|GO:0006468
Phypoly_transcript_11818	2248b4db57d99b4e16f743464423888d	369	PRINTS	PR00109	Tyrosine kinase catalytic domain signature	194	207	6e-19	TRUE	2014-07-02	IPR001245	Serine-threonine/tyrosine-protein kinase catalytic domain	GO:0004672|GO:0006468
Phypoly_transcript_11818	2248b4db57d99b4e16f743464423888d	369	PRINTS	PR00109	Tyrosine kinase catalytic domain signature	276	286	6e-19	TRUE	2014-07-02	IPR001245	Serine-threonine/tyrosine-protein kinase catalytic domain	GO:0004672|GO:0006468
Phypoly_transcript_11818	2248b4db57d99b4e16f743464423888d	369	PRINTS	PR00109	Tyrosine kinase catalytic domain signature	295	317	6e-19	TRUE	2014-07-02	IPR001245	Serine-threonine/tyrosine-protein kinase catalytic domain	GO:0004672|GO:0006468
Phypoly_transcript_11818	2248b4db57d99b4e16f743464423888d	369	PRINTS	PR00109	Tyrosine kinase catalytic domain signature	340	362	6e-19	TRUE	2014-07-02	IPR001245	Serine-threonine/tyrosine-protein kinase catalytic domain	GO:0004672|GO:0006468
Phypoly_transcript_01474	6929ba91d581050b0df8d48960ffba7a	946	PRINTS	PR00109	Tyrosine kinase catalytic domain signature	790	812	1e-11	TRUE	2014-07-02	IPR001245	Serine-threonine/tyrosine-protein kinase catalytic domain	GO:0004672|GO:0006468
Phypoly_transcript_01474	6929ba91d581050b0df8d48960ffba7a	946	PRINTS	PR00109	Tyrosine kinase catalytic domain signature	683	701	1e-11	TRUE	2014-07-02	IPR001245	Serine-threonine/tyrosine-protein kinase catalytic domain	GO:0004672|GO:0006468
Phypoly_transcript_01474	6929ba91d581050b0df8d48960ffba7a	946	PRINTS	PR00109	Tyrosine kinase catalytic domain signature	644	657	1e-11	TRUE	2014-07-02	IPR001245	Serine-threonine/tyrosine-protein kinase catalytic domain	GO:0004672|GO:0006468
Phypoly_transcript_01474	6929ba91d581050b0df8d48960ffba7a	946	PRINTS	PR00109	Tyrosine kinase catalytic domain signature	747	769	1e-11	TRUE	2014-07-02	IPR001245	Serine-threonine/tyrosine-protein kinase catalytic domain	GO:0004672|GO:0006468
Phypoly_transcript_04884	0155f71a2de62e492dca38c12fa2d8da	288	PRINTS	PR00109	Tyrosine kinase catalytic domain signature	187	209	2.4e-16	TRUE	2014-07-02	IPR001245	Serine-threonine/tyrosine-protein kinase catalytic domain	GO:0004672|GO:0006468
Phypoly_transcript_04884	0155f71a2de62e492dca38c12fa2d8da	288	PRINTS	PR00109	Tyrosine kinase catalytic domain signature	85	98	2.4e-16	TRUE	2014-07-02	IPR001245	Serine-threonine/tyrosine-protein kinase catalytic domain	GO:0004672|GO:0006468
Phypoly_transcript_04884	0155f71a2de62e492dca38c12fa2d8da	288	PRINTS	PR00109	Tyrosine kinase catalytic domain signature	122	140	2.4e-16	TRUE	2014-07-02	IPR001245	Serine-threonine/tyrosine-protein kinase catalytic domain	GO:0004672|GO:0006468
Phypoly_transcript_04884	0155f71a2de62e492dca38c12fa2d8da	288	PRINTS	PR00109	Tyrosine kinase catalytic domain signature	229	251	2.4e-16	TRUE	2014-07-02	IPR001245	Serine-threonine/tyrosine-protein kinase catalytic domain	GO:0004672|GO:0006468
Phypoly_transcript_04884	0155f71a2de62e492dca38c12fa2d8da	288	PRINTS	PR00109	Tyrosine kinase catalytic domain signature	168	178	2.4e-16	TRUE	2014-07-02	IPR001245	Serine-threonine/tyrosine-protein kinase catalytic domain	GO:0004672|GO:0006468
Phypoly_transcript_06211	e998cd99e533e862a4328b2290652ee5	586	PRINTS	PR00109	Tyrosine kinase catalytic domain signature	406	419	5.1e-16	TRUE	2014-07-02	IPR001245	Serine-threonine/tyrosine-protein kinase catalytic domain	GO:0004672|GO:0006468
Phypoly_transcript_06211	e998cd99e533e862a4328b2290652ee5	586	PRINTS	PR00109	Tyrosine kinase catalytic domain signature	508	530	5.1e-16	TRUE	2014-07-02	IPR001245	Serine-threonine/tyrosine-protein kinase catalytic domain	GO:0004672|GO:0006468
Phypoly_transcript_06211	e998cd99e533e862a4328b2290652ee5	586	PRINTS	PR00109	Tyrosine kinase catalytic domain signature	489	499	5.1e-16	TRUE	2014-07-02	IPR001245	Serine-threonine/tyrosine-protein kinase catalytic domain	GO:0004672|GO:0006468
Phypoly_transcript_06211	e998cd99e533e862a4328b2290652ee5	586	PRINTS	PR00109	Tyrosine kinase catalytic domain signature	554	576	5.1e-16	TRUE	2014-07-02	IPR001245	Serine-threonine/tyrosine-protein kinase catalytic domain	GO:0004672|GO:0006468
Phypoly_transcript_06211	e998cd99e533e862a4328b2290652ee5	586	PRINTS	PR00109	Tyrosine kinase catalytic domain signature	444	462	5.1e-16	TRUE	2014-07-02	IPR001245	Serine-threonine/tyrosine-protein kinase catalytic domain	GO:0004672|GO:0006468
Phypoly_transcript_00444	1d3c680bc4658bf68403d4808f613692	908	PRINTS	PR00109	Tyrosine kinase catalytic domain signature	871	893	1.1e-11	TRUE	2014-07-02	IPR001245	Serine-threonine/tyrosine-protein kinase catalytic domain	GO:0004672|GO:0006468
Phypoly_transcript_00444	1d3c680bc4658bf68403d4808f613692	908	PRINTS	PR00109	Tyrosine kinase catalytic domain signature	825	847	1.1e-11	TRUE	2014-07-02	IPR001245	Serine-threonine/tyrosine-protein kinase catalytic domain	GO:0004672|GO:0006468
Phypoly_transcript_00444	1d3c680bc4658bf68403d4808f613692	908	PRINTS	PR00109	Tyrosine kinase catalytic domain signature	761	779	1.1e-11	TRUE	2014-07-02	IPR001245	Serine-threonine/tyrosine-protein kinase catalytic domain	GO:0004672|GO:0006468
Phypoly_transcript_00444	1d3c680bc4658bf68403d4808f613692	908	PRINTS	PR00109	Tyrosine kinase catalytic domain signature	721	734	1.1e-11	TRUE	2014-07-02	IPR001245	Serine-threonine/tyrosine-protein kinase catalytic domain	GO:0004672|GO:0006468
Phypoly_transcript_05568	122d6900af311d772dbc5832be673563	627	PRINTS	PR00109	Tyrosine kinase catalytic domain signature	544	566	3.3e-17	TRUE	2014-07-02	IPR001245	Serine-threonine/tyrosine-protein kinase catalytic domain	GO:0004672|GO:0006468
Phypoly_transcript_05568	122d6900af311d772dbc5832be673563	627	PRINTS	PR00109	Tyrosine kinase catalytic domain signature	475	493	3.3e-17	TRUE	2014-07-02	IPR001245	Serine-threonine/tyrosine-protein kinase catalytic domain	GO:0004672|GO:0006468
Phypoly_transcript_05568	122d6900af311d772dbc5832be673563	627	PRINTS	PR00109	Tyrosine kinase catalytic domain signature	436	449	3.3e-17	TRUE	2014-07-02	IPR001245	Serine-threonine/tyrosine-protein kinase catalytic domain	GO:0004672|GO:0006468
Phypoly_transcript_05568	122d6900af311d772dbc5832be673563	627	PRINTS	PR00109	Tyrosine kinase catalytic domain signature	525	535	3.3e-17	TRUE	2014-07-02	IPR001245	Serine-threonine/tyrosine-protein kinase catalytic domain	GO:0004672|GO:0006468
Phypoly_transcript_05568	122d6900af311d772dbc5832be673563	627	PRINTS	PR00109	Tyrosine kinase catalytic domain signature	591	613	3.3e-17	TRUE	2014-07-02	IPR001245	Serine-threonine/tyrosine-protein kinase catalytic domain	GO:0004672|GO:0006468
Phypoly_transcript_06464	8785a197496241d76e9d6af6e4d74455	473	PRINTS	PR00109	Tyrosine kinase catalytic domain signature	407	429	1.5e-16	TRUE	2014-07-02	IPR001245	Serine-threonine/tyrosine-protein kinase catalytic domain	GO:0004672|GO:0006468
Phypoly_transcript_06464	8785a197496241d76e9d6af6e4d74455	473	PRINTS	PR00109	Tyrosine kinase catalytic domain signature	263	276	1.5e-16	TRUE	2014-07-02	IPR001245	Serine-threonine/tyrosine-protein kinase catalytic domain	GO:0004672|GO:0006468
Phypoly_transcript_06464	8785a197496241d76e9d6af6e4d74455	473	PRINTS	PR00109	Tyrosine kinase catalytic domain signature	361	383	1.5e-16	TRUE	2014-07-02	IPR001245	Serine-threonine/tyrosine-protein kinase catalytic domain	GO:0004672|GO:0006468
Phypoly_transcript_06464	8785a197496241d76e9d6af6e4d74455	473	PRINTS	PR00109	Tyrosine kinase catalytic domain signature	298	316	1.5e-16	TRUE	2014-07-02	IPR001245	Serine-threonine/tyrosine-protein kinase catalytic domain	GO:0004672|GO:0006468
[truncated: 202 more rows]

## Sheet: 2_ST_Kinases
Protein_Accession	Sequence MD5 digest	Sequence Length	Analysis	SignatureAnalysis	SignatureDescription	StartLocation	EndLocation	Score	Status	Date	InterproAnnAcess	InterProAnnoDescription	GO annotation	Pathways annotation
[truncated: 309 more rows]

[truncated: 3 more sheets: 3_STY_kinases, 4_Y_kinases, 5_ProteinSequences]
