# Supplementary material for: The Physarum polycephalum Genome Reveals Extensive Use of Prokaryotic Two-Component and Metazoan-Type Tyrosine Kinase Signaling
Source: Genome Biol Evol. 2015 Nov 27;8(1):109–25. doi: 10.1093/gbe/evv237 (PMC4758236; doi:10.1093/gbe/evv237)
Supplement: Supplementary Data [file supp_evv237_evv237-suppl_data.zip › (1) Small Noncoding RNAs Bundschuh.xlsx]

## Sheet: Known RNAs
Contig	from	to	strand	sequence	max coverage	total coverage	average coverage	gene	mismatches
ATCM03012450.1	213	289	+	GAGGGCCTGTAGTTCACATGGTAGAATGCTTCCTTAGCATGGAAGAGGTAAGGGGATCGATACCCCTCAGGTCCAAC	20099	607796	7893.5	tRNA-Ala1	0
ATCM03012499.1	967	1044	+	GTAGGGCCTGTAGTTCACATGGTAGAATGCTTCCTTAGCATGGAAGAGGTAAGGGGATCGATACCCCTCAGGTCCAAC	20099	607829	7792.7	tRNA-Ala1	0
ATCM03081253.1	935	1012	-	ATTGGGCCTGTAGTTCACATGGTAGAATGCTTCCTTAGCATGGAAGAGGTAAGGGGATCGATACCCCTCAGGTCCAAC	20086	607510	7788.6	tRNA-Ala1	0
ATCM03030684.1	31	253	-	GGTTGGAACGTACACCGTTGGGCGATGGATTGCTTGGTGCCTGCTTCGACGAAGAGCGCAGTGAAACGCGATAACTTTTGTGACTCGCACTCTCTGTGATCAACGTCTCCTTGAACATTAGTGCGGCCTTGCCTTCGGGCACTGGCCCCCTTGGGATGCCTTGTCCTTTTACAGTGCTTACGACCGACTCGGGGGGATTAACCTTTTCTCGCGTTATACCACC	9761	829738	3720.8	5.8S	0
ATCM03030673.1	2192	2302	+	TCATGCAGAAAGCAAGTCTCTCTGAATCTGCGAACGGCTCCGCATACCAGTTGTAAACCATAGCAAGCAAGCCGCGTTGTTGCCGCAAGGCGACGGCGCGGTTCACAGGAT	8021	344250	3101.4	18S	0
ATCM03096058.1	542	625	-	TTGGGCTTTGTCGTCTAATCGGTTAGGACGCGTGACTTTGAATCCCGTAATCTGAGTTCAAGTCTCAGCGAAGCCAGATTTTTT	5713	247351	2944.7	tRNA-Gln1	0
ATCM03049562.1	2326	2413	-	AGAAGGGCTTTGTCGTCTAATCGGTTAGGACGCGTGACTTTGAATCCCGTAATCTGAGTTCAAGTCTCAGCGAAGCCAGAAATTTTTT	5715	248819	2827.5	tRNA-Gln1	0
ATCM03003265.1	1889	1967	+	CGACACTGTAGCAAAGTGGTTAATGCGTTTGACTTGAAATCAAATCTCTTCGGGGGCGCAGGTTCGAACCCTGCCAGTG	4839	174155	2204.5	tRNA-Ser1	0
ATCM03048174.1	1295	1375	+	CAAGACACTGTAGCAAAGTGGTTAATGCGTTTGACTTGAAATCAAATCTCTTCGGGGGCGCAGGTTCGAACCCTGCCAGTG	4849	174357	2152.6	tRNA-Ser1	0
ATCM03037343.1	409	494	-	TATCACAAAAATTGGGCCTATAGTTCACATGGTAGAATGCTTCCTTAGCATGGAAGAGGTAAGGGGATCGATACCCCTTAGGTCCT	5268	173459	2017	tRNA-Ala2	0
ATCM03031780.1	800	881	+	TTGGGGCTATAGTTCACATGGTAGAATGCTTCCTTAGCATGGAAGAGGTAAGGGGATCGATACCCCTTAGCTCCAACTTTTT	4521	150470	1835	tRNA-Ala4	0
ATCM03025083.1	1637	1721	-	AATTGGGGCTATAGTTCACATGGTAGAATGCTTCCTTAGCATGGAAGAGGTAAGGGGATCGATACCCCTTAGCTCCAAACTTTTT	4520	150369	1769	tRNA-Ala4	0
ATCM03036821.1	544	629	-	AAATTGGGGCTATAGTTCACATGGTAGAATGCTTCCTTAGCATGGAAGAGGTAAGGGGATCGATACCCCTTAGCTCCAACTTTTTT	4521	150415	1749	tRNA-Ala4	0
ATCM03030685.1	26	311	+	GGGGGGTGTTAATTTGTGACGCGCATGAATGGATTAATGAGATTCCCACTGTCCCTACCTACTATCTAGCGAAACCACAGCCAAGGGAACGGGCTTGGCACAATTACTTCTTTCCCCGCACCCTGTTGAGCTTGACTCTAGGCATAGACGCGAGGTGATTCTAAAGGTGTAGCATAGGTGGGAGGGCCCATGCCCGTCAATGAAATACCACCACTTTCGACATCGCTTTGCTAATGCTGTAACGAACGAACGGAACCGCGTCCCTCTCACCGTAAAAGGTGGGGGA	7559	489339	1711	26S	13
ATCM03024539.1	5	129	-	AATGGATGCGGCCATACTAAGGAGAAAGCACCTCATCCCGTCCGATCTGAGAAGTTAAGCTCCTTCAGGCGTGGTTAGTACTGGGGTGGGGGACCACCTGGGAATCCCACGTGCTGCATTCTTTT	4221	203197	1625.6	5S	0
ATCM03070328.1	516	593	-	AAAAGAAGCTCGGATGGTGTAGTTGGTTATCACATGTGCTTTACACGCACAGGGTCGTGGGTTCGATTCCCACTCCGA	4488	126273	1618.9	tRNA-Val1	0
ATCM03134304.1	3	130	+	GGATGCGGCCATACTAAGGAGAAAGCACCTCATCCCGTCCGATCTGAGAAGTTAAGCTCCTTCAGGCGTGGTTAGTACTGGGGTGGGGGACCACCTGGGAATCCCACGTGCTGCATTCTTTTTATTAT	4219	203585	1590.5	5S	0
ATCM03038514.1	305	432	-	TGGATGCGGCCATACTAAGGAGAAAGCACCTCATCCCGTCCGATCTGAGAAGTTAAGCTCCTTCAGGCGTGGTTAGTACTGGGGTGGGGGACCACCTGGGAATCCCACGTGCTGCATTCTTTTTTTAA	4220	203521	1590	5S	0
ATCM03062194.1	1748	1877	-	TGAATGGATGCGGCCATACTAAGGAGAAAGCACCTCATCCCGTCCGATCTGAGAAGTTAAGCTCCTTCAGGCGTGGTTAGTACTGGGGTGGGGGACCACCTGGGAATCCCACGTGCTGCATTCTTTTTAC	4220	203798	1567.7	5S	0
ATCM03019436.1	853	982	-	AATGGATGCGGCCATACTAAGGAGAAAGCACCTCATCCCGTCCGATCTGAGAAGTTAAGCTCCTTCAGGCGTGGTTAGTACTGGGGTGGGGGACCACCTGGGAATCCCACGTGCTGCATTCTTTTTATTC	4221	203793	1567.6	5S	0
ATCM03099614.1	139	268	+	GGTAATGGATGCGGCCATACTAAGGAGAAAGCACCTCATCCCGTCCGATCTGAGAAGTTAAGCTCCTTCAGGCGTGGTTAGTACTGGGGTGGGGGACCACCTGGGAATCCCACGTGCTGCATTCTTTTTT	4222	203572	1565.9	5S	0
ATCM03118476.1	174	304	+	GAGAATGGATGCGGCCATACTAAGGAGAAAGCACCTCATCCCGTCCGATCTGAGAAGTTAAGCTCCTTCAGGCGTGGTTAGTACTGGGGTGGGGGACCACCTGGGAATCCCACGTGCTGCATTCTTTTTAC	4220	203830	1556	5S	0
ATCM03109021.1	236	369	-	TTAGTAAATGGATGCGGCCATACTAAGGAGAAAGCACCTCATCCCGTCCGATCTGAGAAGTTAAGCTCCTTCAGGCGTGGTTAGTACTGGGGTGGGGGACCACCTGGGAATCCCACGTGCTGCATTCTTTTTTT	4220	203270	1516.9	5S	0
ATCM03116259.1	96	230	-	TAATGTTAATGGATGCGGCCATACTAAGGAGAAAGCACCTCATCCCGTCCGATCTGAGAAGTTAAGCTCCTTCAGGCGTGGTTAGTACTGGGGTGGGGGACCACCTGGGAATCCCACGTGCTGCATTCTTTTTTA	4221	203700	1508.9	5S	0
ATCM03078950.1	3414	3548	-	TTTGAGAATGGATGCGGCCATACTAAGGAGAAAGCACCTCATCCCGTCCGATCTGAGAAGTTAAGCTCCTTCAGGCGTGGTTAGTACTGGGGTGGGGGACCACCTGGGAATCCCACGTGCTGCATTCTTTTTTTA	4218	203249	1505.5	5S	0
ATCM03056057.1	927	1064	-	TTGTGAATGGATGCGGCCATACTAAGGAGAAAGCACCTCATCCCGTCCGATCTGAGAAGTTAAGCTCCTTCAGGCGTGGTTAGTACTGGGGTGGGGGACCACCTGGGAATCCCACGTGCTGGCATTCTTTAAAAAATA	4220	194244	1407.6	5S	1
ATCM03030674.1	8	468	+	ACCCAGGTCGCAACCCTGGTAATTCTGAGGCTAATACAAGAACGTACCACCCGCTTCGACCCGTAAGGGGAGGGCGGGGGTTGTGTGACCCAGGTCGCAAATATTAACTGGGAGTGGCCACACGATCTGACCACCATACCAAACGGTTATCCGCTTCGAAATCACCGAAGCCAGAAATCCGCCGTTAGGGTGGCTCTCGCTGTGTGCTTCTGACCTATCAACTAGATGGCAGCGTAACGGACATGCCATGGTAACAACGGGTACAGAGGATAAGGGTTCGATCCTGGAGAGTGGGCCTGAGAGATTGCTCACACTTCTAAGGAAGGCAGCAGGCGCGCAACGTTCCCATTGGGCAAAGCTCGAGGGCGTTAGGGGACATATGAATGCCTGCCTTTGCTG…	4325	623295	1352	18S	13
ATCM03142876.1	4	138	+	TTAATGGATGCGGCCATACTAAGGAGAAAGCACCTCATCCCGTCCGATCTGAGAAGTTAAGCTCCTTCAGGCGTGGCTAGTACTGGGGTGGGGGACCACCTGGGAATCCCACGTGCTGCATTCTTTTTTTGTAAT	3998	165294	1224.4	5S	1
ATCM03093446.1	590	689	+	TCTCGGATGCGGCCATACTAAGGAGAAAGCACCTCATCCCGTCCGATCTGAGAAGTTAAGCTCCCACGTGGGATTCCCAGGTGGTCCCCCACCCCAGTAC	3374	121021	1210.2	5S	0
ATCM03063161.1	1746	1829	+	GGATTATAAGTTCACATGGTAGAATGCTTCCTTAGCATGGAAGAGGTAAGGGGATCGATACCCCTTAGGTCCTTAACCTTTTTT	2882	99236	1181.4	tRNA-Ala2	0
ATCM03062363.1	1069	1171	-	TTCTCCACAAAAGGATTCTCCCATTGTCTAGTGGTTATGATTTCCGCCTGTCACGCGGACGGCCCGGGTTCAATTCCCGGTGGGAGAGATTTTTAAAATTTTT	2578	118306	1148.6	tRNA-Asp2	0
ATCM03034158.1	1852	1958	+	TCCTGTTTGGGGGATGCGGCCATACTAAGGAGAAAGCACCTCATCCCGTCCGATCTGAGAAGTTAAGCTCCCACGTGGGATTCCCAGGTGGTCCCCCACCCCAGTAC	3391	121794	1138.3	5S	0
ATCM03048295.1	1965	2070	-	GAAATGAGACATAAGCCTTCTCCCATTGTCTAGTGGTTATGATTTCCGCCTGTCACGCGGACGGCCCGGGTTCAATTCCCGGTGGGAGAGACCTTTTTTATTTTAT	2617	119019	1122.8	tRNA-Asp2	0
ATCM03052143.1	669	808	-	GTGTTTTATTCACGGGTGCGGCCATACTAAGGAGAAAGCACCTCATCCCGTCCGATCTGAGAAGTTAAGCTCCTTCAGGCGTGGTTAGTACTGGGGTGGGGGACCACCTGGGAATCCCACGTGCTGCATTCTTTTTTTCA	3257	156702	1119.3	5S	1
ATCM03110402.1	4	500	+	GGCGTTCCTAATAGGGGTGGCAGCCAGACCGGTCGCAAGACAGGTTAGCTCGCCACCTGAAGTTATGCTTCTTAGACGTATCAGAGCCGATAAGGTTCTTGAAATGGGTTAATAACAGGTCAGTCATGCCCTTAGATGTTCTGGGCCGCACGCGCGTTACAATGGCATGTAAAACGAGTGCTTGAACAAGGCGTCCCACGGCCGAAAGGTCGTGGTAACCCTTAGTCCCTGCTTTGACTGGGACAGATCTTTGCAATTATTGGTCTCAAACGAGGAATTTTTAGTAATCGCAGGTCATTAACCTGCGTTGAATGCGTCCCTGCCCTTTGTACACACCGCCCGTCGCTGCTACCGATTGGGTTTTACAGTTACGCGTTCGGAGGACGATGTTTTCGGGTC…	5350	530901	1068.2	18S	0
ATCM03076201.1	51	119	-	AATTGGGGGTGTAGCTCAATCGGTAGAGTATTTCGTTTGCATCGATAGGGTAAGGGGATCGAAACCCCT	2508	71542	1036.8	tRNA-Ala3	0
ATCM03030685.1	508	674	+	GAGCGCGGAAAGCGCTAGAATTTGGATTGCCTATAACGGCAGTCTCCTAAGGTCCACTCAGAGACGACAGAAACGTCTCGTAGAGCATAAAGGCAAAAGTGGGCTTAACTCGCATTTTCAGTAGTAATGTGAAGCAAGAAATTGCGGCTTAACGATCCTTAAAGATA	2962	170494	1020.9	26S	0
ATCM03073807.1	6955	7049	-	GCAACAAAAAAAGCGAGGTTGGTGTAGTTGGTTATCACAAGTCCTTAACACGGACTGGGCCATGGGTTCGATTCCCATACCTCGTATTTTTTTTT	2182	96401	1014.7	tRNA-Val2	0
ATCM03104416.1	28	263	+	CTCGGGCGTGGGTAAAGTTAGAGAATCGGAACTGGCTTGTGGCCGCCAAGCGTTCATAGCGACGTGGCTTTTTGATCCTTCGATGTCGGCTCTTCCTATCATACTAAAGCAGAATTCAGTAAGTGTTGGATTGTTCACCCTCTTAAGGGAACGTGAGCTGGGTTTAGACCGTCGTGAGACAGGTTAGTTTTACCCTCCTACTTGACAACTAGGAGGCCGCGGCGCCGAAACGTTGT	3644	237401	1005.9	5.8S_and_26S	4
ATCM03013538.1	2810	2906	-	ACCAAAAAAAGCGAGGTTGGTGTAGTTGGTTATCACAAGTCCTTAACACGGACTGGGCCATGGGTTCGATTCCCATACCTCGTACTTTTTTGCCCTG	1764	92276	951.3	tRNA-Val2	0
ATCM03032207.1	1270	1364	+	AAAAAAATAGCCCACATAGTATAGTGGTTAGTACTTCTCGTTGTGGCCGAGATGACGCAGGTTCGATTCCTGCTGTGGGCACTTTTTTTTTTGTT	2342	89242	939.4	tRNA-His1	0
ATCM03112789.1	4	91	-	GTGTGTGTGTGTGTGACTGTTTATCCTCCACTATCTTCTATTACTGGTCATAGCGGACCATCTGTTGATTTAGCTATTTTTAGTTGCA	2170	81980	931.6	mitochondrion	0
ATCM03064468.1	1056	1132	-	AATACTTGGGGGTGTAGCTCAATCGGTAGAGTATTTCGTTTGCATCGATAGGGTAAGGGGATCGAAACCCCTCACCT	2507	71664	930.7	tRNA-Ala3	0
ATCM03131752.1	11	294	-	GCCCGAGTGGTGAAAACCGGCACACCGCTAACAGCTAACGTAGAACTTACAAAGGCTAGTTGGATTCCCCTAATTATACAAAACATAGCGATTTGTTGGTGCCAAAGCGTGTAAACGAATCGTGATTTCTGCCCAGTGCTCTGGATGTTAAAATGGCGAAATCCAACCAAGCTCGGGTAAACGGCGGGAGTAACTATGACTCTCTTAAGGTAGCCAAATGCCTCGTCATCGTATAACGGAATAACGGCACCTAAGAGCAAAAAACACGTACCGAGGTAACGGCG	4163	257325	906.1	26S	12
ATCM03046647.1	426	510	+	AAAAGCGAGGTTGGTGTAGTTGGTTATCACAAGTCCTTAACACGGACTGGGCCATGGGTTCGATTCCCATACCTCGTATTTCTCT	1608	76136	895.7	tRNA-Val2	0
ATCM03071220.1	1969	2060	-	AGAAGACGCTAAGGGTTGGATTGTTCACCCACTGACAGGGAACGTGAGCTGGGTTTAGACCGTCGTGAGACAGGTTGGTTTTACCCTACTTA	2937	81192	882.5	26S	0
ATCM03052649.1	443	525	-	AAAAATTGGGGGTGTAGCTCAATCGGTAGAGTATTTCGTTTGCATCGATAGGGTAAGGGGATCGAAACCCCTCACCTCCAACC	2510	71879	866.0	tRNA-Ala3	0
ATCM03030676.1	70	544	+	GCGATCGCGGTTCGGCTCGGCTCGGGGTACCAATCACCATGATTAAACCGTAGTGACCAAAGCACGTCTTTAGACGGGCACGGCACAGCATGGGACGAAACGCACCGGGCTCGCCTTTTTTTTGCGGGGGCGTGACTCGGTAAAAGCGAAAGGGATGTTCGAGGGTGACCGAATTGCTGGGCGAGTGGTGAAATACGTTGACCCTAGCAAGTCGACCAAAGGCGTAAGCAGTCATCAAGGGCATTCCCGTTGATCAAGAGCGAAAGTTAAGGGTTTGAAGACGATCAGATACCGTCGTAGTTTTAACTATAAATGATGCAGACCAGGGATAGGACAGTGTCCATCTCGACTCCTTCCGGACCTTGGAGAAATCACGAGTCTATGGGTTTTGGGGGGAGT…	3409	393551	828.5	18S	4
ATCM03030677.1	88	208	+	ACTCTTTGTGTGCCCTTAAACACGGGAAAACTCACCAGGTCCGGATACACGTATGAAAGTCAAGCTGAAAGACTTTACTCAATGATGTAAGTGGTGGTGCATGGTCGTTCTTAGTTCGTGG	1882	98707	815.8	18S	0
ATCM03030686.1	787	962	+	CGCTCGGTAGCGGTGAAACCCTTCGGGACAGCTTTTTTCAAAGCGCTGCTGTCCCGTTGTGGGGGGTGTTAATTTGTGACGCGCATGAATGGATTAATGAGATTCCCACTGTCCCTACCTACTATCTAGCGAAACCACAGCCAAGGGAACGGGCTTGGCACAATTAGCGGGGAAAG	1903	142130	807.6	26S	0
ATCM03048244.1	1095	1189	+	CACCAAAAAAAGCGAGGTTGGTGTAGTTGGTTATCACAAGTCCTTAACACGGACTGGGCCATGGGTTCGATTCCCATACCTCGTATTTTTTATTT	1607	76173	801.8	tRNA-Val2	0
ATCM03033459.1	606	706	+	AAAACTTACCAAAAAAAGCGAGGTTGGTGTAGTTGGTTATCACAAGTCCTTAACACGGACTGGGCCATGGGTTCGATTCCCATACCTCGTATTTTTTTTTT	1608	76263	755.1	tRNA-Val2	0
ATCM03114840.1	334	439	+	GGCCGCCAAGCGTTCATAGCGACGTGGCTTTTTGATCCTTCGATGTCGGCTCTTCCTATCATACTAAAGCAGAATTCAGTAAGTGTTGGATTGTTCACCCTCTTAA	1448	79915	753.9	18S	0
ATCM03030674.1	474	583	+	CATCCCGCCCGCGGTAATTCCAGCTCTAATAGCATACGTTAAAGTTGTTGCGGTTAAAACGCTCGTAGTCGGCTCCAGACCTTCAGAGCCTTGATTCGGGACACTGGGTC	1597	80997	736.3	18S	0
ATCM03041426.1	612	694	-	CAAAAGGCCCTGTCGTCTAACGGTTAGGACGCTAGATTCTGACTCTAGCAATCTGAGTTCAAATCTCAGCAGGACCTGATCTT	1278	59144	712.6	tRNA-Glu2	0
ATCM03013471.1	2073	2176	-	ACCATAAAAATGGGGGTGTAGCTCAATCGGTAGAGTATTTCGTTTGCATCGATAGGGTAAGGGGATCGAAACCCCTCACCTCCACAATTTTTTTTTTTTTTTTG	2505	73243	704.3	tRNA-Ala3	0
ATCM03077132.1	493	591	-	ATATCTTCCAAAAAAAGCCCACATAGTATAGTGGTTAGTACTTCTCGTTGTGGCCGAGATGACGCAGGTTCGATTCCTGCTGTGGGCACTCTTTTTTGT	1629	69545	702.5	tRNA-His1	0
ATCM03072376.1	1116	1192	-	ATGCGTCAGTGGTATAGTGGCAGCATGCGAGCCTTCCAAGCTTGCGACCCGGGTTCGATTCCCGGCTGACGCAATTC	1278	53747	698.0	tRNA-Gly1	0
ATCM03031307.1	127	203	+	ATGCGTCAGTGGTATAGTGGCAGCATGCGAGCCTTCCAAGCTTGCGACCCGGGTTCGATTCCCGGCTGACGCAATTT	1277	53663	696.9	tRNA-Gly1	0
ATCM03019137.1	283	371	+	CACACAAAAAAAAGCCCACATAGTATAGTGGTTAGTACTTCTCGTTGTGGCCGAGATGACGCAGGTTCGATTCCTGCTGTGGGCAGTTT	1626	61692	693.2	tRNA-His1	0
ATCM03071349.1	664	773	-	AGACAAGGGAATAAAACATAAACCTTCTCCCATTGTCTAGTGGTTATGATTTCCGCCTGTCACGCGGACGGCCCGGGTTCAATTCCCGGTGGGAGAAAAAAATCTAAAAA	1652	75261	684.2	tRNA-Asp2	0
ATCM03077316.1	1276	1361	-	AAAAAAGGCCCTGTCGTCTAACGGTTAGGACGCTAGATTCTGACTCTAGCAATCTGAGTTCAAATCTCAGCAGGACCTAATTTTTT	1277	58750	683.1	tRNA-Glu2	0
ATCM03067762.1	1074	1164	-	TTCACATAAAAAAAGCCCACATAGTATAGTGGTTAGTACTTCTCGTTGTGGCCGAGATGACGCAGGTTCGATTCCTGCTGTGGGCAGTCTT	1626	61760	678.7	tRNA-His1	0
ATCM03028864.1	2455	2533	+	AATTTGCGCGTCAGTGGTATAGTGGCAGCATGCGAGCCTTCCAAGCTTGCGACCCGGGTTCGATTCCCGGCTGACGCAA	1277	53543	677.8	tRNA-Gly1	0
ATCM03030672.1	4	294	+	GAAAAAGGCTCTTTAACGTGATTCGCCCGCGCCGCAATACTGAACCTCCCGCGAGGGAAGGCGACGTCACTTCGGCCGACCGCGGTCAGACCTAAGGCTTTTCCTGTTAAACTTGCCGTTTTGGGGTCCCGCAGGTACCTGGTTGATCCTGCCAGTAGTGTATGCTTCTCCTCTCTTCTATTCGGAGACATGCATGGCTTAGTCTTTCAAGTCTCTCTGAATCTGCGAACGGCTCCGCATACCAGTTGTAAACCATAGCAAGCAAGCCGCGTTGTTGCCGCAAGGCGACGG	2935	195340	671.3	18S	17
ATCM03012325.1	4578	4665	+	TAACAAAAGGCCCTGTCGTCTAACGGTTAGGACGCTAGATTCTGACTCTAGCAATCTGAGTTCAAATCTCAGCAGGACCTAATTTTTT	1277	58922	669.6	tRNA-Glu2	0
ATCM03071220.1	2996	3051	-	AACTCAGAACTGCTTACGGCGGGGAATCCAACTGTATAATTAAAACATAGGTTTGT	1149	37488	669.4	18S	0
ATCM03114070.1	74	155	+	AATTTGCGCGTCAGTGGTATAGTGGCAGCATGCGAGCCTTCCAAGCTTGCGACCCGGGTTCGATTCCCGGCTGACGCAATCC	1277	53690	654.8	tRNA-Gly1	0
ATCM03077133.1	56	150	-	TCAAACGAATTAACAGCCCACATAGTATAGTGGTTAGTACTTCTCGTTGTGGCCGAGATGACGCAGGTTCGATTCCTGCTGTGGGCAGTTTCTTT	1627	61732	649.8	tRNA-His1	0
ATCM03055783.1	189	303	+	AATTCGGGGCTTTGTCGTCTAATCGGTTAGGACGCAGGACTTTGAATCGGCACTTAAAAGTCATCCTGTAATCTGAGTTCAAGTCTCAGCGAAGCCACATTTTTTTATTTAATTT	1445	71820	624.5	tRNA-Glu2	0
ATCM03081208.1	1088	1175	-	CACATAATTCAAGCGTCAGTGGTATAGTGGCAGCATGCGAGCCTTCCAAGCTTGCGACCCGGGTTCGATTCCCGGCTGACGCAATGTT	1276	53561	608.6	tRNA-Gly1	0
ATCM03058497.1	858	947	-	GCGTCAGTGGTATAGTGGCAGCATGCGAGCCTTCCAAGCTTGCGACCCGGGTTCGATTCCCGGCTGACGCAATCCTTTTTTTTTTTTGTG	1276	53691	596.6	tRNA-Gly1	0
ATCM03030686.1	1	607	+	TGAGCAGTCTCTGGCGCATAGAACAAAGTAGCGTAAGGGAATTCGGCAAGCCGGATTCGTAACTTCGGGATAAGGATTGGCTCTATAGGCTGGGTGTCGCTGGGCTGGGTAAGGCTCGCGGGATGTGCTTTAGTAATGGCCGAGGCGCTTTCGGGCGCCGAGATCGTGAACGGGCCGCTCGGGGCTGAAAACGGGGAATCCAACTGTATAATTAAAACATAGCGATTTGTTGGTGCCAAAGCGTGTAAACGAATCGTGATTTCTGCCCAGTGCTCTGGATGTTAAAATGGCGAAATCCAACCAAGCTCGGGTAAACGGCGGGAGTAACTATGACTCTCTTAAGGTAGCCAAATGCCTCGTCATCGTATAACGGAATAACGGCACCTAAGAGCAAAAAAC…	2566	338256	557.3	26S	0
ATCM03130623.1	19	301	-	GTTCCTAATAGGGGTGGCAGCCAGACCGGTCGCAAGACAGGTTAGCTCGCCACCTGAAGTTATGCTTCTTAGACGTATCAGAGCCGATAAGGTTCTTGAAATGGGTTAATAACAGGTCAGTCATGCCCTTAGATGTTCTGGGCCGCACGCGCGTTACAATGGCATGTAAAACGAGTGCTTGAACAAGGCGTCCCACGGCCGAAAGGTCGTGGTAACCCTTAGTCCCTGCTTTGACTGGGACAGATCTTTGCAATTATTGGTCTCAAACGAGGAATTTTTATAA	1723	151617	535.7	18S	0
ATCM03030690.1	126	388	+	CCATCTGCCAGCTTTTCTAAACAAAGTAGCGTAAGGGAATTCGGCAAGCCGGATTCGTAACTTCGGGATAAGGATTGGCTCTATAGGCTGGGTGTCGCTGGGCTGGGTAAGGCTCGCGGGATGTGCTTTAGTAATGGCCGAGGCGCTTTCGGGCGCCGAGATCGTGAACGGGCCGCTCGGGGCTGAAAACTAGATCATTGCGGAGGTTCGCCCGAGTGGTGAAAACCGGCACACCGCTAACAGCTAACGTAGAACTTACAAAG	1415	136178	517.8	5.8S_and_26S	2
ATCM03028535.1	3165	3293	-	AGTTCAAACATAAAAAATTGGCTTTGTCGTCTAATCGGTTAGGACGCAGGACTTTGAATTGGTGCTTAAAAGTTATCCTGTAATCTGAGTTCAAGTCTCAGCGAAGCCACATCTTTTTTTTTTTTGTAA	1416	66383	514.6	tRNA-Glu2	0
ATCM03071220.1	2711	2783	-	GGGAACGGACTTGAAGGGCTAAGCGGGGAAAGAAGACCCTGTTGAGTTTGACTCCAGTCTGGCTCTGTGCGGC	1143	37030	507.3	18S	0
ATCM03041678.1	2338	2418	-	GCATCAGGCTCGGTATTCCGTAAACCACACAGCATACGACTGTGTGTAGCGGAAATGGTGTTAGTTCCTCGTTCTTGGTAG	1294	38371	473.7	26S	1
ATCM03048014.1	52	125	-	ATGATTTGTGATGTACACCATACTAAGGAGAAAGCACCTCATCCCGTCCGATCTGAGAAGCTCCTTTACCATCA	1334	34929	472.0	5S	0
ATCM03030675.1	2	271	+	CCGCGGTAATTCCAGCTCTAATAGCATACGTTAAAGTTGTTGCGGTTAAAACGCTCGTAGTCGGCTCCAGACCTTCAGAGCCTTGATTCGGGACACTGGGTCAGCTGCTCTTCTCCAAGAGCGCGCCAACTACTGATGATAGGGGACGTCGGTCAATCGTGCCCTGGGCTGTCTCCCCCCCCGGGGGAGTCACAGGGTCGTTCAGCGGTCTTCGCGATCGCGGTTCGGCTCGGCTCGGGGTACCAATCACCATGATTAAACCGTAGTGAC	1592	122427	453.4	18S	1
ATCM03075949.1	2195	2799	-	GGTTCTAAAGCTCAACCATAGCTTTACGTTTAGTAACTGGTAATCTTCGTTATCAACTTGCTAATATCGTGAATATTCTGTTTTGCACAATTTGATAATGATATGATGATGTTACAAGAGGAATTCTTAATAGAGGTGTTTATTAACTGAAATTCTTAAACAAGGTCCTAATATGCAATGCAATTATATAAACAAGTTTTAATTATTTAGCTGGTGCTTTTAATTTTATTACTCCTTTTATAAAGATTTTAAAAAAGATTTGAGCAATATTGTGCTTTATATGAAACTAAACTATTAAGTTTACACATGATAAACCTGAACGAGCTGAATTATTCTATCATTCTATGAATATTTATCATTCTTTGATAAAGCCGATTTTGGATTTGCTGAAATCCATTA…	2464	249680	412.7	mitochondrion	0
ATCM03013035.1	623	724	+	TCACCATAAAAAAAGTACTCGTAGCAAAGCTGGTCAAATGTGCTGGTTTAAGGCACCAGTCCCTCGGGTTCGTGGGTTCAAATCCCACCGAGTACAACCTTT	1029	40688	398.9	tRNA-Leu1	0
ATCM03042860.1	1474	1573	+	TGAGATTGGAGTCCAAGATGAGTAGTCTCTGGCACATAGAACAAAGTAGCGTAAGGGAATTCAGTAAGCTGGATTTGTAACTTTGGGATAAAGATTGGCT	967	38240	382.4	18S	0
ATCM03019138.1	1	76	+	ATAGTATAGTGGTTAGTACTTCTCGTTGTGGCCGAGATGACGCAGGTTCGATTCCTGTCTTGTGGTCTTAGTTTTT	832	28549	375.6	tRNA-His1	0
ATCM03025653.1	4177	4222	-	GTCTAGCATTGCGAGACGCTGAGCCAGTGTTTGCGTTTTTTGTCGG	642	17205	374.0	26S	0
ATCM03148606.1	4	212	-	CGTCTTTAGACGGGCACGGCACAGCATGGGACGAAACGCACCGGGCTCGCCTTTTTTTTGCGGGGGCGTGACTCGGTAAAAGCGAAAGGGATGTTCGAGGGTGACCGAATTGCTGGGCGAGTGGTGAAATACGTTGACCCTAGCAAGTCGACCAAAGGCGTAAGCAGTCATCAAGGGCATTCCCGTTGATCAAGAGCGAAAGTTAAGGG	629	77670	371.6	18S	0
ATCM03030691.1	4	218	+	TGCTAATGCTGTAACGAACGAACGGAACCGCGTCCCTCTCACCGTAAAAGGTGGGGGAAGGGATAGGCAATCCAAATTCTAGCGCTTTCCGCGCTCATACGACGAGTTGGCTCCCCTGGGTGAGTACCGTGGAACCACGAGCTGGGCTTCCGAGTCCGGCGAGTGCTGTTTCCGCGGGAACCAGAGACGGTCTTCTCGGCCTCTGTGGGCTTCAT	1326	73561	342.1	26S	0
ATCM03074618.1	1391	1493	+	TAGCCAGAAAAAAAGTACTTGTAGCAAAGTGGTCAAATGTGCTGGTTTTAGGCACCAGTCCCTCGGGTTCGTGGGTTCAAACCCCACCAAGTACATTCTTTTT	738	34318	333.2	tRNA-Leu3	0
ATCM03071220.1	8450	8525	-	AATATCGAGTAACAATTGGAGGACAAGTCTGGTGCCAGCACCCGCGGTAATTCCAGCTCCAAAAGCGTATATTAAT	668	23440	308.4	18S	0
ATCM03063897.1	2	547	+	ATGGTGTAAGCGCTGCTCGAACGGGCAGAGCGCTAGAGCTACGTCTGTTGGATGAAGGCTGGAAGCATCTAAGCCCGAAGCCATGCTAGATAGGGGACGATTGCGACGCAAGCGTATCTTTAATTTCGACCTCTTTGCATCGCGTCCTGCTCAGTTGACTGGCTGTTGATGGTAAAAGACCGCGTTGCCAGACTTAAAACAGTCGTATGCTGTGTGGTTTACGGAATACCGAGCCTGATGCAGGCGGAGCGCCGTTGATGCCCCCGTGGGGGCGGCTTAACGAGGAACTGACCTTTTTACGGGCTGCGTAGCGGAAATGGTGTTAGTGATCAAGCTGGCTGGCCGTCTAGCATTGCGAGACGCTGAGCCAGTGTTTGCGTTTTTTTGTCGGCGCCTGGG…	1753	150782	276.2	26S	0
ATCM03091939.1	100	167	+	ACCTACCTACCTGGTTGATCCTGCCAGTAGCATATGCTTGTCTCAAAGATTAAGCCATGCATGTCTAA	433	18548	272.8	18S	0
ATCM03076078.1	2236	2350	-	TTCATTGTCATCATAAAAAAAGCAAGAGTAGTGAAGTGGTCAAACACGGGAGACTTAAGATCTTCTCCTTCGGGTTCGTGGGTTCAAACCCCACCTCTTGCAAGCTTTTTTTTTT	592	30340	263.8	tRNA-Leu2	0
ATCM03021918.1	1660	1739	-	CCCCCCTAAAAAAAGTCTTTTCCGCCTGTCACGCGGACGGCCCGGGTTCAATTCCCGGTGGGAGTCATAACCACTAGACA	742	20221	252.8	tRNA-Asp2	0
ATCM03077500.1	2816	2922	+	TTTTATCCCCAAAAAAAGTACTCGTAGCAAAGCTGGTCAAATGTGCTGGTTTAAGGCACCAGTCCCTCGGGTTCGTGGGTTCAAATCCCACCGAGTACAACCTTTTT	549	26820	250.7	tRNA-Leu1	0
ATCM03061456.1	3043	3144	+	AGAATTCTCACAAAACAAAGCGCCTTTAGCTTAGTGGAAGAGTATTTGACTTCGAATCAAAGGGTCGTGGGTTCGATCCCCACAAGGCGCTGTATTTTTTTT	825	25013	245.2	tRNA-Arg1	0
ATCM03064034.1	2642	2756	-	GAACGAGAAATCTATCACAAAAAAAGTACTCGTAGCAAAGCTGGTCAAATGTGCTGGTTTAAGGCACCAGTCCCTCGGGTTCGTGGGTTCAAATCCCACCGAGTACAACCTTTTT	549	26880	233.7	tRNA-Leu1	0
ATCM03080395.1	408	485	-	GTGAATGGGTGCGACCATACTAATGAGAAAGCACCTCATCCCGTCCGATCTGAGAAGTTAAGCTCCTCTCCTTCCCTT	730	18152	232.7	5S	3
ATCM03047109.1	937	1035	+	GTTTTCCTCATAAAAAAGTACTCGTAGCAAAGCTGGTCAAATGTGCTGGTTTAAGGCACCAGTCCCTCGGGTTCGTGGGTTCAAATCCCACCGAGTACT	550	22902	231.3	tRNA-Leu1	0
ATCM03098908.1	521	628	+	AAATCTGCAAATTTTTACCAAAAAAAGTACTCGTAGCAAAGCTGGTCAAATGTGCTGGTTTAAGGCACCAGTCCCTCGGGTTCGTGGGTTCAAATCCCACCGAGTACT	549	22959	212.6	tRNA-Leu1	0
ATCM03030682.1	20	159	+	CAGTCAGCGGAGGAAAAGAAATCAATCGAGATTCCCGTAGTAGCTGCGAGCGAACAGGGAAAAGCCCGAGACCGAATGGCCGGTCTTTAACATTAACACGGGATGGCAGACCAGGGCGTTCACCCGCTCAATTTAAGCAT	627	28867	206.2	26S	0
ATCM03091492.1	356	464	-	CAAAAATCAAAAAAAATCGCACGAATAGCAAAGTGGTCAAATGTGCTGGTTTTAGGCACCAGTCCCTCGGGTTCGTGGGTTCAATCCCCACTTCGTGCAATCTTTTTTT	458	22224	203.9	tRNA-Leu4	0
ATCM03128697.1	261	317	-	GTTGTGGCCGAGATGACGCAGGTTCGATTCCTGCTGTGGGCACTCTTTTTTGTGGGT	417	11545	202.5	tRNA-His1	0
ATCM03034803.1	1599	1696	-	CTCAAAAAAAGCATGGGTAGTGAAGTGGTCAAACACGGGAGACTTAAGATCTTCTCCTTCGGGTTCGTGGGTTCAAACCCCACCTCATGCAATTTTTT	484	19578	199.8	tRNA-Leu5	0
ATCM03015050.1	12	85	-	AACGGCTCTGTAGCAAAGCGGTTAATGCGTCAGTCTTGTAAACTGAAGGTCCTGGGTTCGAATCCCAGCAGAGC	527	14098	190.5	tRNA-Thr1	0
ATCM03138876.1	42	135	-	GAAGAGTGGTTGAGGTGGGTGGGGGAGATCCTATTTTATATCAACATTTGTCTTGGTTTTTTGGCCATCCAGAAGTTCAATAGCAGAAAATTAT	545	16642	177.0	mitochondrion	1
ATCM03024882.1	152	262	+	TTCCTCTATAAAAAAAAAGCATGGGTAGTGAAGTGGTCAAACACGGGAGACTTAAGATCTTCTCCTTCGGGTTCGTGGGTTCAAACCCCACCTCATGCAATCTTATTTTAA	478	19398	174.8	tRNA-Leu5	0
ATCM03124619.1	145	338	+	AAACCGCGAGGTCAAGCAAATCCCATAAAGTTGTTCTCAGTTCGGATTGTAGTCTGCAACTCGACTATATGAAGCTGGAATCGCTAGTAATCGTAGATCAGCATGCTACGGTGAATACGTTCCCGGGTCTTGTACACACCGCCCGTCACACCACGAGAGTTTGTAACACCCGAAGCCGGTGGAGTAACCATTTG	530	32463	167.3	18S	0
ATCM03002817.1	3057	3164	+	AGAGATTTGTTAATGGATGCGGCCATACTAAGGAGAAAGCACCTCATCCCGTCTGAGAAGTTAAGCTCCTTCAGGTGTGGTTAGTACTGGTGTGGGGGACCACCTGGG	683	17607	163.0	5S	2
ATCM03063895.1	4	268	+	GTTGATTGGGGGTTAGTCGGAATCTAAGCGTCAAGGGAAACCTAGGTTAACCTCGGGCTCTCGTCCGCGGTCCTGACGGGGTAACACCCGTCTCGTACCGTGGCTTGGGCTCGGACGCGACAGAGAAGCGGGTTAATATTCCTGCACTCAACTCGATGTGACAGTGGGCGACCTTAAAGCGATATCCGAAACCAGTGACGTAACTGGGAACCGTGAGAGGGATTTTCCCTCCTTGTTACGGGAGTTAACTGCTCTGGTAAGCTGT	307	42713	161.2	5.8S_and_26S	0
ATCM03052215.1	3278	3368	-	AACGGCTCTGTAGCAAAGCGGTTAATGCGTCAGTCTTGTAAACTGAAGGTCCTGGGTTCGAATCCCAGCAGAGCCTCTGTGAGCAATTTTT	527	14190	155.9	tRNA-Thr1	0
ATCM03104415.1	134	357	+	CCCAGTGCAACCATACCGGGCCAAGGCTCTTATAAGGCGGCGTAAGCGGGCTTCGGCTCGCAAGCTATTCCATGAGTAAACGAGTAGGGCGGATACCCCAGGTCGGGTTGAAGCGTGCTGTTGACAGCACGTGGACCGGCCGGGGCAGCAGATCTTGGTAGTAGTAGCAAGTATTCATATGCAACACTCTGAAGGCCGAAGTGGAGGAGGGTTCCTCAACAACA	535	33628	150.1	5.8S_and_26S	1
ATCM03141015.1	113	184	-	AATCATATGATTTACAAATGGATGCGGCCATACTAAGGAGAAAGCACCTCATCCTGTATGATCTGAGAAGTT	424	10790	149.9	5S	3
ATCM03086410.1	704	770	-	AATTCTAGCAATTGCGGGCGTCAGTGGTATAGTGGCAGCATGCGAGCCTTCCAAATTTCAGATTTAG	322	9205	137.4	tRNA-Gly1	0
ATCM03030689.1	92	798	+	CACACCACGCGTCGTAGCAGCGCTGGTCTGGGCAGTATCGGGTCTCCTTTAGTGGGCCACGTTGGTAAGCAAGGATGGCAAAAAGGGTTCAAACTTGTGCCCGGTTAGGTTCTCGAAGACATTGGCAATGACCACTCAAAAGGTATTGCCTCATGATGACAGCTGGACAGTGGCCATGGAAGCCGGCATCTGCTAAGGAGTGCGTAACAGCTCACCAGCCGAATGGGGTAGTCCTGAAAATGGACGAGGTTCAACCAGTGCAACCATACCGGGCCAAGGCTCTTATAAGGCGGCGTAAGCGGGCTTCGGCTCGCAAGCTATTCCATGAGTAAACGAGTAGGGCGGATACCCCAGGTCGGGTTGAAGCGTGCTGTTGACAGCACCAATGGCAAAAAGTGT…	403	95082	134.5	5.8S_and_26S	1
ATCM03124619.1	7	135	+	TAGTTGCCATCATTTAGTTGGGCACTCTAGCGAGACTGCCGATGACAAACCGGAGGAAGGTGGGGATGACGTCAAATCATCATGCCCCTTATGACCTGAGCTACACACGTGCTACAATGGACAATACAA	359	16989	131.7	18S	0
ATCM03030689.1	811	928	+	GGGTCCTAATGCAAAAAGCACCCAGGGCGAGCCTTTAGTTTACCACCCGTCTTGAAACACGGACCAAGGAGTCTAACGTACATGCAAGTCGAACAGCTTTCACGCTGAGACGGCGAAG	374	15386	130.4	5.8S_and_26S	0
ATCM03015127.1	21	86	+	CCGATCGTAAACTTCAGCGTCAGTGGTATAGTGGCAGCATGCGAGCCTTCCAATTTCAGATTTGGA	309	8596	130.2	tRNA-Gly1	0
ATCM03147854.1	4	51	-	ATAATCAGGATAGTCGATGGATGCGGCCATACTAAGGAGAAAGCACCT	252	5878	122.5	5S	0
ATCM03100916.1	466	727	+	CAGTTTTCTTGATTTTTGCTTGAGCATGTCATGTTAGGTCCCGAAAAACGACGAGCTATGCTTGAGTAGGCCGAAGCCAGGAGAAATCTTGGTGGAAGGTCGTACGCAGTACTGACGTGCAAATCATTTGTCAAACTTGAGTATAGGGGCGAAAGACCAATCGAGTCGTTTAGTAGCTGGTTTCCACCGAAGTTTCCCTCAGGATAGCAAAGGAAAAAGTGTTGAGTATGGGGCGGTAAAGACAATGATTAGGAGCACCGGG	324	31240	119.2	5.8S_and_26S	2
ATCM03078117.1	1651	1708	-	GGGTGGGGACCACCTGGGAATCCCACGTGCTGCATTCTTATTTCACTTTATTTATATT	274	6583	113.5	5S	0
ATCM03101115.1	237	301	-	AGCGAAGCTTTGGGGGACCACCTGGGAATCCCACGTGCTGCATTCTTTTTTATTTTTATTTTTAT	293	7138	109.8	5S	0
ATCM03030690.1	4	120	+	TCCTTGTTACGGGAGTTAACTGCTCTGGTAAGCTTGCATTGTGCAGATGCCCAGGCAACCTACTCCTCGAGAGCATGTCGTTCTTCGATGTGTTCGCGGTCTCCTTCCGTTGCCCGT	321	12477	106.6	5.8S_and_26S	0
ATCM03139867.1	5	250	+	GGCTAAGATCCTGGAGCACAGGGCGTTACACGCGACCTGGTAGGGCGGCGACGAGAGGGACTGACCCGCGAGTAGGCCAGCTTGAAAGTGCTGGCTGAAGATAGGTGGTGCTGGCCATCTAAGGCTAAATATGAAAGCAGGCAACCGATAGCAAACAAGTACCGTAAGGGAAAGCTGAAAAGCACCTCGTTGAGGAGTTAAAAGAGCATGAAATCCCGCCCAATGAGAACGGTAAATCTATACGGC	318	25412	103.3	5.8S_and_26S	1
ATCM03030688.1	2	284	+	CGCGGACCTGTATGCTGTAAGTCTTTGACTCGCGGTCCCAACCCTTAGACGATCTTAGCCTGTGCTGGAGCACAGGGCGTTACACGCGACCTGGTAGGGCGGCGACGAGAGGGACTGACCCGCGAGTAGGCCAGCTTGAAAGTGCTGGCTGAAGATAGGTGGTGCTGGCCATCTAAGGCTAAATATGAAAGCAGGCAACCGATAGCAAACAAGTACCGTAAGGGAAAGCTGAAAAGCACCTCGTTGAGGAGTTAAAAGAGCATGAAATCCGCCCAATGAGAAC	309	29212	103.2	5.8S_and_26S	0
ATCM03033894.1	1419	1569	-	CATACCTGGCCGGGGGAAGTCGGTGATCAAGACGGCCGAGTCCCTAGTTGGGGAACCTCTCCTGCACTTGAGAGGGGCTCCTTCTATGATTGCCTTCGGGTAACTCAACGGCATAATTTGTGACAGCGTGGGGTGCGCTTGTCGCGCCCTG	223	15296	101.3	U1	1
ATCM03030687.1	4	502	+	CGAGTCAAAGACTTACAGCACACAGGCTAAGATCCTGGAGCACAGGGCGTTACACGCGACCTGGTAGGGCGGCGACGAGAGGGACTGACCCGCGAGTAGGCCAGCTTGAAAGTGCTGGCTGAAGATAGGTGGTGCTGGCCATCTAAGGCTAAATATGAAAGCAGGCAACCGATAGCAAACAAGTACCGTAAGGGAAAGCTGAAAAGCACCTCGTTGAGGAGTTAAAAGAGCATGAAATCCGCCCAATGAGAACGGTAAATCTATACGGCTCGTCGAAAGGCGCTGGGCGGGGTTCGTCCCCTGCCATACGTCCCCTGCCATACGGCGCTGAGTACGGCACAGCTGCGGCTGAGGCGACGCTGGGAAAGGTGACCTAACGGCCAATCTCGCTTACGGGCG…	318	48724	97.6	5.8S_and_26S	14
ATCM03005512.1	7239	7301	-	ACCAGACTCTCAGGCTTGGATTGGGGTTTGAGCATGTCATGTTAGGTCCTGAAAAACAACAAG	162	6052	96.1	5.8S_and_26S	7
ATCM03008683.1	579	678	-	CTAGCGTCAGTGGTATAGTGGCAGCATGCGAGCCTTCCACTTTCAGAACTGAAGACAGCTTGCGACCCGGGTTCGATTCCCGGCTGACGCAATATTTTTG	282	9318	93.2	tRNA-Gly1	0
ATCM03033976.1	4	106	-	TAGCGCGGCTTTCTCGGCAGATCGAATTATTCTTTCGCCTTTTACTAAAGAATACCGTGTCGGGGATGCATATTTGCGTCTTTTGATCGAATTTTTTGCGGCC	207	9273	90.0	U5	0
ATCM03018177.1	1312	1421	+	GCGGCTTTCTCGGCAGATCGAATTATTCTTTCGCCTTTTACTAAAGAATACCGTGTCGGGGATGCATATTTGCGTCTTTTGATCGAATTTTTTGCGGCCATTCTTTATGA	207	9812	89.2	U5	1
ATCM03030676.1	4	64	+	ACGTCGGTCAATCGTGCCCTGGGCTGTCTCCCCCCCGGGGGAGTCACAGGGTCGTCAGCGG	153	5235	85.8	18S	0
ATCM03008112.1	1540	1599	+	TGTTGTGGGGGGTGTTAATTTGTGACGCGCATGAATGGATTAATGAGATTCCCACGACCC	203	5131	85.5	26S	0
ATCM03080848.1	577	694	+	TAGCGCGGCTTTCTCGGCAGATCGAATTATTCTTTCGCCTTTTACTAAAGAATACCGTGTCGGGGATGCATATTTGCGTCTTTTGATCGAATTTTTTGCGGCCATTCTTTATGAGTGG	207	9893	83.8	U5	1
ATCM03100383.1	223	340	+	TAGCGCGGCTTTCTCGGCAGATCGAATTATTCTTTCGCCTTTTACTAAAGAATACCGTGTCGGGGATGCATATTTGCGTCTTTTGATCGAATTTTTTGCGGCCATTCTTTATGAGTGG	207	9893	83.8	U5	1
ATCM03042251.1	1607	1731	+	TAGGTAGCGCGGCTTTCTCGGCAGATCGAATTATTCTTTCGCCTTTTACTAAAGAATACCGTGTCGGGGATGCATATTTGCGTCTTTTGATCGAATTTTTTGCGGCCACTCTTTATGAGTGGCTA	207	10438	83.5	U5	0
ATCM03048296.1	3524	3675	-	CATACCTGGCCGGGGGAAGTCGGTGATCAAGACGGCCGAGTCCCTAGTTGGGGTACCTCTCCTGCACTTGAGAGGGGCCCCTTCTATGATTGCCTTCGGGTAACTCAACGGCATAATTTGTGATAGCGTGGGGTGCGCTTGTCGCGCCCTGC	264	12633	83.1	U1	0
ATCM03040647.1	198	349	-	CATACCTGGCCGGGGGAAGTCGGTGATCAAGACGGCCGAGTCCCTAGTTGGGGAACCTCTCCTGCACTTGAGAGGGGCTCCTTCTATGATTGCCTTCGGGTAACTCAACGGCATAATTTGTGATAGCGTGGGGTGCGCTTGTCGCGCCCTGC	162	12621	83.0	U1	0
ATCM03040648.1	1190	1341	-	CATACCTGGCCGGGGGAAGTCGGTGATCAAGACGGCCGAGTCCCTAGTTGGGGAACCTCTCCTGCACTTGAGAGGGGCTCCTTCTATGATTGCCTTCGGGTAACTCAACGGCATAATTTGTGATAGCGTGGGGTGCGCTTGTCGCGCCCTGC	162	12621	83.0	U1	0
ATCM03007857.1	2295	2412	-	TAGCGCGGCTTTCTCGGCAGATCGAATTATTCTTTCGCCTTTTACTAAAGAATACCGTGTCGGGGATGCATATTTGCGTCTTTTGATCGAATTTTTTGCGGCCATTCTATACGAGTGG	207	9572	81.1	U5	3
ATCM03011278.1	109	233	+	GCGGCTTTCTCGGCAGATCGAATTATTCTTTCGCCTTTTACTAAAGAATACCGTGTCGGGGATGCATATTTGCGTCTTTTGATCGAATTTTTTGCGGCCATTCTTTACGAGTGGCTATCCCAATA	207	10078	80.6	U5	2
ATCM03030684.1	259	623	-	AAGTCGTCGGGTCCGACCACTGACGGCGTCGGGAAATCGGCTCCAACACGGTAGTCTTTTAATTTTGGAAAGTACTGGCCCGTTTTTTTTGTCCTACCGCTACATGGGTCGATTGGATCGTAGGTGGATCGAAAGGAGTATGGCAAACCCCACGTCAAAATGGTTATCCGCCGTTAAGCGTTCCCCTAATACCAAACCGAGTCGATAAAGGACCCATGATGGGACTCTACTCGTTTCCAGCAGTTCCCTCGCAACCCTACTAACGATAGGACACAACGTAGTTTAATCGAGGTTGGCCAATGAAGGCACCGCCAAGACAATAATACGAATCCTCCACGGGTGAAAGGTTATTTCCGCGAAAAAAA	504	28696	78.6	5.8S_and_26S	1
ATCM03049164.1	1687	1850	-	CATACCTGGCCGGGGGAAGTCGGTGATCAAGACGGCCGAGTCCCTAGTTGGGGAACCTCTCCTGCACTTGAGAGGGGCTCCTTCTATGATTGCCTTCGGGTAACTCAACGGCATAATTTGTGATAGCGTGGGGTGCGCTTGTCGCGCCCTGCATTTTTTAGTTC	162	12633	77.0	U1	0
ATCM03068532.1	1248	1418	+	ACAGCACAAAGCATACATACCTGGCCGGGGGAAGTCGGTGATCAAGACGGCCGAGTCCCTAGTTGGGGAACCTCTCCTGCACTTGAGAGGGGCTCCTTCTATGATTGCCTTCGGGTAACTCAACGGCATAATTTGTGACAGCGTGGGGTGCGCTTGTCGCGCCCTGCATTT	136	11853	69.3	U1	3
ATCM03024375.1	415	522	-	GCGCGGCTTTCTCGGCAGATCGAATTATTCTTTCGCCTTTTACTAAAGAATACCGTGTCGGGGATGCATAATTGCGTCTTTTGATCGAATTTTTTGCGGCCATTCTTT	172	6671	61.8	U5	2
ATCM03019089.1	960	1082	-	TGTTAATGGACGCTAAGGAGAAAGCACCTCATCCCGTCCGATCCCACGTGGGATTCCCAGGTGGTCCCCCACCCCAGTACTAACCACGCCTGAAATACAGGGTTAGGTAAAGAGCTGCGCAAA	254	6741	54.8	5S	0
ATCM03130071.1	247	305	+	ATAAAAAAGCGAGGTTGGTGTAGTTGGTTATCACGCCATGGGTTCGATTCCCATACCTC	141	2778	47.1	tRNA-Val2	0
ATCM03030679.1	41	240	+	CGGTGTGTCGAGGCCGATTCAGATATAATTTAAGGTGGATGGAGGCGTATCAACTCGTTGTGTGCTGTGCACCTGCGGGGCGCTTCGAACCGCTTGTCTGCTCGGACAAAACAATGACGGAACCCCTTTGTGTCGGCAAGCGTGAAGCAACGCGCTATCTCTTCTTTCTTTTCCCCGTTGACTTTAACCGGTTCGGCGTG	150	9329	46.6	ribosomal_precursor	0
ATCM03059073.1	1225	1282	+	ATAAAAAAGCGAGGTTGGTGTAGTTGGTTATCACGCCATGGGTTCGATTCCCATACCT	141	2697	46.5	tRNA-Val2	0
ATCM03030664.1	9	407	-	CGATAGGAAAGGAGAACACCGCCGTTAAGTATTATATCTTAAGGTGGATGGAGGCGTATCAACTCGTTGTGTGCTGTGCACCTGCGGGGCGCTTCGAACCGCTTGTCTGCTCGGACAAAACAATGACGGAACCCCTTTGTGTCGGCAAGCGTGAAGCAACGCGCTATCTCTTCTTTCTTTTCCCCGTTGACTTTAACCGGTTCGGCGTGGTTGGGGGAGGTGGGGTAGCGCTTGGATTCTCGTCGCGAAACACGTTCTCGAAAACACCAGTGTAGAGACCTCTCTCCTCCGTGCGATCAGTTGGGCACAACGCAGATTCCGATCCTGTAGTGAGCGTCTGGCGGGTAAACGTGGTTTCGTGACATTCGGCCATTCGAACGGCCGGGAGTCGACAAATTG	150	18097	45.4	ribosomal_precursor	0
ATCM03075556.1	88	177	-	ACTGGAGAAAGCACCTCATCCCGTCCTATCTGAGAAATTAAGCTCCTTCAGGCGTGGTTAGTACTGGGGTGGGTGACCACCTGGGAATCC	143	3863	42.9	5S	3
ATCM03030665.1	294	434	-	GCCTTCGGGCGACCGTGTGCTGTGGTGGGCCGTATCTAGGTACGTTTTTCCACAGCATGTTCTCTGCCGGGCTAACCCCGGTGGGACAAAAACTTTGTTAATCCAAGCCATAAACACTCGTATACCCCTAAAAGGGACCCG	95	6019	42.7	ribosomal_precursor	0
ATCM03026272.1	833	936	+	CTCACTTAGCTCAGTTGGTAGAGCAGCTGACTGTAGTTGGATAGTCATCAGCTGGTCGCCGGTTCGAATCCAGCAGTGAGGATTTTTTTTTTTTTTTTTTTTTT	120	4214	40.5	tRNA-Tyr1	0
ATCM03036142.1	1280	1391	+	AATACCTCCTCACTTAGCTCAGTTGGTAGAGCAGCTGACTGTAGTAGGATAGTCATCAGCTGGTCGCCGGTTCGAATCCAGCAGTGAGGATTTTTTTTTTTTTTTTTTTTTT	129	4484	40.0	tRNA-Tyr1	0
ATCM03030689.1	7	86	+	TGAGGAACCCTCCTCCACTTCGGCCTTCAGAGTGTTGCATATGAATACTTGCTACTACTACCAAGATCTGCTGCCCCGGC	146	3178	39.7	5.8S_and_26S	0
ATCM03084945.1	274	380	-	CAATTTACCCCTCACTTAGCTCAGTTGGTAGAGCAGCTGACTGTAGTTGGATAGTCATCAGCTGGTCGCCGGTTCGAATCCAGCAGTGAGGAATTTTTTTTATTTTA	121	4238	39.6	tRNA-Tyr1	0
ATCM03036645.1	978	1089	+	ACAAATACCTCCTCACTTAGCTCAGTTGGTAGAGCAGCTGACTGTAGTTGGATAGTCATCAGCTGGTCGCCGGTTCGAATCCAGCAGTGAGGAATTTTTGCTTTTTACTTTT	121	4224	37.7	tRNA-Tyr1	0
ATCM03030685.1	317	502	+	CCGTGTAGCAGTTTTCCGCCCCAGCCAAACTCCCCAACATAGATAGTCTGCTACACGCAATTACGTACCGGCATGAAGCCCACAGAGGCCGAGAAGACCGTCTCTGGTTCCCGCGGAAACAGCACTCGCCGGACTCGGAAGCCCAGCTCGTGGTTCCACGGTACTCACCCAGGGGAGCCAACTCGT	631	6535	35.1	26S	0
ATCM03091939.1	1240	1338	+	AGCTTCCGGGAAACCAAAGTCTTTGGGTTCCGGGGGGAGTATGGTTGCAAAGCTGAAACTTAAAGGAATTGACGGAAGGGCACCACCAGGAGTGGAGCC	126	3389	34.2	18S	0
ATCM03015127.1	92	128	+	CTTGCGACCCGGGTTCGATTCCCGGCTGACGCAATGT	52	1252	33.8	tRNA-Gly1	0
ATCM03026808.1	572	724	-	CATACCTGGCCGGGGGAAGTCGGTGATCAAGACGGCCGAGTCCCTAGTTGGGGTACCTCTCCTGCACTTGAGAGGGGCCCCTTCTATGATTGCCTTCGGGCAACTCAACGGCATAATTTGTGATAGCGTGGGGTGCGCTTGTCGCGCCCTGCA	107	4869	31.8	U1	1
ATCM03086410.1	658	696	-	CTTGCGACCCGGGTTCGATTCCCGGCTGACGCAATTGTT	51	1232	31.6	tRNA-Gly1	0
ATCM03071220.1	7483	7638	-	TACGTTCGCAAGAGTGAAACTTAAAGAAATTGACGGAATGGCACCACAAGACGTGGAGCGTGCGGTTTAATTTGACTCAACACGGGGAACTTTACCAGATCCGGACAGGATGAGGATTGACAGATTGAGTGTTCTTTCTCGATTCCCTGAATGGTG	109	4820	30.9	18S	0
ATCM03071220.1	2794	2981	-	GTGTATATCGCAAACTGATTTCTGCCCAGTGCTCTGAATGTCAACGTGACGAGATTCACCGACGCGCGGGTAAACGGCGGGAGTAACTATGACTCTCTTAAGGTAGCCAAATGCCTCGTCTTCCAATTAGAGACGCGCATGAATGGATTAATGAGATTCCCTCTGTCCCGAGTTACTATCTAGCGAAA	121	5705	30.3	26S	0
ATCM03071220.1	2066	2241	-	TACGAATCGAGACTGCGAAAGCAAGGCCAGCGATCCTTTGCGAAGAATAGGAAATATGAACAAATCATACCAGAGGTGTCAGAATAATTACCACAGGGATAACTGGCTTGTGGCGGCCAAGCGTTCATAGCGACGTCGCTTTTTGATCCTTCGATGTCGGCTCTTCCTAACCTAGC	90	5246	29.8	26S	0
ATCM03030678.1	147	297	+	TAGTAGTAGCAAGTATTCAAACGGCTCTAAATGTGGCGGGTTGAGGCGTGCCTTTGTAAGACCAGCTTTGCACGCGTACCGCTCACGACTTGAGCCGGAGGCTATCGTGGTCCAGTCTTGGTAGTAGTAGCAAGTATTCAAACGGCTCTAA	77	4448	29.5	26S	0
ATCM03063896.1	4	209	+	GCGGGTGCCAGCCCACGCTTGAGGTGAGAGAAAAGTTACCACAGGGATTGATACACACACACACAACGGTAACTAAAACGTTAACGAGTAACTATGACGGAACGAATCGCGTAACAGCGACGTTCCTATCTTTAAACGGGGTCCCATTAAAAGTCATCGGCACTGCAACGCGGTCAAACGGTTAAGAGCGCAGGTTCACCTGACCG	125	5873	28.5	26S	0
ATCM03030665.1	8	189	-	GGGGAAGCCTTCGTAGCTAGCAGAACCCCGTTGCTAAAATTTACTCTTCCCCGGTCGGATTATCTTACCGAGCCCCTCGGGCGACGTTCGAGCCAACCGGTGTGTCGAGGCCGATTCAGATATAATTTAAGGTGGATGGAGGCGTATCAACTCGTTGTGTGCTGTGCACCTGCGGGGCGCTT	62	4887	26.9	ribosomal_precursor	0
ATCM03033894.1	284	435	-	CATACCTGGCCGGGGGAAGTCGGTGGTCAAGATGGCTGAATCCCTAGTCGGGGAACCTCTCCTGCACTTGAGAGGGGCTCCTTCTATGATTGCCTTCGGGTAACTCAACGGCATAATTTGTGATAGCGTGGGGTGCGCTTGTCGCGCCCTGC	94	3393	22.3	U1	5
ATCM03030677.1	5	82	+	GAGTCTATGGGTTCTGGGGGATCCATGGTCGCAAGGCTGAAACTTAAAGGAATTGCCGTGAGTCAAATTAAGCCGCAG	114	1662	21.3	18S	0
ATCM03091939.1	1043	1199	+	GCATTCGTATTGCGCCGCTAGAGGTGAAATTCTTGGACCGGCGCAAGACGGACCAGAGCGAAAGCATTTGCCAAGAATGTTTTCATTAATCAAGAACGAAAGTCGGAGGTTCGAAGACGATCAGATACCGTCGTAGTTCCGACCATAAACGATGCCG	64	2334	14.9	18S	0
ATCM03075949.1	2101	2189	-	ATAAGCATACACATTACAAATAAAAGTAACCAAACACATCAACGAAATGCCAATACCAAGCCAAGCTTCAAATCCTAAATGACTTTAGA	70	1209	13.6	mitochondrion	0
ATCM03091939.1	509	796	+	GGGTGACGGGGAATCAGGGTTCGATTCCGGAGAGGGAGCCTGAGAAACGGCTACCACATCCAAGGAAGGCAGCAGGCGCGCAAATTACCCACTCCCGACCCGGGGAGGTAGTGACGAAAAATAACAATACAGGACTCTTTCGAGGCCCTGTAATTGGAATGAGTCCACTTTAAATCCTTTAACGAGGATCCATTGGAGGGCAAGTCTGGTGCCAGCAGCCGCGGTAATTCCAGCTCCAATAGCGTATATTAAAGTTGCTGCAGTTAAAAAGCTCGTAGTTGGATCTTG	53	3398	11.8	18S	0
ATCM03030685.1	909	1107	+	TCTTTTCCCAAACGATCCATATGCCGATGGCGACGCACCTGGATGCTGAGACGGTTCAAAGGGGGCGGAGGAACCACGGTTCCGGTAGGTACCAAGCGTTCCCTGGCAACACCGGGGCGTGGAGCTGGTCCTCGTGTCGACTCGTTTCTTTTAACCACGCCAACCTTTTTCTCTCCAGTACTTCACGACCTTAACGGGG	146	2110	10.6	26S	3

## Sheet: Novel RNAs
Contig	from	to	strand	sequence	max coverage	total coverage	average coverage	gene	mismatches	annotation
ATCM03063988.1	259	348	+	AGAAGCTCGGATGGTGTAGTTGGTTATCACATGTGCTTTACACGCATAGGGTCGTGGGTTCGATTCCCACTCCGAGTATCTCTTTTTTTA	4417	124903	1387.8	tRNA-Val3	0	tRNA-Val
ATCM03032954.1	4690	4761	+	TTCTTTTCACAATAATTGGGGGTGTAGCTCAATCGGTAGAGTATTTCGTTCGCATCGATAGGGTAAGGGGAT	1300	33321	462.8	tRNA-Ala5	0	tRNA-Ala
ATCM03070590.1	974	1051	+	ATAAAATTGGGGGTGTAGCTCAATCGGTAGAGTATTTCGTTCGCATCGATAGGGTAAGGGGATCGAAACCCCTCTCCT	1302	33532	429.9	tRNA-Ala5	0	tRNA-Ala
ATCM03005592.1	1670	1750	+	CACATAAAATTGGGGGTGTAGCTCAATCGGTAGAGTATTTCGTTCGCATCGATAGGGTAAGGGGATCGAAACCCCTCTCCT	1304	33605	414.9	tRNA-Ala5	0	tRNA-Ala
ATCM03012662.1	480	582	-	TGATGTTGTTGTTTTGTTACTTTCATGATGAACAACAAAAATCAAAAGGAGAAGCATACAACCTAATAATCGTGTGGAGTATTTTGGCTGACCATACTCTTTT	757	30185	293.1	Pp_snord30	0	putative box c/d snoRNA 30
ATCM03124626.1	137	239	-	TGATGTTGTTGTTTTGTTACTTTCATGATGAACAACAAAAATCAAAAGGAGAAGCATACAACCTAATAATCGTGTGGAGTATTTTGGCTGACCATACTCTTTT	757	30185	293.1	Pp_snord30	0	putative box c/d snoRNA 30
ATCM03051980.1	976	1280	-	GGGCTGGTAGCGACAGCCTGTAACAGCTAGCAGCTGGACGAAGCACGTGTGAAAGGACAGACTACGCATTAGGAAATTGTAGTTTCCTGTGGGAGCGCCTTCCTGGAATGGTGGGTCAACATAGTGTCGGTCGGGTAGCTGACCGAACCTAGGTTGTTGGAGAGCGGGGGACCGCCCGAGGCTGGAAACAGAGCAGGGAAAACTTGCCGCCTGTCATAGCCAGGGGATAACGCACCTAAGCAGGGCTGCGGTTGCCGGTGTGGAGTAACTGTAATAACCACGTGATTTTTTTAATTATTTTTATT	1012	85193	279.3	Pp_lncrnaA4	0	unknown Physarum polycephalum lncRNA class A variant 4
ATCM03076648.1	4	115	-	CCTTCTCGGCCTTTTGGCTAAGATCAAGTGTAGTATCTGTTCTTATTAGCTTAATATCTAATACGGTGCCCACGGGTGCCGATCGATATTAAACTTATTTTTCGTGGGGGAC	669	30446	271.8	U2_snRNA2	0	U2 snRNA
ATCM03013714.1	796	992	-	CCTTCTCGGCCTTTTGGCTAAGATCAAGTGTAGTATCTGTTCTTATTAGCTTAATATCTAATACGGTGCCCACGGGTGCCGATCGATATTAAACTTATTTTTCGTGGGGGACCTGTGGAATTTTGCTCTTGCTTGCAGGAGCACCCTGGTCATGAATTGCCTCGGCGTTGCACTACAGCCTTGAGCGGTTCACCTCA	669	48607	246.7	U2_snRNA1	0	U2 snRNA
ATCM03031389.1	451	647	+	CCTTCTCGGCCTTTTGGCTAAGATCAAGTGTAGTATCTGTTCTTATTAGCTTAATATCTAATACGGTGCCCACGGGTGCCGATCGATATTAAACTTATTTTTCGTGGGGGACCTGTGGAATTTTGCTCTTGCTTGCAGGAGCACCCTGGTCATGAATTGCCTCGGCGTTGCACTACAGCCTTGAGCGGTTCACCTCA	669	48607	246.7	U2_snRNA1	0	U2 snRNA
ATCM03042269.1	189	390	-	CCTTCTCGGCCTTTTGGCTAAGATCAAGTGTAGTATCTGTTCTTATTAGCTTAATATCTAATACGGTGCCCACGGGTGCCGATCGATATTAAACTTATTTTTCGTGGGGGACCTGTGGAATTTTGCTCTTGCTTGCAGGAGCACCCTGGTCATGAATTGCCTCGGCGTTGCACTACAGCCTTGAGCGGTTCACCTCATACCC	669	49652	245.8	U2_snRNA1	0	U2 snRNA
ATCM03042276.1	1441	1642	+	CCTTCTCGGCCTTTTGGCTAAGATCAAGTGTAGTATCTGTTCTTATTAGCTTAATATCTAATACGGTGCCCACGGGTGCCGATCGATATTAAACTTATTTTTCGTGGGGGACCTGTGGAATTTTGCTCTTGCTTGCAGGAGCACCCTGGTCATGAATTGCCTCGGCGTTGCACTACAGCCTTGAGCGGTTCACCTCATACCC	669	48612	240.7	U2_snRNA1	0	U2 snRNA
ATCM03081077.1	736	937	-	CCTTCTCGGCCTTTTGGCTAAGATCAAGTGTAGTATCTGTTCTTATTAGCTTAATATCTAATACGGTGCCCACGGGTGCCGATCGATATTAAACTTATTTTTCGTGGGGGACCTGTGGAATTTTGCTCTTGCTTGCAGGAGCACCCTGGTCATGAATTGCCTCGGCGTTGCACTACAGCCTTGAGCGGTTCACCTCATACCC	669	48612	240.7	U2_snRNA1	0	U2 snRNA
ATCM03064213.1	461	661	+	CCTTCTCGGCCTTTTGGCTAAGATCAAGTGTAGTATCTGTTCTTATTAGCTTAATATCTAATACGGTGCCCACGGGTGCCGATCGATATTAAACTTATTTTTCGTGGGGGACCTGTGGAATTTTGCTCTTGCTTGCAGGAGCACCCTGGTCATGAATTGCCTCGGCGTTGCACTACAGCCTTGAGCGGTTCACCCTATACC	669	48333	240.5	U2_snRNA2	0	U2 snRNA
ATCM03066129.1	2041	2347	-	GGGCTGGGTAGCGACAGCCTGTAACAGCGAGCGCTGGACAAAGCACGTGAGAAAGGGCAGACTCCGCATTTGGTAGCCGTAGTTTCCTGTGGGAGCGCCTTCCTGGAATGGTGGGTCAACATAGTGTCGGTCGGGTAGCTGACCGAACCTAGGTTGTTGGAGAGCGGGGGACCGCCCGAGGCTGGAAACAGAGCAGGGAAAACTTGCCGCCTGTCATAGCCAGGGGATAACGCACCTAAGCAGGGCTGCGGTTGCCGGTGTGGAGTAACTGTAATAACCACGTGATTTTTTTTAAAATTTTTTTTCT	688	72112	234.9	Pp_lncrnaA2	0	unknown Physarum polycephalum lncRNA class A variant 2
ATCM03050410.1	1789	1983	+	CCTTCTCGGCCTTTTGGCTAAGATCAAGTGTAGTATCTGTTCTTATTAGCTTAATATCTAATACGGTGCCTACGGGTGCCGATCGATATTAAACTTATTTTTCGTGGGGGACCTGTGGAATTTTGCTCTTGCTTGCAGGAGCACCCTGGTCATGAATTGCCTCGGCGTTGCACTACAGCCTTGAGTGGTTCACCC	608	43738	224.3	U2_snRNA3	0	U2 snRNA
ATCM03074344.1	3236	3402	-	TGCCGGTTTTACGCTTGTACCTGCACTTTTATGCAGAGTGCTTTGAACAATTCCGGCAAATCAACGAAGAAATGATAAACAAGGAATTTATTGTTTCGGCATCGATTAAAATGCATAGGAGTCACCCCATGCTTATGCAGCCAATCCTCGGTGCTACACTTCCCAAA	820	37434	224.2	Pp_rna1	0	unknown Physarum polycephalum RNA 1
ATCM03087188.1	534	614	-	GAGGCGTTCGTGGTCTAGTGGCATGATGCTCGCCTGCCACGCGGGCGACCCGGGTTCGACTCCCGGCGGACGCACTTTTTT	358	16003	197.6	tRNA-Gly2	0	tRNA-Gly
ATCM03041318.1	264	578	-	CCTATCGTCGGGCTGGGTAGCGCCAGCCTGTAACAGCGAGCGCTGGACCAAGCACGTGAGAAAGGGCAGACTCCTCATTAGGCAGTTGTAGTTTCCTGTGGGAGCGCCTTCCTGGAATGGTGGGTCAACATAGTGTCGGTCGGGTAGCTGACCGAACCTAGGTTGTTGGAGAGCGGGGGACCGCCCGAGGCTGGAAACAGAGCAGGGAAAACTTGCCGCCTGTCATAGCCAGGGGATAACGCACCTAAGCAGGGCTGCAGTTGCCGGTGAGGAGTAACTGTAATAACCACGTGATTTTTTTTTAAAATTTATTTT	686	58733	186.5	Pp_lncrnaA3	0	unknown Physarum polycephalum lncRNA class A variant 3
ATCM03007042.1	200	295	+	CCCTTCATCTTTGTCCCTTTTATATGATGACTCGGAATACTTGCTACTCTTTACGACAACTGCAGAAAACCCACCTACCAAGGTGCTAGCCTGAAT	428	17628	183.6	Pp_snord29	0	putative box c/d snoRNA 29
ATCM03075783.1	972	1043	+	GCGTTCGTGGTCTAGTGGCATGATGCTCGCCTGCCACGCGGGCGACCCGGGTTCGACTCCCGGCGGACGCTA	305	13207	183.4	tRNA-Gly2	0	tRNA-Gly
ATCM03028453.1	1337	1425	+	GCGTTCGTGGTCTAGTGGCATGATGCTCGCCTGCCACGCGGGCGACCCGGGTTCGACTCCCGGCGGACGCACTTTTTTTTTTTTTGTGT	358	16072	180.6	tRNA-Gly2	0	tRNA-Gly
ATCM03074963.1	2695	2786	+	TCACAAAAATAAGCGTTCGTGGTCTAGTGGCATGATGCTCGCCTGCCACGCGGGCGACCCGGGTTCGACTCCCGGCGGACGCACTTTTTTTC	360	16040	174.3	tRNA-Gly2	0	tRNA-Gly
ATCM03065608.1	644	725	-	AGAAAAAAATGGCTCTGTAGCAAAGCGGTTAATGCGTCAGTCTTGTAAACTGAAGGTGCTGGGTTCGACTCCCAGCAGAGCC	543	13979	170.5	tRNA-Thr2	0	tRNA-Thr
ATCM03051980.1	760	820	-	GCGGTTGCCGGTGTGGAGTAACTGTAATAACCACGTGATTTTTTTTTCTTTTTGAAATTTT	248	9530	156.2	Pp_lncrnaA5	0	fragment of unknown Physarum polycephalum lncRNA class A variant 5
ATCM03020971.1	1197	1274	-	CGTTTGTGGTCTAGTGGCATGATGCTCGCCTGCCACGCGGGCGACCCGGGTTCGACTCCCGGCAAACGCACTTTTTTG	380	11868	152.2	tRNA-Gly3	0	tRNA-Gly
ATCM03084564.1	533	583	+	GGCTAAGATCAAGTGTAGTATCTGTTCTTATTAGCTTAATATCTAATACTT	233	7362	144.4	U2_snRNA3	0	U2 snRNA
ATCM03030669.1	72	217	+	GTCGATGTTGGTCGGAGTTTGATCGAAAAACTGAGGCGTCTCGGTAACGGGACGCCGTTGGATGCGTGGAGATCGGGGGCTACTGAAGCAACTGAGGCGGGAACATGCGAGGGCATTGGGGTCATTCCCTCCTCCTTGTAGCGAGG	305	20112	137.8	Pp_rna2	0	unknown Physarum polycephalum RNA 2
ATCM03025576.1	1926	2156	-	CGGACCATACTCTTGGGATCATTTCTGAAGTATGTATTCCATCTTAAACTGAATCTAATTTGGTTTATGGCTTGTCAGGGATGAAGAAACGTGTCCCCCATTCTTGAGCGGGAAAATTGGCCCTCCTGCGCCCTTCGGGGTGCGGGAAAGGCTGTTGATGATCGTCCAATCCAGTGGCACTACGCTCTGGCTTGGGGGGAATGCGGGAGGACCGACCTGCACTTTCTTTTT	438	30048	130.1	Pp_lncrnaB1	0	unknown Physarum polycephalum lncRNA class B variant 1
ATCM03012662.1	284	367	-	AATAGAATTTAAAATGATGAATTACGTACGTTAGACTATGACGAATTTTGATTACAACTCAACCTTTTTACTGACTTTTCTCAC	263	10756	128.0	Pp_snord28	0	putative box c/d snoRNA 28
ATCM03031432.1	317	422	+	GACCCTTCGGGGCATCCGTTAAAATTGGAACGATACAGAGAAGATTAGCATGGCCCCTGCGCAAGGACGACACGCAAAATCGAGAAGTGTAAACCCTTTTTTTTCA	297	13402	126.4	U6_snRNA1	0	U6 snRNA
ATCM03048513.1	1531	1637	+	GACCCTTCGGGGCATCCGTTAAAATTGGAACGATACAGAGAAGATTAGCATGGCCCCTGCGCAAGGACGACACGCAAAATCGAGAAGTGTAAACCCTTTTTTATTTT	297	13485	126.0	U6_snRNA1	0	U6 snRNA
ATCM03059552.1	246	352	-	GACCCTTCGGGGCATCCGTTAAAATTGGAACGATACAGAGAAGATTAGCATGGCCCCTGCGCAAGGACGACACGCAAAATCGAGAAGTGTAAACCCTTTTTTTCTTT	297	13472	125.9	U6_snRNA1	0	U6 snRNA
ATCM03093932.1	304	356	-	TGGCTTAGATCAAGTGTAGTATCTGTTCTTATTAGCTTAATATCTAATACGAC	228	6645	125.4	U2	0	snRNA4 fragment of U2 snRNA
ATCM03070429.1	665	756	+	TAGAATGATTACAAACTTTCGCCCCAGTCATAACAATGATGTTGACACATTGCGAAATCTCTCCAACATAAGAAATGTATGACTATTTTGTG	189	11166	121.4	Pp_rna3	0	unknown Physarum polycephalum RNA 3
ATCM03076200.1	590	701	-	GACCCTTCGGGGCATCCGTTAAAATTGGAACGATACAGAGAAGATTAGCATGGCCCCTGCGCAAGGACGACACGCAAAATCGAGAAGTGTAAACCCTTTTTTTTATTTATTT	297	13573	121.2	U6_snRNA1	0	U6 snRNA
ATCM03037143.1	4585	4673	+	CTTCATTCTCCCTAGATGATTATAAGATCAAGTTAAAGTTTGCCGAACACTGTGAGGAACAACAAAATCTAAGCTACTACTAGATGACG	235	10624	119.4	Pp_rna4	0	unknown Physarum polycephalum RNA 4
ATCM03012978.1	227	339	+	GACCCTTCGGGGCATCCGTTAAAATTGGAACGATACAGAGAAGATTAGCATGGCCCCTGCGCAAGGACGACACGCAAAATCGAGAAGTGTAAACCCTTTTTTTTTATTTGTTA	297	13486	119.3	U6_snRNA1	0	U6 snRNA
ATCM03072607.1	3046	3159	+	GACCCTTCGGGGCATCCGTTAAAATTGGAACGATACAGAGAAGATTAGCATGGCCCCTGCGCAAGGACGACACGCAAAATCGAGAAGTGTAAACCCTTTTTTTTTAATGTGAAT	297	13511	118.5	U6_snRNA1	0	U6 snRNA
ATCM03041299.1	302	388	-	CATTCGTGTTTCTTTTGTGATGAATGAATTATCTACTGAAAATATGAACCAAAGTGATTCTAACATGCGAGATTTCTGATAAAAGAA	246	10186	117.1	Pp_snord27	0	putative box c/d snoRNA 27
ATCM03008886.1	1023	1127	-	TTATGTTTTGTTTCACGTGATGAATTTTGTTAATGTACGTTAGAACTTACGACTATGCTGCGACTCTTCCATTTACTTCTGATTCATAAATCTCTATTGTATTAT	287	12175	116.0	Pp_snord26	0	putative box c/d snoRNA 26
ATCM03037393.1	4140	4255	-	GACCCTTCGGGGCATCCGTTAAAATTGGAACGATACAGAGAAGATTAGCATGGCCCCTGCGCAAGGACGACACGCAAAATCGAGAAGTGTAAACCCTTTTTTTTTTAATGCTGATT	297	13421	115.7	U6_snRNA1	0	U6 snRNA
ATCM03038155.1	1555	1673	-	GACCCTTCGGGGCATCCGTTAAAATTGGAACGATACAGAGAAGATTAGCATGGCCCCTGCGCAAGGACGACACGCAAAATCGAGAAGTGTAAACCCTTTTTTTTAAAATTTTTATTTAT	297	13618	114.4	U6_snRNA1	0	U6 snRNA
ATCM03009836.1	722	841	+	GACCCTTCGGGGCATCCGTTAAAATTGGAACGATACAGAGAAGATTAGCATGGCCCCTGCGCAAGGACGACACGCAAAATCGAGAAGTGTAAACCCTTTTTTTTAATATTTTAATTTTTT	297	13470	112.2	U6_snRNA1	0	U6 snRNA
ATCM03046344.1	614	697	-	ACGGGTAGTGAAGCGGTCAAACACGGGGCACTCAAGATGCTCTCCCTCGGGTTCATGGGTTCGAGTCCCATCCCGTGCAACTAA	195	9177	109.2	tRNA-Leu6	0	tRNA-Leu
ATCM03008886.1	855	935	-	TTAGAGGGATGACACCTTATTCATGGACTTTGGAGCAATCGTACATGTGCTAAAAAAAATTCTACTCGTTTAACTGATTCC	183	8632	106.6	Pp_rna5	0	unknown Physarum polycephalum RNA 5
ATCM03018018.1	461	568	-	TTCCATTTACGTGATGACAAAACATTAGAACTCTTATCCTCTTCTGTAAAGTTTTTGAAGAAAAACCTAGGATTCGACTGAGCTCTCTTTTATGAAATACATATTTAG	225	11083	102.6	Pp_snord25	0	putative box c/d snoRNA 25
ATCM03046631.1	1618	1707	-	AAAAGCACGGGTAGTGAAGCGGTCAAACACGGGGCACTCAAGATGCTCTCCCTCGGGTTCATGGGTTCGAGTCCCATCCCGTGCAATCAT	194	9208	102.3	tRNA-Leu6	0	tRNA-Leu
ATCM03064248.1	350	495	-	TTAATATCTAATACGGTGCCCACGGGTGCCGATCGATATTAAACTTATTTTTCGTGGGGGACCTGTGGAATTTTGCTCTTGCTTGCAGGAGCGCCCTGGTCATGAATTGCCTTGGCGTTGCACTACAGCCTTGAGTGGTTCACCTC	376	14935	102.3	U2_snRNA5	0	fragment of U2 snRNA
ATCM03049335.1	701	792	+	GTCGGAGTGGCTCAGTCGGCAGAGCGTGGGTCTCATAATCCCAAGGTCGTGAGTTCGATTCTCACCTTCGACAACTTTCTTTTTTTTTTTTT	180	9275	100.8	tRNA-Met1	0	tRNA-Met
ATCM03049699.1	2981	3065	+	TACTTTTTATAGTGATGATAACAAAATTAACATGACTGATCTGTGCTGAAATATAATGTAGATCAACCCTCCTGACCTTTTAAAA	205	8480	99.8	Pp_snord24	0	putative box c/d snoRNA 24
ATCM03057630.1	1480	1571	-	GTCGGAGTGGCTCAGTCGGCAGAGCGTGGGTCTCATAATCCCAAGGTCGTGAGTTCGATTCTCACCTTCGACAACCTTTTTTGTTTATTTAT	177	9184	99.8	tRNA-Met1	0	tRNA-Met
ATCM03047105.1	232	340	+	GGCATTCCGTTAAAATTGGAACGATACAGAGAAGATTAGCATGGCCCCTGCGCAAGGACGACACGCAAAATCGAGAAGTGTAAACCCTTTTTTTTTATTTATTAAATAT	235	10868	99.7	U6_snRNA2	0	U6 snRNA
ATCM03132152.1	178	261	+	AGGCTTCATAGCTTAGTCGGCAGAGCGCCACCCTAGTAAGGTGGAGGTCATGGGTTCAATTCCCATTGAAGCCTTTTCCTTTTT	224	8367	99.6	tRNA-Thr3	0	tRNA-Thr
ATCM03005564.1	1568	1680	+	TTTTATTCACATAAAAAAGTGTTGGTAGCGAAGTGGTTAAACGTGCTAGTTTCAGGTACTAGTCCCTCGGGTTCGTGGGTTCAAATCCCACCCAGCACAATTTTTTTTTTTTT	189	11120	98.4	tRNA-Leu7	0	tRNA-Leu
ATCM03049701.1	468	548	+	TTATCGTGATGATAACAAAATTAACATGACTGATCTGTGCTGAAATATAATGTAGATCAACCCTCCTGAGCTTATATTTGT	202	7935	98.0	Pp_snord23	0	putative box c/d snoRNA 23
ATCM03034755.1	238	290	-	TGGCTTAGATCAAGTGTAGTATCTGTTCTTATTAGCTTAATATCTAATACGGC	172	5138	96.9	U2	0	snRNA4 fragment of U2 snRNA
ATCM03038155.1	1937	2028	-	AAAAAGTGTTGGTAGCGAAGTGGTTAAACGTGCTAGTTTCAGGTACTAGTCCCTCGGGTTCGTGGGTTCAAATCCCACCCAGCACTTTTTTT	183	8705	94.6	tRNA-Leu7	0	tRNA-Leu
ATCM03075949.1	142	201	-	AATTTAGTTAATTTGATTTTATAATAGATGGATGTTTAGTTACCTTCTAATGCAATTATT	261	5585	93.1	Pp_rna7	0	unknown Physarum polycephalum RNA 7
ATCM03059553.1	315	414	-	AATACGCACGGGTAGTGAAGCGGTCAAACACGGGGCACTCAAGATGCTCTCCCTCGGGTTCATGGGTTCGAGTCCCATCCCGTGCAATTCTTTTTTTTTC	193	9175	91.8	tRNA-Leu6	0	tRNA-Leu
ATCM03082274.1	1256	1340	+	TAATTTACGTGATGATATAAATCGTATGCTAAATGGAATTACCGTCTGAATCTTTTGAGGATAAACCGGGTTTCTGAATTATAAA	161	7796	91.7	Pp_snord22	0	putative box c/d snoRNA 22
ATCM03001309.1	2265	2338	+	GGCTTCATAGCTTAGTCGGCAGAGCGCCACCCTAGTAAGGTGGAGGTCATGGGTTCAATTCCCATTGAAGCCTT	192	6771	91.5	tRNA-Thr3	0	tRNA-Thr
ATCM03104423.1	169	243	-	GGCTTCATAGCTTAGTCGGCAGAGCGCCACCCTAGTAAGGTGGAGGTCATGGGTTCAATTCCCATTGAAGCCTTT	193	6809	90.8	tRNA-Thr3	0	tRNA-Thr
ATCM03113874.1	80	159	-	TTGGGCATATAGTTCAGTGGAAGAACGCTTGACTACGAATCAAGAGGTCGCAGGTTCGATACCTGCTATGCTCGAATTAC	238	7244	90.5	tRNA-Arg2	0	tRNA-Arg
ATCM03028566.1	1525	1641	-	GTTTCCACATAACAATCACTGATCCACACTTCCATTGTGATGTCAGTACACTCTTTTAAATTGTAACTTCGGTTATAATTCTGTGGATAAAGCAAAGTGCGGCTCCTTTAGGTCCAC	197	10374	88.7	Pp_rna6	0	unknown Physarum polycephalum RNA 6
ATCM03034149.1	950	1039	-	CAATAACACCTTTTTATGATGATTTACAAAGTCGTTTTTCGGGGCATAACGCAATTGATGATACTTTCTAACATTCTTACTGATTATTTG	181	7842	87.1	Pp_snord21	0	putative box c/d snoRNA 21
ATCM03042506.1	2281	2348	-	CGTTTGTGGTCTAGTGGCATGATGCTCGCCTGCCACGCGGGCGACCCGGGTTCGACTCCCGGCAAACG	190	5924	87.1	tRNA-Gly3	0	tRNA-Gly
ATCM03017554.1	1101	1175	-	AAAAAGGGCATATAGTTCAGTGGAAGAACGCTTGACTACGAATCAAGAGGTCCCAGGTTCGAAACCTGGTATGCT	234	6526	87.0	tRNA-Arg3	0	tRNA-Arg
ATCM03034149.1	676	768	-	GGGTTGGTATAAGGATGATACAAATAACAAAAACTAAACGACTTGATTGGCTGATCGTAATTGATGAGTCTCCCTTCTGATTTTCACACTTTT	152	7959	85.6	Pp_rna8	0	unknown Physarum polycephalum RNA 8
ATCM03040700.1	559	635	-	AAAAAAAGGGCATATAGTTCAGTGGAAGAACGCTTGACTACGAATCAAGAGGTCCCAGGTTCGAAACCTGGTATGCT	234	6550	85.1	tRNA-Arg3	0	tRNA-Arg
ATCM03026697.1	1867	1919	+	CCGGCTAAGATCAAGTGTAGTATCTGTTCTTATTAGCTTAATATCTAATACTT	137	4500	84.9	U2_snRNA3	0	U2 snRNA
ATCM03043595.1	1356	1516	+	CCCCAGCACTTATATTAATCCCACGTATCATCCCTCCATGGATGTATGTGGTTCAGAAGGTGCTCATAGCAAAATGCATACTCTTAGAACCCGAAGCATATTTTTATTAGGTTTTGGGCGTAGGATGTGTGCAACATATTAATAATTAAATTAATTAATTA	164	13546	84.1	Pp_rna9	0	unknown Physarum polycephalum RNA 9
ATCM03087287.1	142	219	-	CAAAAAAAGGGCATATAGTTCAGTGGAAGAACGCTTGACTACGAATCAAGAGGTCCCAGGTTCGAAACCTGGTATGCT	234	6529	83.7	tRNA-Arg3	0	tRNA-Arg
ATCM03006740.1	283	364	-	GGCTTCATAGCTTAGTCGGCAGAGCGCCACCCTAGTAAGGTGGAGGTCATGGGTTCAATTCCCATTGAAGCCTGCTTTTTTT	192	6802	83.0	tRNA-Thr3	0	tRNA-Thr
ATCM03011248.1	152	219	-	CGTTTGTGGTCTAGTGGCATGATGCTCGCCTGCCACGCGGGCGACCCGGGTTCGACTCCCGGCAAACG	186	5624	82.7	tRNA-Gly3	0	tRNA-Gly
ATCM03070717.1	409	491	-	GGCTTCATAGCTTAGTCGGCAGAGCGCCACCCTAGTAAGGTGGAGGTCATGGGTTCAATTCCCATTGAAGCCTTTGCTTTTTT	192	6793	81.8	tRNA-Thr3	0	tRNA-Thr
ATCM03000991.1	887	969	+	GGCTTCATAGCTTAGTCGGCAGAGCGCCACCCTAGTAAGGTGGAGGTCATGGGTTCAATTCCCATTGAAGCCTGTTTTTTTTT	191	6738	81.2	tRNA-Thr3	0	tRNA-Thr
ATCM03033147.1	4187	4239	+	AAGGCTGTTGATGATCGTCCAATCCAGTGGCACTATGCTCTGGCTTGGGGGGA	175	4251	80.2	Pp_lncrnaB2	0	fragment of unknown Physarum polycephalum lncRNA class B variant 2
ATCM03095991.1	257	307	+	CAGGATGCTCGCCTGCCACGCGGGCGACCCGGGTTCGACTCCCGGCAAACG	147	4079	80.0	tRNA-Gly4	0	tRNA-Gly
ATCM03085879.1	514	585	-	TCATGATGATCCCAAATATACGATGACGAGACTTAACTTCAGTGCAGATCTTTTACACTCTGATTTTATTAT	156	5719	79.4	Pp_snord20	0	putative box c/d snoRNA 20
ATCM03049697.1	8238	8337	+	ATTTTTGTCTTGTATCGTGATGACAAAAACCAATTTAGTCTTCTTTTCCCGGATGAATCGGATGATTCGACATAAACTATCTGAACCATTGTTACGTTCG	152	7372	73.7	Pp_snord19	0	putative box c/d snoRNA 19
ATCM03024503.1	1459	1548	+	CTGGTAAAACAACAATAAAAGGGCATATAGTTCAGTGGAAGAACGCTTGACTACGAATCAAGAGGTCCCAGGTTCGAAACCTGGTATGCT	235	6568	73.0	tRNA-Arg3	0	tRNA-Arg
ATCM03098908.1	200	290	+	AAGACACCTTAGGTAAGTGGTTAAGCCGACTGACTAGAAATCAGTTCCTTTCGGGGGCGCAGGTTCAAATCCTGCAGGTGTCGATCTTTTT	142	6364	69.9	tRNA-Ser3	0	tRNA-Ser
ATCM03077500.1	2372	2464	+	AACATGACACCTTAGGTAAGTGGTTAAGCCGACTGACTAGAAATCAGTTCCTTTCGGGGGCGCAGGTTCAAATCCTGCAGGTGTCGATTTTTT	141	6421	69.0	tRNA-Ser3	0	tRNA-Ser
ATCM03064912.1	1529	1619	+	TAAAAAATCATAAAAAAGCCCTTATAGCTCAGTTGGAATGAGCGCAAGACTGAAGATCTTGAGGTCGCTGGTTCGATCCCGGCTGAGGGCT	266	6062	66.6	tRNA-Phe1	0	tRNA-Phe
ATCM03049975.1	850	1081	+	TTTGGACCATACTCTTGGGATCATTTCTGAAGTATGTACTCCATCTTAAACTGAATCTAATTTGGTTTATGGCTTGTCAGGGATGACGAAACGTGTCCCCCATTCTTGAGCGGGAAAATTGGCCCTCTTGCGCCCTTCGGGGTGCGGGAACGGCTGTTGATGATCGTCCAATCCAGTGGCACTACGCTCTGGCTTGGGGGGAATGCGGGAGGACAGACCTGCACTTTCTTTC	259	15324	66.1	Pp_lncrnaB3	0	unknown Physarum polycephalum lncRNA class B variant 3
ATCM03043243.1	632	778	-	GCCCAAACTCTCGCGGGAAGGGTTTTTTACATGCCTTTCCTCAACAACTTACTGAATTCTACGGGCCACAGAACCAAGGTCCTTTAGCTCTGCGCAAGTTTCCCTCTTGCGTGGACGTCGCAGTACCTTACATTCCAATACACTAAT	117	9665	65.7	Pp_rna10	0	unknown Physarum polycephalum RNA 10
ATCM03025021.1	24	119	-	AAAAAGACACCTTAGGTAAGTGGTTAAGCCGACTGACTAGAAATCAGTTCCTTTCGGGGGCGCAGGTTCAAATCCTGCAGGTGTCGTATTTTTTTT	140	6260	65.2	tRNA-Ser3	0	tRNA-Ser
ATCM03078682.1	2613	2715	-	ATATTTTTATGATGATCCCAGTCTCAGCCAATATGACTGTAATTGATTACAAAACACTAACAAACAACATAGAACAAACTTCTGATCTTTCACACTTAACATC	153	6555	63.6	Pp_snord18	0	putative box c/d snoRNA 18
ATCM03046072.1	741	817	-	TTTTTATGATGACGCAACATAATTGAATACCTCTGATATTTTGGCATTTATAAGTTTCAGCCTTGTCTGATATCATA	119	4845	62.9	Pp_snord17	0	putative box c/d snoRNA 17
ATCM03015824.1	540	586	+	ACCTCCTCACTTAGCTCAGTTGGTAGAGCAGCTGACTGTAGTTGGAT	121	2948	62.7	tRNA-Tyr1	0	tRNA-Tyr
ATCM03078682.1	3103	3185	-	TTTTTTATATGATGACATTTTTTTCTCAAAATAAGTGAGCGCATACTGATCGTTATTTTACTTCCTTAGAAGTCTGATGAACG	135	5191	62.5	Pp_snord16	0	putative box c/d snoRNA 16
ATCM03056046.1	656	736	-	GTCGGAGTGGCTCAGTCGGCAGAGCGTGGGTCTCATAATCCCAAGGTCGTGAGTTCGATTCTCACCTTCGACTAACCTTTT	108	4891	60.4	tRNA-Met1	0	tRNA-Met
ATCM03013300.1	3454	3559	+	TCATCACAAAAACATGACACCTTAGGTAAGTGGTTAAGCCGACTGACTAGAAATCAGTTCCTTTCGGGGGCGCAGGTTCAAATCCTGCAGGTGTCGTTTTTTTTTT	139	6344	59.8	tRNA-Ser3	0	tRNA-Ser
ATCM03085395.1	634	745	+	TAGCACCGGTAACCCAACAGTAGGGCGTCCGTCTTGCCTTCGGGCAAACCTTTAGCAAACCCAATCCGGATTGATGGAGGTGCAAGTCCTCCTCGGTGCTACTCTTTTTTTA	136	6222	55.6	Pp_rnaA1	0	unknown Physarum polycephalum RNA class A variant 1
ATCM03005299.1	656	747	-	AATGACAACGTGGCGGAGTGGTTAACGCGGCGCCCTGCTAAGGCGTTTCCTTCGGGAGCGTGAGTTCGAATCTCATCGTTGTCGGCTATTTC	156	5064	55.0	tRNA-Ser4	0	tRNA-Ser
ATCM03081245.1	2880	2977	+	GACGACGTGGCGGAGTGGTTAACGCGGCGCCCTGCTAAGGCGTTTCCTTCGGGAGCGTGAGTTCGAATCTCATCGTCGTCGGTTTTTTTTTTTTTTTT	189	5300	54.1	tRNA-Ser5	0	tRNA-Ser
ATCM03074762.1	459	551	+	AGAAAGACAACGTGGCGGAGTGGTTAACGCGGCGCCCTGCTAAGGCGTTTCCTTCGGGAGCGTGAGTTCGAATCTCATCGTTGTCGACTTTTT	150	4870	52.4	tRNA-Ser4	0	tRNA-Ser
ATCM03014815.1	2778	2873	+	AGAAAGACAACGTGGCGGAGTGGTTAACGCGGCGCCCTGCTAAGGCGTTTCCTTCGGGAGCGTGAGTTCGAATCTCATCGTTGTCGTCCCTTTTCC	151	4949	51.6	tRNA-Ser4	0	tRNA-Ser
ATCM03085395.1	1031	1145	+	GCACCGATAGCCCAGAAGTAGGGCATCCGTCTTGCCTTCAGGCAAAACCTAATGCAAAACCCCAATCCGGATTGATGGAGGTGCAAGTCCTCCTCGGTGCTGTTTTTTTTTTTTT	137	5917	51.5	Pp_rnaA3	0	unknown Physarum polycephalum RNA class A variant 3
ATCM03078916.1	1471	1550	+	TTGTGGGATGATAATTACTCAGAGCACTGGACGCAGAAAAAAAAAGTGTTGAGAATATGAAATTATTTCTGATATATTAT	106	4079	51.0	Pp_rna11	0	unknown Physarum polycephalum RNA 11
ATCM03057336.1	2124	2256	+	ATACTTTCGCAGCACCGACTCGCCCAACAGTAGGGCATCCGTCTTGCCTTCGGGCAGCCCAAATCCTTTGAATTCTCTCAATCCGGATTGATGGAGGTGCAAATCCTTCTCGGTGCTGCTTTTTATTTTTTAT	105	6693	50.3	Pp_rnaA2	0	unknown Physarum polycephalum RNA class A variant 2
ATCM03030670.1	308	390	+	ACATGGAGATCGGGGGCTACTGAAGCAACTGAGGCGGGAACATGCGAGGGCATTGGGGTCATTCCCTCCTCCTTGTAGCGAGG	175	4165	50.2	Pp_rna2	0	unknown Physarum polycephalum RNA 2
ATCM03049697.1	7587	7723	+	CCTCTTCGCCAAATATACATGCGGATCCGTCGTTTCATGTAGGATCCGCGCCAGTGTTTGGCAAAAGTACGATTTACACAGGTGACGAAATCTGGTTGTACCTTTTATGTACATCTGGACTATGATCTTGGTACATT	77	6850	50.0	Pp_rnaC1	0	unknown Physarum polycephalum RNA class C variant 1
ATCM03028557.1	246	313	-	GCCGTGTAGTTTAGCGGAAGAATGTGTGCCTCCTAAGCACAGGGTCCTGGGTTCAATCCCCAGCACGG	105	3298	48.5	tRNA-Arg4	0	tRNA-Arg
ATCM03052607.1	936	1059	-	TCGCAGCACCGACTCGCCCAACAGTAGGGCATCCGTCTTGCCTTCGGGCAGCAACACAGCAAATTGTTTCTCTCAATCCGGATTGATGGAGGTGCAAATCCTCCTCGGTGCTGCTTTTTGTTTA	87	5979	48.2	Pp_rnaA4	0	unknown Physarum polycephalum RNA class A variant 4
ATCM03034183.1	2673	2760	-	ATTTTCGTGATGATTTTTCCAACCAAAAATTAGACTGTTCATCTTGGAGAACATATCGCACGTGCTGTTATTCTATAATCTGATTTTA	89	4217	47.9	Pp_snord15	0	putative box c/d snoRNA 15
ATCM03062334.1	379	452	-	TTTAAAAGATGATATATAACCAGTGGGAATCTATCTGAATTCTGACGAACCTGGATTTTTAATTCTGATTTATT	82	3526	47.6	Pp_rna12	0	unknown Physarum polycephalum RNA 12
ATCM03036141.1	616	682	-	CGCACAAATACCTCCTCACTTAGCTCAGTTGGTAGAGCAGCTGACTGTAGTAGGCTAGTCATCAGCT	128	3178	47.4	tRNA-Tyr1	0	tRNA-Tyr
ATCM03070279.1	307	412	+	GAGCCGCGCAAGTGTGGGCCGGCGCAGCGAGAGGGGTATTGGACGAAACTATACCTTTCATTGCGTCGATTAACCCACATGAGCTATTCGACACTCGTCGTTTTTG	107	4920	46.4	Pp_rna13	0	unknown Physarum polycephalum RNA 13
ATCM03069738.1	840	921	-	CGGGGTGGAGCAGTCTGGCAGCTCGTCGGGCTCATAACCCGAAGGTCGTAGGTTCAAATCCTACCCCCGCAACCAAACGTCT	88	3747	45.7	tRNA-Met2	0	tRNA-Met
ATCM03007042.1	462	572	+	TTTGTCTTTTTTTTCAACATGATGAAAAATGTTTTGAATGAATTACTTGATTATAAAAAATCAAATTACAGAACATCTAAGGGACTGAGTTTTAGCTTTTTTTCTTTTCAA	108	5058	45.6	Pp_snord14	0	putative box c/d snoRNA 14
ATCM03049701.1	1383	1463	+	TTGTGTGATGTCATTATTTTTTTCTAGTTGATAGGAATGAACACTGTGATTCTAACCTACGTACTGATCCCTTTCTCCTCA	110	3683	45.5	Pp_rna14	0	unknown Physarum polycephalum RNA 14
ATCM03061298.1	5308	5457	+	ATATTTGCCTTAAACTAATGAGCAAAGAAAATTTAGCGACTGTTAAGAGCAGCGCATAGTGGTTTATCCATACGAATTTATGCGGGGTTCATAGGCTGCCTCTCTGCGTGGCCCTCTCTCTTTTGAGGGCTGCCGTTGAGGTGGCCTCCC	160	6830	45.5	Pp_rnaB1	0	unknown Physarum polycephalum RNA class B variant 1
ATCM03042251.1	1326	1371	+	ACAAAATGCAAACAATTAGTTATTGTTCTTACTTATCATACTTTAT	66	2085	45.3	Pp_rna15	0	unknown Physarum polycephalum RNA 15
ATCM03061362.1	2261	2366	+	TCGCAGCACCGACTCGCCCAACAGTAGGGCATCCGTCTTGCCTTCGGGCAGCAACAAGTCATTTGAATTCTCTCAATCCGGATTGATGGAGGTGCAAATCCTTCTC	75	4790	45.2	Pp_rnaA7	0	unknown Physarum polycephalum RNA class A variant 7
ATCM03028877.1	1809	1903	+	CCTGTTATGTTTCTTCAAGTGATGAAATCATACTTGCTACTATTGATTGTTATGATACAAAAATTCTACATAAGATTCTGACCCATCTTTATTCT	106	4263	44.9	Pp_snord13	0	putative box c/d snoRNA 13
ATCM03060758.1	1176	1320	-	TGCCTTAAACTAATGAGCAAAGAAAATTTAGCGACTGTTAAGAGCAGCGCATAGTGGTTTATCCATACGAATTTCTGCGGGGTTCATAGGCTGCCTCTCTGCGTGGCCCTCTCTCTTTTGAGGGCTGCCGTTGAGGTGGCCTCCC	154	6467	44.6	Pp_rnaB2	0	unknown Physarum polycephalum RNA class B variant 2
ATCM03065019.1	2658	2741	+	CACAAAAAAAGCCCTTATAGCTCAGTTGGAATGAGCGCAAGACTGAAGATCTTGAGGTCGCTGGTTCGATCCCGGCTGAGGGCA	150	3731	44.4	tRNA-Phe1	0	tRNA-Phe
ATCM03032379.1	353	408	+	TGTTGTCCTTGCGCAGGGCCGTTAAAATTGGAACGATACAGAGAAGATTAGCATGG	102	2482	44.3	U6_snRNA2	0	U6 snRNA
ATCM03043359.1	1190	1273	-	ACACAAAAAAGCCCTTATAGCTCAGTTGGAATGAGCGCAAGACTGAAGATCTTGAGGTCGCTGGTTCGATCCCGGCTGAGGGCA	148	3676	43.8	tRNA-Phe1	0	tRNA-Phe
ATCM03103247.1	17	159	-	CCTTAAACTAATGAGCAAAGAAAATTTAGCGACTGTTAAGAGCAGCGCATAGTGGTTTATCCATACGAATTTATGCGGGGTTCATAGGCTGCCTCTCTGCGTGGCCCTCTCTCTTTTGAGGGCTGCCTTTGAGGTGGCCTCCC	149	6217	43.5	Pp_rnaB3	0	unknown Physarum polycephalum RNA class B variant 3
ATCM03029155.1	460	612	+	CTGTATTGAGGTTGGGAATGTAAAAACATAAATTATATATCCCAATTTAAAACGTGTAAAAAACGCAGGGATACAGATCGAGGCGATATCCACCCCTCCCACTGATCAAATACAGTTCGAGGGACTAAAATATATAATGCGCACATTTTTTCG	74	6639	43.4	Pp_rna16	0	unknown Physarum polycephalum RNA 16
ATCM03025128.1	1544	1714	-	TGTACTCTTTGTTTCCCTCCTTAGCTATGTCTACCGCGATTTCCATTCGCAAGTATGACACGCAGGAAGGGATACAGTAATAAAAGTGATCGCTTTCGAAGGGCTTTCACTTGGTGTCTGCTTGGAGCATGTCTTCTCTACATAACTCCTCATTACGTAGCCTCAAATTTT	90	7391	43.2	Pp_rna17	0	unknown Physarum polycephalum RNA 17
ATCM03080675.1	1127	1223	+	TATTTGAAATCTTATGATGATAAATCGATTCCCCTTTTGACTATCATGAAACGACGACGAAGCCTTTGTAATTTAAATACTGATTTTCATTGTATTT	81	4169	43.0	Pp_snord12	0	putative box c/d snoRNA 12
ATCM03034183.1	2440	2538	-	TTCTCATTCTATGATGATTCCTCCAAACCAAAAATTAGACTGTTCATCTTGGAGAGCATAGCGCACATGCTGTTATCTCATAATCTGATTTCCATTTAT	85	4233	42.8	Pp_snord11	0	putative box c/d snoRNA 11
ATCM03128360.1	28	134	-	CTCGCCCAACAGTAGGGCATCCGTCTTGCCTTCGGGCACCAGAACACGAGAAGTTTTTCCCCCTCAATCCGGATTGATGGAGGTGTAAATCCTCCTCAGTGCTGCTT	84	4536	42.4	Pp_rnaA8	0	unknown Physarum polycephalum RNA class A variant 8
ATCM03056322.1	2041	2178	-	ATACTTTCGCAGCACCGACTCGCCCAACAGTAGGGCATCCGTCTTGCCTTCGGGCAGCATCAAATCACATTGAATTCTCTCAATCCGGATTGATGGAGGTGCAAATCCTTCTCGGTGCTGCTTTTTTTTTTTTTTTTT	105	5838	42.3	Pp_rnaA9	0	unknown Physarum polycephalum RNA class A variant 9
ATCM03034185.1	168	275	-	TTCTGTTTCTGTGATGAACAACATGTATAAATATTTCTTGCTTCAACTGTAATACTCTTGAAGATTACCTAATATCTGATCTCCCATTTTTCCTATCCGCCTCTTTTT	108	4544	42.1	Pp_snord10	0	putative box c/d snoRNA 10
ATCM03023734.1	1413	1484	-	ATGTGGTGTAGTCGGTAACACTTTACTCTTTCACAGTGAGACCCCGGGTTCGATTCCCGGCATCGGAATGTC	80	3027	42.0	tRNA-Glu3	0	tRNA-Glu
ATCM03030671.1	17	85	+	TCAGCTTTTCATGCGTCCATTACGGTTGGGCGGGAACTCAAAAGTGGGAGGGCTCGTTTGGAGCGCATT	76	2882	41.8	Pp_rna18	0	unknown Physarum polycephalum RNA 18
ATCM03062341.1	911	1053	+	CCTTAAACTAATGAGCAAAGAAAATTTAGCGACTGTTAAGAGCAGCGCATAGTGGTTTATCCATACGAATTTCTGCGGGGTTCATAGGCTGCCTCTCTGCGTGGCCCTCTCTCTTTTGAGGGCTGCCGTTGAGGTGGCCTCCC	145	5943	41.6	Pp_rnaB2	0	unknown Physarum polycephalum RNA class B variant 2
ATCM03016078.1	1231	1317	+	TTTCATGATGATACCCTCGTTACTTACATCATTATTTCTGAAAAATTTGATGCACAAACATGTACCACCATCTGACTTTTGGTGTTC	87	3563	41.0	Pp_snord9	0	putative box c/d snoRNA 9
ATCM03018018.1	895	950	-	TATGATGGTTTCTTGGAAGTGAATCCTGAGCATTTTTGTCATAGTTACGCTGATTA	65	2298	41.0	Pp_rna19	0	unknown Physarum polycephalum RNA 19
ATCM03049702.1	217	352	+	AACAACCTTTTTTAGAGTCACAAGTCAGCGTAACCCATCACTGATTTGTGCTTGTTGGTTGTGAAAGCAATACTGGTGCCCCAAGGGCGGACAGCCTCTTCATAGGCTCTCTGTGCCTGTTGGGTACACCATAAAT	109	5420	39.9	Pp_rna20	0	unknown Physarum polycephalum RNA 20
ATCM03012118.1	3034	3134	+	CCTTTTATGATGAATGTTCTAGAATCCCGGCAGGATCAACCAACCTAATTTTGTAGCGGACAACATACTTTTTCTGATTCCCATTTAGCATTTCTTTTATT	86	3980	39.4	Pp_snord8	0	putative box c/d snoRNA 8
ATCM03016078.1	1004	1093	+	GTTTTGTTTTGTATGATGAATGTACTATTTGTATCAATCCCTGTAAGACTGGCCCGTGGTTTGATTTTTTTTACACTGATCTTTATGTTA	77	3428	38.1	Pp_snord7	0	putative box c/d snoRNA 7
ATCM03048477.1	910	994	-	AGACTCCATGGCGCAACGGTAGCGCACCCGACTCCAGATCGGTAGGTTGGGGGTTCGAATCCCTCTGGGGTCACTATTTTTTTTT	103	3215	37.8	tRNA-Trp1	0	tRNA-Trp
ATCM03008886.1	617	716	-	AATTAAATGATGATTTTGCAAATATAAACAACTGGTAAGCGGAAAATGAATAGCATGATTCGCACTAGAATCTGATTTTCATTATTTATTCCTTTAGTAA	100	3700	37.0	Pp_snord6	0	putative box c/d snoRNA 6
ATCM03032695.1	1724	1860	+	TTCGCAGCACCGACTCGCCCAACAGTAGGGCATCCGTCTTGCCTTCGGGCAGCAAACCCATGTAGTTATTATCAATCCGGACTGATGGAGGTGCGAATCCTCCTCGGTGTTGTTTTTTTTTTTTTTTTTTTTTTTTT	71	5049	36.9	Pp_rnaA10	0	unknown Physarum polycephalum RNA class A variant 10
ATCM03030670.1	45	219	+	TGCCGGAAGCGCCAGCCCATGACGTTGCCGAACCAGTCGGGAGATCATCCACGTTGAAGACGGCGTAACGTTGCCTTGGCGTCGTGCGGGAGGGCTACCCAGCTCGTTTGTACCGCTTTACGGGAGTATCGTGTGCTTTCATCCGTTCCAACGGGAACGTGACGCGGTTCCTCGC	96	6428	36.7	Pp_rna21	0	unknown Physarum polycephalum RNA 21
ATCM03119184.1	173	286	+	GCACCAATTCGCCCAACAGTAGGGCATCCGTCTTGTCTTCGGACAGCAAAACCATTTGGCTAACCTCAATCCGGATTGATGGAGGTGCAAATCCTCCGTGGTGCTGCTCTTTTG	62	4057	35.6	Pp_rnaA11	0	unknown Physarum polycephalum RNA class A variant 11
ATCM03078042.1	2184	2290	-	ACAAAAAAAGCCCTTATAGCTCAGTTGGAATGAGCGCAAGACTGAAGATCTTGAGGTCGCTGGTTCGATCCCGGCTGAGGGCATTTCTTTTGCTTTATTTATTTTCT	147	3667	34.3	tRNA-Phe1	0	tRNA-Phe
ATCM03119410.1	249	334	+	TTTTCTCATCAAAAGCTGGCCTTGTAGTTTAGCGGAAGAATGTGTGCCTCCTAAGCACAGGGTCCTGGGTTCAATCCCCAGCAAGG	102	2892	33.6	tRNA-Arg5	0	tRNA-Arg
ATCM03042077.1	247	356	-	AGATGATGAGTGTGAACCCTCACACGTATCGCCAAACAATCTTGTCCTCGCAGTGGCAGTCCTCAAAGGAAACTTAATGAGGTTCTTGGCAGTCTGATTTTAACTTGAAT	87	3617	32.9	Pp_snord5	0	putative box c/d snoRNA 5
ATCM03066638.1	1850	1939	-	CTGTCGGGCAGCAACAAATCAATTGAATTCTCTCAATCCGGATTGATGGAGGTGCAAATCCTCCTCGGTGCTGCTTTTTATTTTATATTT	78	2937	32.6	Pp_rnaA12	0	unknown Physarum polycephalum RNA class A variant 12
ATCM03028652.1	1060	1157	+	TTATATCAAAAAAAGACTCCATGGCGCAACGGTAGCGCACCCGACTCCAGATCGGTAGGTTGGGGGTTCGAATCCCTCTGGGGTCACACACTTTTTTT	101	3153	32.2	tRNA-Trp1	0	tRNA-Trp
ATCM03065585.1	793	942	-	AGCATCTGCCAGTGGTTGGACAACACGAATAATGCTGTGAGTGTTCTCGTACGTTACCTGCGCAGAAATGCGCAGGCCAATGAGTACCCGCAGCTAGTGTAAAGCCAAAAGTTGCACTTTCGTGTTGGGCAGGATCAACGCCTGCTGGGT	88	4824	32.2	Pp_rna22	0	unknown Physarum polycephalum RNA 22
ATCM03051034.1	951	1072	-	ACAATCGCAGCACTGACTCGCCCAACAGTAGGGCATCCGTCTTGCCTTCGGGCAGCAACTCAATTATGATGTACCTATCAATCCGGATTGATGGAGGTGCAAATCCTCCTCAGTGCTGCTTT	60	3889	31.9	Pp_rnaA13	0	unknown Physarum polycephalum RNA class A variant 13
ATCM03108317.1	376	455	+	CCCGGGTAACTCAGTTGGAAGAGTGCCAGCCTTCTAAGCTGGAGGTCGTGGGATCGAAACCCACCTCGGGCGTTTCCTTT	90	2510	31.4	tRNA-Arg6	0	tRNA-Arg
ATCM03082274.1	1066	1144	+	TCAATGATGACAATGCATTATGTCTAGAGTCTATGAATACGAAGATTAAACTCTTAGTGCTCTGATTACTATTACTTTT	58	2444	30.9	Pp_snord4	0	putative box c/d snoRNA 4
ATCM03085395.1	834	946	+	GCAGCACCGATAGCCCAACAGTAGGGCGTCCGTCTTGCCTTCAGGCCAAATGCAAAACCTCAATCCGGATTGATGGAGGTGCAAGTCCTCCTCGGTGCTTGTTTTTTTTTTTT	85	3493	30.9	Pp_rnaA14	0	unknown Physarum polycephalum RNA class A variant 14
ATCM03007042.1	1146	1212	+	GCATGATGATACAAATACGGTGAAATCTATGAACTGTTTTATTTATGAGTTATAGTTACTCTGATGG	53	2040	30.4	Pp_snord3	0	putative box c/d snoRNA 3
ATCM03067914.1	503	574	-	AGACTCCATGGCGCAACGGTAGCGCACCCGACTCCAGATCGGTAGGTTGGGGGTTCGAATCCCTCTGGGGTC	74	2180	30.3	tRNA-Trp1	0	tRNA-Trp
ATCM03089442.1	432	543	-	GCACTGACTCGCCCAACAGTAGGGCATCCGTCTTGCCTTCGGGCAGCATTCAATTATGATGAACCTATCAATCCGGATTGATGGAGGTGCAAATCCTCCTCAGTGCTGCTTT	59	3367	30.1	Pp_rnaA15	0	unknown Physarum polycephalum RNA class A variant 15
ATCM03047154.1	187	276	-	TCTCTTTACTAAAGGATGACACCCGGTAGGGACAACAGAAGTAAGTGATGAAAAAAACCGGAATCTCAATTCGTCTGATTTTTTTTTTAC	56	2602	28.9	Pp_snord2	0	putative box c/d snoRNA 2
ATCM03043595.1	716	759	+	CCATAAAAAATATGATACATACCAAACCACACCAGTCTTAGATA	71	1250	28.4	Pp_rna23	0	unknown Physarum polycephalum RNA 23
ATCM03030671.1	125	196	+	ACCCTCCGTTATTTAGTACTTCTAGGAACACGGGGTTGAACGCGTATTGCCCGCTTCGCTCGGGGAGAACGC	56	1936	26.9	Pp_rna24	0	unknown Physarum polycephalum RNA 24
ATCM03058906.1	1220	1349	+	TCGCAGCACCGACTCGCCCAACAGTAGGGCATCCGTCTTGCCTTCGGGCAGCAACACACAGCAATTTGTTTCTCAATCCGGATTGATGGAGGTGCTAATCCTCCTCGGTGCTGCTTTTTGTTTATTTTTA	71	3489	26.8	Pp_rnaA16	0	unknown Physarum polycephalum RNA class A variant 16
ATCM03028314.1	1415	1529	+	CGCTGACTCGCCCAACAGTAGGGCATCCGTCTTGCCTTCGGGCAGCAATTCAATTATCTGAACCATCTCAATCCGGATTGATGGAGGTGCAAATCCTCCTCAGTGCTGCTTTTTA	54	3074	26.7	Pp_rnaA17	0	unknown Physarum polycephalum RNA class A variant 17
ATCM03049699.1	3628	3770	+	CCATTCTTTAATCCGACATATTCTTGTCAATGAAGATGTCGTTTGTCTTGGTGGTTATATCTCTTTTTAAAATGATGCAAATTACAAAATGCATATGAATACTTCTGATCGCAAATGAGCGACACCTTTCTTGTAACCTGATT	85	3736	26.1	Pp_rna25	0	unknown Physarum polycephalum RNA 25
ATCM03001901.1	1818	1927	-	GCAGTGATTTGCCCAATAGTAGGGCGTCCGTCCGGCCGTAGGCTATAACACCACAAGGTTCTCAATCCGGATTGATGGAGGTGCAAATCCTCCTCAGTGCTGCTTTTTTA	52	2859	26.0	Pp_rnaA5	0	unknown Physarum polycephalum RNA class A variant 5
ATCM03049699.1	6	138	+	GTGGCCAAATATACATGCGGATCCGTCGTTTCATGTAGGACCCGCGCCAGTGTTTGGCAAAAGTAAGATTTACACAGGCTACGAAATCTGGCTGTACCTTTTATGTACATCCGGACTTTTAGCTTGGTACACT	71	3452	26.0	Pp_rnaC2	0	unknown Physarum polycephalum RNA class C variant 2
ATCM03012118.1	2776	2872	+	ACAATAGCTTATATCCCGTTTACTGATGATCACAATATCGTCGTTTTTCGCCTGACGCCGAATGAAGTTGAACAAGAACCTTTATTTCTGAACTTTA	58	2485	25.6	Pp_rna26	0	unknown Physarum polycephalum RNA 26
ATCM03014716.1	7256	7379	+	CGCAGCACCGATAGCCCAACAGTAGGGCGTCCGCCTTGCCTTCGGGCAAAAACCCCGTGAAACACCTTAACCCGGATTGATGGAGGTGCAAATCCTCCTCGGTGCTGCGTTTTTGTTTTATTTT	60	3123	25.2	Pp_rnaA6	0	unknown Physarum polycephalum RNA class A variant 6
ATCM03048513.1	1192	1285	+	GGATTTATTTTCACATAAAAAAGCTCCGTTGGTGTAGTTGGTTATCACGGAACCTTCACACGGTTCAGGCCTTGGGTTCGATTCCCAAACGGAG	67	2357	25.1	tRNA-Val4	0	tRNA-Val
ATCM03078682.1	2861	2940	-	TCGATGATGTGTACCATGTGTACCATTTGATAGGAAGAGGCTGATTCTTGATGCATACTTGTACAATATTTTATTTCTGA	50	2011	25.1	Pp_rna27	0	unknown Physarum polycephalum RNA 27
ATCM03012118.1	2220	2323	+	GTACCTTTTCTTATATGATGACTATATGCTCAACAGGCCTGAGTGCTTTGATGATCCAAATTCTTCTTTTATTACTGATTTTATTCTTTGTGTCGTGCTAAATT	50	2370	22.8	Pp_snord1	0	putative box c/d snoRNA 1
ATCM03072607.1	2675	2776	+	CAAAAAATCGCTTTTTATGTCACAAAAAAAGCTCCGTTGGTGTAGTTGGTTATCACGGAACCTTCACACGGTTCAGGCCTTGGGTTCGATTCCCAAACGGAG	68	2254	22.1	tRNA-Val4	0	tRNA-Val
ATCM03085395.1	1454	1557	+	GCACCGATGGCCCAACAGTAGGGCGTCCGTCTTGCCTTCGGGCAAACCTCCTGAGAAAACTCAACCCGGATTAATGAAGGTGCAAATCCTTCTCGGTGCTGCTT	50	2295	22.1	Pp_rnaA17	0	unknown Physarum polycephalum RNA class A variant 18
ATCM03016171.1	659	801	+	CCTTAAACTAATGAGCAAAGAAAATTTAGCGACTGTTAAGAGCAGTGCATAGTGGTTTATCCATACGAATTTATGCGGGGTTCATAGGCTGCCTCTCTGCGTGGCCCTCTCTCTTTTGAGGGCTGCCGTTGAGGTGGCCTCCC	81	2876	20.1	Pp_rnaB3	0	unknown Physarum polycephalum RNA class B variant 4
ATCM03075949.1	1705	1820	-	AAGTGGCTGAACATGGTTTTGAAGAGTTTTGTGTAGTTCGTGTAAACTTGCGGTAGCTATACTCTCCAGTTTGATTCGACTGCAGGCAAATTCGTCTTGTAGAAGCTTGGAGAGCG	104	2244	19.3	Pp_rna28	0	unknown Physarum polycephalum RNA 28
ATCM03028397.1	877	1116	+	GCGTTCCCTTAACGCAGGGGATGCCGATAACGCCGTCAAGGTTAGCGGGGTAGCTATTCGGTGCCATCCAAGATGTCAGATCATGTGCGGAGCGCCCTAAATAAGCGCGATGCGGCAGGTCTGGACCTCGCGGGCCGGGAGGTGTGCTTAGGTTCCACGTAGCACCATCTGAAGAGGCATTATGGCTCGCGATGCGGTAGGGAATTGACCATATGGGTACGCTTGCACTCGAGAAGTAAG	70	4316	18.0	Pp_lncrna1	0	unknown Physarum polycephalum lncRNA 1

## Sheet: tRNAscan annotations
Contig	from	to	strand	sequence	tRNA name (if known)	predicted type
ATCM03000916.1	449	520	+	TCCGTTGTGGTGTAGTCGGTAACACTTTACTCTTTCACAGTGAGACCCCGGGTTCGATTCCCGGCATCGGAA		tRNA-Glu
ATCM03000956.1	1046	1121	-	GTCGGAGTAGCTCAGTGGTAGAGTATGGGTGCCCATAATTGTGCCCAGGTCATGGGTTCAATCCCCATCTCTGATA		tRNA-Undet
ATCM03000991.1	887	959	+	GGCTTCATAGCTTAGTCGGCAGAGCGCCACCCTAGTAAGGTGGAGGTCATGGGTTCAATTCCCATTGAAGCCT	tRNA-Thr3	tRNA-Thr
ATCM03001175.1	787	859	-	GGTCTGTTAGCTCAGTCGGTAGAGCGTGGTGCTAATAACGCCACGGTCGCAGGTTCGATCCCTGCACAGACCT		tRNA-Ile
ATCM03001309.1	2265	2337	+	GGCTTCATAGCTTAGTCGGCAGAGCGCCACCCTAGTAAGGTGGAGGTCATGGGTTCAATTCCCATTGAAGCCT	tRNA-Thr3	tRNA-Thr
ATCM03001371.1	1147	1240	-	GCTCTTGTAGCTCAGTCGGTAGAGCATAGTGCTTATAACGCTGGGGTCGTGAGTTCGATCCTCACCAGGAGCA		tRNA-Ile
ATCM03001736.1	413	493	-	AGGTGCTATTAGTGTAGTGGGATACTTCGAAAATTTCTGCTTTGGGTGCAGGAGACGCGGGTTCGATTCCCGCCGTGCCTA		tRNA-Pro
ATCM03002818.1	116	187	+	AGCAGAGTAGCTCAGGGGAAGAGCGGTAGGCCCATAACCTACAGGACCGAGGATCGAAACCTCGCCCTGCTA		tRNA-Met
ATCM03003265.1	1890	1970	+	GACACTGTAGCAAAGTGGTTAATGCGTTTGACTTGAAATCAAATCTCTTCGGGGGCGCAGGTTCGAACCCTGCCAGTGTCG	tRNA-Ser1	tRNA-Ser
ATCM03005172.1	190	262	-	GCTCTTGTGGCTCAGTAGGCAGAGCGATTGGCTGTTAACCAATAGGTCAGTGGTCCGATCCCACTCAGGAGCG		tRNA-Asn
ATCM03005299.1	664	744	-	GACAACGTGGCGGAGTGGTTAACGCGGCGCCCTGCTAAGGCGTTTCCTTCGGGAGCGTGAGTTCGAATCTCATCGTTGTCG	tRNA-Ser4	tRNA-Ser
ATCM03005564.1	1586	1666	+	GTGTTGGTAGCGAAGTGGTTAAACGTGCTAGTTTCAGGTACTAGTCCCTCGGGTTCGTGGGTTCAAATCCCACCCAGCACA	tRNA-Leu7	tRNA-Leu
ATCM03005592.1	1681	1753	+	GGGGGTGTAGCTCAATCGGTAGAGTATTTCGTTCGCATCGATAGGGTAAGGGGATCGAAACCCCTCTCCTCCA	tRNA-Ala5	tRNA-Ala
ATCM03006470.1	1390	1460	-	GGCGTTTTAGTTTAGTGGTAAAATTCTACCTTTGGGTGGTAGAGATCCGGGTTCGATTCCCGGAAACGCCC		tRNA-Pro
ATCM03006740.1	292	364	-	GGCTTCATAGCTTAGTCGGCAGAGCGCCACCCTAGTAAGGTGGAGGTCATGGGTTCAATTCCCATTGAAGCCT	tRNA-Thr3	tRNA-Thr
ATCM03008097.1	721	801	-	GACAGCGTGGCGGAGTGGTTATCGCGTTGCCCTGCTAAGGCAATACCTTCGGGTGCGTGAGTTCGAATCTCATCGCTGTCG		tRNA-Ser
ATCM03008477.1	933	1003	+	CCTTTTGTGAAGTGGATACTTCGAATAGCCTTTTAAGCTCGTGGTCGCGGGTTCGAACCCCGCCCGGCGTG		tRNA-Ser
ATCM03008683.1	588	675	-	GCGTCAGTGGTATAGTGGCAGCATGCGAGCCTTCCAAGCTTGCGACCCGGGTTCGATTCCCGGCTGACGCA	tRNA-Gly1	tRNA-Gly
ATCM03009130.1	2434	2504	+	GGCGCTTTAGTTTAGTGGTAAAATTCATCCTTAGGGTGGATGAGGCCCGGGTTCGATTCCCGGAAGCGCCC		tRNA-Pro
ATCM03009309.1	2642	2714	+	GCCCGTCTAGCTCAGTCGGTAGAGCGCAAGACTCTTAATCTTGTGGTCGTGGGTTCGAGCCCCACGGTGGGCG		tRNA-Lys
ATCM03011248.1	150	220	-	GCGTTTGTGGTCTAGTGGCATGATGCTCGCCTGCCACGCGGGCGACCCGGGTTCGACTCCCGGCAAACGCA	tRNA-Gly3	tRNA-Gly
ATCM03011771.1	858	928	-	GGCGCTTTAGTTTAGTGGTAAAATTCATCCTTAGGGTGGATGAGGCCCGGGTTCGATTCCCGGAAGCGCCC		tRNA-Pro
ATCM03011772.1	1635	1707	+	GGCGCTTTAGTTTAGTGGTAAAATTCATCCTTAGGGTGGATGAGGCCCGGGTTCGATTCCCGGAAGCAAACCA		tRNA-Pro
ATCM03012217.1	288	363	+	GGTCTGTTAGCTCAGTAATCGGTAGAGCGTGGTGCTAATAACGCCACGGTCGCAGGTTCGATCCCTGCACAGACCA		tRNA-Ile
ATCM03012325.1	4586	4657	+	GGCCCTGTCGTCTAACGGTTAGGACGCTAGATTCTGACTCTAGCAATCTGAGTTCAAATCTCAGCAGGACCT	tRNA-Glu2	tRNA-Gln
ATCM03012450.1	215	287	+	GGGCCTGTAGTTCACATGGTAGAATGCTTCCTTAGCATGGAAGAGGTAAGGGGATCGATACCCCTCAGGTCCA	tRNA-Ala1	tRNA-Ala
ATCM03012499.1	970	1042	+	GGGCCTGTAGTTCACATGGTAGAATGCTTCCTTAGCATGGAAGAGGTAAGGGGATCGATACCCCTCAGGTCCA	tRNA-Ala1	tRNA-Ala
ATCM03013035.1	637	718	+	GTACTCGTAGCAAAGCTGGTCAAATGTGCTGGTTTAAGGCACCAGTCCCTCGGGTTCGTGGGTTCAAATCCCACCGAGTACA	tRNA-Leu1	tRNA-Leu
ATCM03013035.1	887	968	+	GTACTCGTAGCAAAGCTGGTCAAATGTGCTGGTTTAAGGCACCAGTCCCTTGGGTTCGTGGGTTCAAATCCCACCGAGTACA		tRNA-Leu
ATCM03013300.1	3469	3549	+	GACACCTTAGGTAAGTGGTTAAGCCGACTGACTAGAAATCAGTTCCTTTCGGGGGCGCAGGTTCAAATCCTGCAGGTGTCG	tRNA-Ser3	tRNA-Ser
ATCM03013471.1	2093	2165	-	GGGGGTGTAGCTCAATCGGTAGAGTATTTCGTTTGCATCGATAGGGTAAGGGGATCGAAACCCCTCACCTCCA	tRNA-Ala3	tRNA-Ala
ATCM03013538.1	2823	2896	-	GCGAGGTTGGTGTAGTTGGTTATCACAAGTCCTTAACACGGACTGGGCCATGGGTTCGATTCCCATACCTCGTA	tRNA-Val2	tRNA-Val
ATCM03014716.1	7260	7361	+	GCACCGATAGCCCAACAGTAGGGCGTCCGCCTTGCCCCCGGATTGATGGAGGTGCAAATCCTCCTCGGTGCT		tRNA-Ala
ATCM03014815.1	2783	2863	+	GACAACGTGGCGGAGTGGTTAACGCGGCGCCCTGCTAAGGCGTTTCCTTCGGGAGCGTGAGTTCGAATCTCATCGTTGTCG	tRNA-Ser4	tRNA-Ser
ATCM03015050.1	10	82	-	GGCTCTGTAGCAAAGCGGTTAATGCGTCAGTCTTGTAAACTGAAGGTCCTGGGTTCGAATCCCAGCAGAGCCT	tRNA-Thr1	tRNA-Thr
ATCM03015127.1	37	124	+	GCGTCAGTGGTATAGTGGCAGCATGCGAGCCTTCCAAGCTTGCGACCCGGGTTCGATTCCCGGCTGACGCA	tRNA-Gly1	tRNA-Gly
ATCM03015634.1	1643	1713	-	GCGCTAGTGGTCTAGTGGCATGATGCTTCCCTCCCACGGATGCGAACCGGGTTCGATTCCCGGCTGGCGCA		tRNA-Gly
ATCM03015824.1	544	626	+	CCTCACTTAGCTCAGTTGGTAGAGCAGCTGACTGTAGATCAGCTGGTCGCCGGTTCGAATCCAGCAGTGAGGT		tRNA-Tyr
ATCM03017554.1	1099	1170	-	GGGCATATAGTTCAGTGGAAGAACGCTTGACTACGAATCAAGAGGTCCCAGGTTCGAAACCTGGTATGCTCG	tRNA-Arg3	tRNA-Arg
ATCM03019137.1	296	367	+	GCCCACATAGTATAGTGGTTAGTACTTCTCGTTGTGGCCGAGATGACGCAGGTTCGATTCCTGCTGTGGGCA	tRNA-His1	tRNA-His
ATCM03019510.1	1485	1557	-	GGTCTGTTAGCTCAGTCGGTAGAGCGTGGTGCTAATAACGCCACGGTCGCAGGTTCGATCCCTGCACAGACCA		tRNA-Ile
ATCM03020971.1	971	1041	+	GCGTTTGTGGTCTAGTGGCATGATGCTCGCCTGCCACGCGGGCGACCCGGGTTCGACTCCCGGCAAACGCA	tRNA-Gly3	tRNA-Gly
ATCM03020971.1	1205	1275	-	GCGTTTGTGGTCTAGTGGCATGATGCTCGCCTGCCACGCGGGCGACCCGGGTTCGACTCCCGGCAAACGCA	tRNA-Gly3	tRNA-Gly
ATCM03021068.1	2116	2188	-	AGCAGAGTAGCTCAGGGGAATGAGCGGTGGGCCCATAACCCACAGGTCCGAGGATCGAAACCTCGCTCTGCTT		tRNA-Met
ATCM03021068.1	1759	1820	-	TCTAGCTCAGTCGGTAGAGCGCAAGACTCTTAATCTTGTGGTCGTGGGTTTGACCCAAAAAA		tRNA-Lys
ATCM03021072.1	363	435	-	GCCCGTCTAGCTCAGTCGGTAGAGCGCAAGACTCTTAATCTTGTGGTCGTGGGTTCGAGCCCCACGGTGGGCG		tRNA-Lys
ATCM03021312.1	1098	1169	+	TCCGATGTGGTGTAGTCGGTAACACTTTACTCTTTCACAGTGAGACCCCGGGTTCGATTCCCGGCATCGGAA	tRNA-Glu3	tRNA-Glu
ATCM03021759.1	1560	1633	-	GCCCTGATAGCTCAGTTGGAATGAGCGCAAGACTGAAGATCTTGAGGTCGCTGGTTCGATCCCGGCTCAGGGCA		tRNA-Phe
ATCM03021760.1	1008	1084	-	GGTCTGTTAGCTCAGTTAGTCGGTAGAGCGTGGTGCTAATAACGCCACGGTCGCAGGTTCGATCCCTGCACAGACCA		tRNA-Ile
ATCM03023734.1	6864	6935	+	GACTCCATGGCGCAACGGTAGCGCACCCGACTCCAGATCGGTAGGTTGGGGGTTCGAATCCCTCTGGGGTCA	tRNA-Trp1	tRNA-Trp
ATCM03023734.1	1417	1488	-	TCCGATGTGGTGTAGTCGGTAACACTTTACTCTTTCACAGTGAGACCCCGGGTTCGATTCCCGGCATCGGAA	tRNA-Glu3	tRNA-Glu
ATCM03023828.1	20	92	-	GCCCGTCTAGCTCAGTCGGTAGAGCGCAAGACTCTTAATCTTGTGGTCGTGGGTTCGAGCCCCACGGTGGGCG		tRNA-Lys
ATCM03024503.1	1479	1550	+	GGGCATATAGTTCAGTGGAAGAACGCTTGACTACGAATCAAGAGGTCCCAGGTTCGAAACCTGGTATGCTCG	tRNA-Arg3	tRNA-Arg
ATCM03024882.1	170	250	+	GCATGGGTAGTGAAGTGGTCAAACACGGGAGACTTAAGATCTTCTCCTTCGGGTTCGTGGGTTCAAACCCCACCTCATGCA	tRNA-Leu5	tRNA-Leu
ATCM03024955.1	1780	1852	-	GCCCGGGTAACTCAGTTGGAAGAGTGCCAGCCTTCTAAGCTGGAGGTCGAGGGATCAAAACCCTCCTCGGGCG		tRNA-Arg
ATCM03025021.1	34	114	-	GACACCTTAGGTAAGTGGTTAAGCCGACTGACTAGAAATCAGTTCCTTTCGGGGGCGCAGGTTCAAATCCTGCAGGTGTCG	tRNA-Ser3	tRNA-Ser
ATCM03025083.1	1645	1717	-	GGGGCTATAGTTCACATGGTAGAATGCTTCCTTAGCATGGAAGAGGTAAGGGGATCGATACCCCTTAGCTCCA	tRNA-Ala4	tRNA-Ala
ATCM03026272.1	832	914	+	CCTCACTTAGCTCAGTTGGTAGAGCAGCTGACTGTAGATCAGCTGGTCGCCGGTTCGAATCCAGCAGTGAGGA		tRNA-Tyr
ATCM03026401.1	2438	2510	-	CCTCATTTAGCTCAGTTGGTAGAGCGGCTCCCTATAACTCAGTTGGTCGCTGGTTCGAATCCTGCAGTGAGGA		tRNA-Tyr
ATCM03026401.1	1896	1978	-	CCTCACTTAGCTCAGTTAGTAGAGCAGTTGACTGTAGATCAGCGGGTCGCTGGTTCGACTCCAGCAGTGAGGG		tRNA-Tyr
ATCM03027171.1	680	752	+	GCTTCCGTGGCTCAGTAGGCAGAGCGACCGGCTGTTAACCGGTAGGTCAGTGGTTCGATCCCACTCGGAAGCG		tRNA-Asn
ATCM03028453.1	1337	1407	+	GCGTTCGTGGTCTAGTGGCATGATGCTCGCCTGCCACGCGGGCGACCCGGGTTCGACTCCCGGCGGACGCA	tRNA-Gly2	tRNA-Gly
ATCM03028535.1	3185	3274	-	GGCTTTGTCGTCTAATCGGTTAGGACGCAGGACTTTGAATCCTGTAATCTGAGTTCAAGTCTCAGCGAAGCCA	tRNA-Gln2	tRNA-Gln
ATCM03028557.1	243	314	-	GGCCGTGTAGTTTAGCGGAAGAATGTGTGCCTCCTAAGCACAGGGTCCTGGGTTCAATCCCCAGCACGGTCG	tRNA-Arg4	tRNA-Arg
ATCM03028652.1	629	700	+	GGGTCCTTAGCTCAGTGGTAGAGCAAGCGACTGCAGATCGCTAGGTCACCAGTTCGAACCTGGTAGGGCCCT		tRNA-Cys
ATCM03028652.1	1074	1145	+	GACTCCATGGCGCAACGGTAGCGCACCCGACTCCAGATCGGTAGGTTGGGGGTTCGAATCCCTCTGGGGTCA	tRNA-Trp1	tRNA-Trp
ATCM03028864.1	2462	2532	+	GCGTCAGTGGTATAGTGGCAGCATGCGAGCCTTCCAAGCTTGCGACCCGGGTTCGATTCCCGGCTGACGCA	tRNA-Gly1	tRNA-Gly
ATCM03029607.1	1976	2046	+	GGCGCTTTAGTTTAGTGGTAAAATTCATCCTTAGGGTGGATGAGGCCCGGGTTCGATTCCCGGAAGCGCCC		tRNA-Pro
ATCM03029880.1	300	373	-	GCACTATTAGCTCAGCCCGAAGAGCGCTCGCCTGCAGAGCGAGAGGTCCCTGGTTCAACTCCAGTGATAGTGCT		tRNA-Cys
ATCM03030007.1	2546	2621	-	GCCCGTCTAGCTCAGTTTTCGGTAGAGCGCAAGACTCTTAATCTTGTGGTCGTGGGTTCGAGCCCCACGGTGGGCG		tRNA-Lys
ATCM03030553.1	605	681	+	GCCCATGTAGCTCAGTTGATCGGTAGAGCGTTAGGCTTTTAACCTAATGGTCGGGGGTTCGAGCCCCCCCGTGGGCG		tRNA-Lys
ATCM03031307.1	129	199	+	GCGTCAGTGGTATAGTGGCAGCATGCGAGCCTTCCAAGCTTGCGACCCGGGTTCGATTCCCGGCTGACGCA	tRNA-Gly1	tRNA-Gly
ATCM03031780.1	802	874	+	GGGGCTATAGTTCACATGGTAGAATGCTTCCTTAGCATGGAAGAGGTAAGGGGATCGATACCCCTTAGCTCCA	tRNA-Ala4	tRNA-Ala
ATCM03032207.1	1279	1350	+	GCCCACATAGTATAGTGGTTAGTACTTCTCGTTGTGGCCGAGATGACGCAGGTTCGATTCCTGCTGTGGGCA	tRNA-His1	tRNA-His
ATCM03032954.1	4707	4779	+	GGGGGTGTAGCTCAATCGGTAGAGTATTTCGTTCGCATCGATAGGGTAAGGGGATCGAAACCCCTCTCCTCCT	tRNA-Ala5	tRNA-Ala
ATCM03033459.1	623	696	+	GCGAGGTTGGTGTAGTTGGTTATCACAAGTCCTTAACACGGACTGGGCCATGGGTTCGATTCCCATACCTCGTA	tRNA-Val2	tRNA-Val
ATCM03033635.1	201	274	+	GCCCTTTTCGGGGTTTAGTGGTAAAATTCATCCGTAGGGTGGATGAGGCCCGGGTTCTATTCCCGGAAGCGCCC		tRNA-Pro
ATCM03033638.1	3742	3812	+	GGCGCTTTAGTTTAGTGGTAAAATTCATCCTTAGGGTGGATGAGGCCCGGGTTCGATTCCCGGAAGCGCCC		tRNA-Pro
ATCM03033638.1	1381	1451	-	GGCGCTTTAGTTTAGTGGTAAAATTCATCCTTAGGGTGGATGAGGCCCAGGTTCGATTCCCGGAATTTTTC		tRNA-Pro
ATCM03033977.1	178	250	+	GGCACCATAGCAAAGTGGTTAATGCGTCTGCCTCGTAAGCAGAAGGTCCTGGGTTCGAATCCCAGTGGTGCCT		tRNA-Thr
ATCM03034384.1	149	219	+	GGCGGTTTAGTTTAGTGGAAAAATTCATCCTTAGGGTGGATGAGGCCCGGGTTCGATTCCCGGAACCGCCC		tRNA-Pro
ATCM03034803.1	1606	1686	-	GCATGGGTAGTGAAGTGGTCAAACACGGGAGACTTAAGATCTTCTCCTTCGGGTTCGTGGGTTCAAACCCCACCTCATGCA	tRNA-Leu5	tRNA-Leu
ATCM03036142.1	1287	1369	+	CCTCACTTAGCTCAGTTGGTAGAGCAGCTGACTGTAGATCAGCTGGTCGCCGGTTCGAATCCAGCAGTGAGGA		tRNA-Tyr
ATCM03036600.1	1149	1224	+	GCCCGTCTAGCTCAGTTATCGGTAGAGCGCAAGACTCTTAATCTTGTGGTCGTGGGTTCGAGCCCCACGGTGGGCG		tRNA-Lys
ATCM03036645.1	988	1070	+	CCTCACTTAGCTCAGTTGGTAGAGCAGCTGACTGTAGATCAGCTGGTCGCCGGTTCGAATCCAGCAGTGAGGA		tRNA-Tyr
ATCM03036821.1	552	624	-	GGGGCTATAGTTCACATGGTAGAATGCTTCCTTAGCATGGAAGAGGTAAGGGGATCGATACCCCTTAGCTCCA	tRNA-Ala4	tRNA-Ala
ATCM03037343.1	409	481	-	GGGCCTATAGTTCACATGGTAGAATGCTTCCTTAGCATGGAAGAGGTAAGGGGATCGATACCCCTTAGGTCCT	tRNA-Ala2	tRNA-Ala
ATCM03038155.1	1943	2023	-	GTGTTGGTAGCGAAGTGGTTAAACGTGCTAGTTTCAGGTACTAGTCCCTCGGGTTCGTGGGTTCAAATCCCACCCAGCACT	tRNA-Leu7	tRNA-Leu
ATCM03039003.1	159	242	-	GCCCGGGTAACTCAGTTGGAAGAGTGCCAGCCTTCTAAGCTGGAGGTCGTGGGATCGAAACCCACCTCGGGCG	tRNA-Arg6	tRNA-Arg
ATCM03040700.1	557	628	-	GGGCATATAGTTCAGTGGAAGAACGCTTGACTACGAATCAAGAGGTCCCAGGTTCGAAACCTGGTATGCTCG	tRNA-Arg3	tRNA-Arg
ATCM03040891.1	2038	2110	-	AGCAGAGTAGCTCAGGGGAATGAGCGGTGGGCCCATAACCCACAGGTCCGAGGATCGAAACCTCGCTCTGCTA		tRNA-Met
ATCM03041426.1	618	689	-	GGCCCTGTCGTCTAACGGTTAGGACGCTAGATTCTGACTCTAGCAATCTGAGTTCAAATCTCAGCAGGACCT	tRNA-Glu2	tRNA-Gln
ATCM03041857.1	73	144	-	GGGTCCTTAGCTCAGTGGTAGAGCAAGCGACTGCAGATCGCTAGGTCACCAGTTCGAACCTGGTAGGGCCCT		tRNA-Cys
ATCM03042506.1	2279	2349	-	GCGTTTGTGGTCTAGTGGCATGATGCTCGCCTGCCACGCGGGCGACCCGGGTTCGACTCCCGGCAAACGCA	tRNA-Gly3	tRNA-Gly
ATCM03042523.1	379	449	-	GCGCTAGTGGTCTAGTGGCATGATGCTTCCCTCCCACGGATGCGAACCGGGTTCGATTCCCGGCTGGCGCA		tRNA-Gly
ATCM03043310.1	71517	71589	-	GGGGCGGTAGCTCAGCTGGGAGAGCGTCGCGTTCGCAATGCGAAGGTCGGGAGTTCGATCCTCCTCCGCTCCA		tRNA-Ala
ATCM03043359.1	1190	1263	-	GCCCTTATAGCTCAGTTGGAATGAGCGCAAGACTGAAGATCTTGAGGTCGCTGGTTCGATCCCGGCTGAGGGCA	tRNA-Phe1	tRNA-Phe
ATCM03045580.1	976	1073	+	GCGCCGATAGTCCAACAGTAGGACGTCCGTCTTGCCTCCGGAATGATGGAGGTGCAATTCCTCCTCGGCTCT		tRNA-Ala
ATCM03045995.1	420	490	-	GCGTTAGTAGCTTAATGGGAAAGCGCGACCATACCAAGCGCGAGTTCCGAGTTCGATTCCCGGCTAACGCA		tRNA-Gly
ATCM03046198.1	4827	4898	+	GGGTCCTTAGCTCAGTGGTAGAGCAAGCGACTGCAGATCGCTAGGTCACCAGTTCGAACCTGGTAGGGCCCT		tRNA-Cys
ATCM03046344.1	619	699	-	GCACGGGTAGTGAAGCGGTCAAACACGGGGCACTCAAGATGCTCTCCCTCGGGTTCATGGGTTCGAGTCCCATCCCGTGCA	tRNA-Leu6	tRNA-Leu
ATCM03046345.1	815	888	-	GCTCCGTTGGTGTAGTTGGTTATCACGGAACCTTCACACGGTTCAGGCCTTGGGTTCGATTCCCAAACGGAGTA	tRNA-Val4	tRNA-Val
ATCM03046390.1	931	1003	-	AGCAGAGTAGCTCAGGGGAATGAGCGGTGGGCCCATAACCCACAGGTCCGAGGATCGAAACCTCGCTCTGCTA		tRNA-Met
ATCM03046390.1	733	804	-	GGGTCCTTAGCTCAGTGGTAGAGCAAGCGACTGCAGATCGCTAGGTCACCAGTTCGAACCTGGTAGGGCCCT		tRNA-Cys
ATCM03046631.1	1623	1703	-	GCACGGGTAGTGAAGCGGTCAAACACGGGGCACTCAAGATGCTCTCCCTCGGGTTCATGGGTTCGAGTCCCATCCCGTGCA	tRNA-Leu6	tRNA-Leu
ATCM03046647.1	430	503	+	GCGAGGTTGGTGTAGTTGGTTATCACAAGTCCTTAACACGGACTGGGCCATGGGTTCGATTCCCATACCTCGTA	tRNA-Val2	tRNA-Val
ATCM03047109.1	954	1035	+	GTACTCGTAGCAAAGCTGGTCAAATGTGCTGGTTTAAGGCACCAGTCCCTCGGGTTCGTGGGTTCAAATCCCACCGAGTACT	tRNA-Leu1	tRNA-Leu
ATCM03047801.1	920	1194	-	AATCCAGTATTTTAGTGGTAAAATAGTAGATTTCTAATCTATTTTGGATCAAGTCAACCTTTCTGGATGA		tRNA-Arg
ATCM03047933.1	532	604	+	GGGGCTTTAGTTCACAAGGTAGAATGCTTCCTTAGCATGGAAGAGGTAAAGGGTTCGATTCCCTTAAGCTCCA		tRNA-Ala
ATCM03048174.1	1298	1378	+	GACACTGTAGCAAAGTGGTTAATGCGTTTGACTTGAAATCAAATCTCTTCGGGGGCGCAGGTTCGAACCCTGCCAGTGTCG	tRNA-Ser1	tRNA-Ser
ATCM03048244.1	1106	1179	+	GCGAGGTTGGTGTAGTTGGTTATCACAAGTCCTTAACACGGACTGGGCCATGGGTTCGATTCCCATACCTCGTA	tRNA-Val2	tRNA-Val
ATCM03048295.1	1981	2052	-	TCTCCCATTGTCTAGTGGTTATGATTTCCGCCTGTCACGCGGACGGCCCGGGTTCAATTCCCGGTGGGAGAG	tRNA-Asp2	tRNA-Asp
ATCM03048477.1	922	993	-	GACTCCATGGCGCAACGGTAGCGCACCCGACTCCAGATCGGTAGGTTGGGGGTTCGAATCCCTCTGGGGTCA	tRNA-Trp1	tRNA-Trp
ATCM03048513.1	1214	1287	+	GCTCCGTTGGTGTAGTTGGTTATCACGGAACCTTCACACGGTTCAGGCCTTGGGTTCGATTCCCAAACGGAGTA	tRNA-Val4	tRNA-Val
ATCM03049335.1	701	773	+	GTCGGAGTGGCTCAGTCGGCAGAGCGTGGGTCTCATAATCCCAAGGTCGTGAGTTCGATTCTCACCTTCGACA	tRNA-Met1	tRNA-Met
ATCM03049562.1	2336	2408	-	GGCTTTGTCGTCTAATCGGTTAGGACGCGTGACTTTGAATCCCGTAATCTGAGTTCAAGTCTCAGCGAAGCCA	tRNA-Gln1	tRNA-Gln
ATCM03049977.1	1949	2019	+	GGCGCTTTAGTTTAGTGGCAAAATTCTACCTTTGGGTGGTAGAGATCTGGGTTCGATTCCCGGAAGCGCCC		tRNA-Pro
ATCM03050060.1	135	206	+	AGCAGAGTAGCTCAGGGGAAGAGCGGTAGGCCCATAACCTACAGGACCGAGGATCGAAACCTCGCCCTGCTA		tRNA-Met
ATCM03050060.1	413	484	+	AGCAGAGTAGCTCAGGGGAAGAGCGGTGTGCCCATAACTCACAGGACCGAGGATCAAAACCTCGCTCTGTTC		tRNA-Met
ATCM03052215.1	3293	3365	-	GGCTCTGTAGCAAAGCGGTTAATGCGTCAGTCTTGTAAACTGAAGGTCCTGGGTTCGAATCCCAGCAGAGCCT	tRNA-Thr1	tRNA-Thr
ATCM03052649.1	446	518	-	GGGGGTGTAGCTCAATCGGTAGAGTATTTCGTTTGCATCGATAGGGTAAGGGGATCGAAACCCCTCACCTCCA	tRNA-Ala3	tRNA-Ala
ATCM03054780.1	4185	4258	-	GCTCCGTTGGTGTAGTTGGTTATCACGGAACCTTCACACGGTTCAGGCCTTGGGTTCGATTCCCAAACGGAGTA	tRNA-Val4	tRNA-Val
ATCM03055783.1	196	285	+	GGCTTTGTCGTCTAATCGGTTAGGACGCAGGACTTTGAATCCTGTAATCTGAGTTCAAGTCTCAGCGAAGCCA	tRNA-Gln2	tRNA-Gln
ATCM03056046.1	664	736	-	GTCGGAGTGGCTCAGTCGGCAGAGCGTGGGTCTCATAATCCCAAGGTCGTGAGTTCGATTCTCACCTTCGACT	tRNA-Met1	tRNA-Met
ATCM03056057.1	546	617	-	AGCAGAGTAGCTCAGGGGTAGAGCGGTGTGCCCATAACTCACAGGACCGAGGATCAAAACCTCGCTCTGCTT		tRNA-Met
ATCM03057630.1	1499	1571	-	GTCGGAGTGGCTCAGTCGGCAGAGCGTGGGTCTCATAATCCCAAGGTCGTGAGTTCGATTCTCACCTTCGACA	tRNA-Met1	tRNA-Met
ATCM03058497.1	877	947	-	GCGTCAGTGGTATAGTGGCAGCATGCGAGCCTTCCAAGCTTGCGACCCGGGTTCGATTCCCGGCTGACGCA	tRNA-Gly1	tRNA-Gly
ATCM03058531.1	1632	1704	+	GGCACCATAGCAAAGTGGTTAATGCGTCTGCCTCGTAAGCAGAAGGCCCTGGGTTCGAATCCCAGTGGTGCCT		tRNA-Thr
ATCM03058626.1	698	787	-	GCTCCTGTAGCTCAGTCGGTAGAGCATAGTGCTTATAACGCTAGGGTCGTGAGTTCGATCCTCACTAGGAGCA		tRNA-Ile
ATCM03059248.1	5867	5938	+	TCCGATGTGGTGTAGTCGGTAACACTTCAGTCTCTCACACTGGGCCCCCGGGTTCGATTCCCGGCATCGGAA		tRNA-Glu
ATCM03059553.1	329	409	-	GCACGGGTAGTGAAGCGGTCAAACACGGGGCACTCAAGATGCTCTCCCTCGGGTTCATGGGTTCGAGTCCCATCCCGTGCA	tRNA-Leu6	tRNA-Leu
ATCM03060519.1	1612	1684	+	GCGCCCGTAGCTCAATGGATAGAGTACTGCCCTCCGAAGGCAGGGGTTGCTGGTTCGATCCCAGCCGGGCGCG		tRNA-Arg
ATCM03061190.1	1591	1667	-	GGTCTGTTAGCTCAGTTAGTCGGTAGAGCGTGGTGCTAATAACGCCACGGTCGCAGGTTCGATCCCTGCACAGACCA		tRNA-Ile
ATCM03061406.1	1670	1741	+	TCCGATGTGGTGTAGTCGGTAACACTTCAGTCTCTCACACTGGGCCCCCGGGTTCGATTCCCGGCATCGGAA		tRNA-Glu
ATCM03061456.1	3062	3133	+	GCGCCTTTAGCTTAGTGGAAGAGTATTTGACTTCGAATCAAAGGGTCGTGGGTTCGATCCCCACAAGGCGCT	tRNA-Arg1	tRNA-Arg
ATCM03062329.1	8881	8952	+	GCGGGCGTCGTATAATGGCCATTACCTCAGCTTCCCAAGCTGATGACGTGGGTTCGATTCCCATCGCCCGCT		tRNA-Gly
ATCM03062329.1	14275	14356	+	GCCTCGGTGGTGAAATTGGTAGACGCGCCGGACTCAAAATCCGGTTCCGAAAGGAGTGCCGGTTCGATTCCGGCCCGAGGCA		tRNA-Leu
ATCM03062363.1	1084	1155	-	TCTCCCATTGTCTAGTGGTTATGATTTCCGCCTGTCACGCGGACGGCCCGGGTTCAATTCCCGGTGGGAGAG	tRNA-Asp2	tRNA-Asp
ATCM03062873.1	10	81	-	TCCGATGTGGTGTAGTCGGTAACACTTTACTCTTTCACAGTGAGACCCCGGGTTCGATTCCCGGCATCGGAA	tRNA-Glu3	tRNA-Glu
ATCM03063988.1	263	336	+	GCTCGGATGGTGTAGTTGGTTATCACATGTGCTTTACACGCATAGGGTCGTGGGTTCGATTCCCACTCCGAGTA	tRNA-Val3	tRNA-Val
ATCM03064034.1	2650	2731	-	GTACTCGTAGCAAAGCTGGTCAAATGTGCTGGTTTAAGGCACCAGTCCCTCGGGTTCGTGGGTTCAAATCCCACCGAGTACA	tRNA-Leu1	tRNA-Leu
ATCM03064355.1	1404	1474	+	GGCGGTTTAGTTTAGTGGAAAAATTCATCCTTAGGGTGGATGAGGCCCGGGTTCGATTCCCGGAACCGCCC		tRNA-Pro
ATCM03064468.1	1053	1125	-	GGGGGTGTAGCTCAATCGGTAGAGTATTTCGTTTGCATCGATAGGGTAAGGGGATCGAAACCCCTCACCTCCA	tRNA-Ala3	tRNA-Ala
ATCM03064468.1	9	102	-	GCCCATGTAGCTCAGTTGAATCGGTAGAGCGTTAGGCTTTTAACCTAATGGTCGGGGGTTCGAGCCCCCCCGTGGGCG		tRNA-Lys
ATCM03064912.1	1546	1619	+	GCCCTTATAGCTCAGTTGGAATGAGCGCAAGACTGAAGATCTTGAGGTCGCTGGTTCGATCCCGGCTGAGGGCT	tRNA-Phe1	tRNA-Phe
ATCM03065019.1	2668	2741	+	GCCCTTATAGCTCAGTTGGAATGAGCGCAAGACTGAAGATCTTGAGGTCGCTGGTTCGATCCCGGCTGAGGGCA	tRNA-Phe1	tRNA-Phe
ATCM03065415.1	736	807	-	GGTCTAGTAGCTCAGTGGAAGAGCGTCTGCCTCCGGAGCAGAAGGTCCAGGGTTCAACCCCCTGCTGGATCG		tRNA-Arg
ATCM03065608.1	643	715	-	GGCTCTGTAGCAAAGCGGTTAATGCGTCAGTCTTGTAAACTGAAGGTGCTGGGTTCGACTCCCAGCAGAGCCT	tRNA-Thr2	tRNA-Thr
ATCM03065671.1	300	370	-	GGCGCTTTAGTTTAGTGGCAAAATTCCACCTTCGGGTGGTGGAGATAGGGGTTCGATTCCCCTAAGCGCCC		tRNA-Pro
ATCM03067513.1	12349	12422	-	CGGAGCGTAGCGCAGCCTGGTAGCGCATCTGATTTGGGATCAGAGGGTCGTAGGTTCGAATCCTATCGCTCCGA		tRNA-Pro
ATCM03067641.1	6138	6211	+	AGGCTCGTAGCTCAGTTGGTTAGAGCACCACCTTGACATGGTGGGGGTCGTTGGTTCGAATCCAATCGAGCCTA		tRNA-Val
ATCM03067762.1	1079	1150	-	GCCCACATAGTATAGTGGTTAGTACTTCTCGTTGTGGCCGAGATGACGCAGGTTCGATTCCTGCTGTGGGCA	tRNA-His1	tRNA-His
ATCM03067762.1	919	990	-	GGGTCCTTAGCTCAGTGGTAGAGCAAGCGACTGCAGATCGCTAGGTCACCAGTTCGAACCTGGTAGGGCCCT		tRNA-Cys
ATCM03067914.1	946	1016	-	GGCGCTTTAGTTTAGTGGCAAAATTCTACCTTTGGGTGGTAGAGATCTGGGTTCGATTCCCGGAAGCGCCC		tRNA-Pro
ATCM03067914.1	502	573	-	GACTCCATGGCGCAACGGTAGCGCACCCGACTCCAGATCGGTAGGTTGGGGGTTCGAATCCCTCTGGGGTCA	tRNA-Trp1	tRNA-Trp
ATCM03068103.1	192	267	+	GCCCGTCTAGCTCAGTTATCGGTAGAGCGCAAGACTCTTAATCTTGTGGTCGTGGGTTCGAGCCCCACGGTGGGCG		tRNA-Lys
ATCM03069385.1	665	755	+	GGAGACGTGGCCGAGAGGTCGAAGGCACTCCCCTGCTAAGGGAGCATCTGGGCCAAAACCTGGATCGAGGGTTCGAATCCCTCCGTCTCCG		tRNA-Ser
ATCM03069738.1	850	923	-	CGCGGGGTGGAGCAGTCTGGCAGCTCGTCGGGCTCATAACCCGAAGGTCGTAGGTTCAAATCCTACCCCCGCAA	tRNA-Met2	tRNA-Met
ATCM03069802.1	3504	3577	-	AGGCTCGTAGCTCAGCTGGTTAGAGCACCACCTTGACATGGTGGGGGTCGTTGGTTCGAGTCCAATCGAGCCTA		tRNA-Val
ATCM03070279.1	560	630	+	GGCGGTTTAGTTTAGTGGAAAAATTCATCCTTAGGGTGGATGAGGCCCGGGTTCGATTCCCGGAACCGCCC		tRNA-Pro
ATCM03070328.1	513	586	-	GCTCGGATGGTGTAGTTGGTTATCACATGTGCTTTACACGCACAGGGTCGTGGGTTCGATTCCCACTCCGAGTA	tRNA-Val1	tRNA-Val
ATCM03070590.1	982	1054	+	GGGGGTGTAGCTCAATCGGTAGAGTATTTCGTTCGCATCGATAGGGTAAGGGGATCGAAACCCCTCTCCTCCA	tRNA-Ala5	tRNA-Ala
ATCM03070686.1	593	666	+	GCACCATTAGCTCAGTTGGTAGAGTGTGCGGCTACAGACCGCGAGGTCCTTGGATCGAAGCCAAGATCGGTGCT		tRNA-Cys
ATCM03070717.1	419	491	-	GGCTTCATAGCTTAGTCGGCAGAGCGCCACCCTAGTAAGGTGGAGGTCATGGGTTCAATTCCCATTGAAGCCT	tRNA-Thr3	tRNA-Thr
ATCM03070995.1	2062	2137	+	GCCCATGTAGCTCAGTTGTCGGTAGAGCGTTAGGCTTTTAACCTAATGGTCGGGGGTTCGAGCCCCCCCGTGGGCG		tRNA-Lys
ATCM03071025.1	1537	1608	+	CTCCCTGTAGTTCAATGGATAGAACAAGTGCCTCCTAAGCGCTAGATACAGGTTCGATTCCTGTCAGGGGGA		tRNA-Arg
ATCM03071196.1	8128	8209	+	GCCGACGTGGTGAAATTGGTAGACACGCTATCTTGAGGGGGTAGTGGCGAAAGCTGTGCGAGTTCGAGTCTCGCCGTCGGCA		tRNA-Leu
ATCM03071196.1	8491	8563	+	GGGGGTATAGCTCAGCTGGGAGAGCGCTTGCATGGCATGCAAGAGGTCAGCGGTTCGATCCCGCTTACCTCCA		tRNA-Ala
ATCM03071349.1	677	748	-	TCTCCCATTGTCTAGTGGTTATGATTTCCGCCTGTCACGCGGACGGCCCGGGTTCAATTCCCGGTGGGAGAA	tRNA-Asp2	tRNA-Asp
ATCM03072007.1	988	1059	-	GCCTACATCGTATAGTGGTCATTACTCCGCACTGTGACTGCGGCAACGCAGGTTCGATTCCTGCTGTGGGCA		tRNA-His
ATCM03072083.1	2092	2165	-	GCGGCTGTAGCTCAGTTGGATAGAGTACTTGGCTACGAACCAAGGGGTCGTGGGTTCGAATCCTGCCAGCCGCG		tRNA-Arg
ATCM03072083.1	1941	2014	-	GCGGCTGTAGCTCAGTTGGATAGAGTACTTGGCTACGAACCAAGGGGTCGTGGGTTCGAATCCTGCCAGCCGCA		tRNA-Arg
ATCM03072376.1	1120	1190	-	GCGTCAGTGGTATAGTGGCAGCATGCGAGCCTTCCAAGCTTGCGACCCGGGTTCGATTCCCGGCTGACGCA	tRNA-Gly1	tRNA-Gly
ATCM03072607.1	2705	2778	+	GCTCCGTTGGTGTAGTTGGTTATCACGGAACCTTCACACGGTTCAGGCCTTGGGTTCGATTCCCAAACGGAGTA	tRNA-Val4	tRNA-Val
ATCM03073807.1	6964	7037	-	GCGAGGTTGGTGTAGTTGGTTATCACAAGTCCTTAACACGGACTGGGCCATGGGTTCGATTCCCATACCTCGTA	tRNA-Val2	tRNA-Val
ATCM03074110.1	6673	6746	-	CGGGGTGTAGCTTAGCCTGGTAGAGCGCTACGTTCGGGACGTAGAGGCCGGAGGTTCGAATCCTCTCACCCCGA		tRNA-Pro
ATCM03074398.1	3608	3681	-	GCTCCGTTGGTGTAGTTGGTTATCACGGAACCTTCACACGGTTCAGGCCTTGGGTTCGATTCCCAAACGGAGTA	tRNA-Val4	tRNA-Val
ATCM03074583.1	7283	7355	-	GCCGGCTTAGCTCATCTGGTAGAGCAGTTGATTTGTAATCATCAGGTGGCGGGTTCGAGTCCTGCAGCCGGCA		tRNA-Thr
ATCM03074618.1	1405	1485	+	GTACTTGTAGCAAAGTGGTCAAATGTGCTGGTTTTAGGCACCAGTCCCTCGGGTTCGTGGGTTCAAACCCCACCAAGTACA	tRNA-Leu3	tRNA-Leu
ATCM03074630.1	776	849	+	GACTTTGTCGTCTAATTGGGAGGACCCAGGCTCTCAGGAAGCCTGAAATCGGAGTTCGAATCTCTGCAAAGTTA		tRNA-Undet
ATCM03074762.1	464	544	+	GACAACGTGGCGGAGTGGTTAACGCGGCGCCCTGCTAAGGCGTTTCCTTCGGGAGCGTGAGTTCGAATCTCATCGTTGTCG	tRNA-Ser4	tRNA-Ser
ATCM03074963.1	2707	2777	+	GCGTTCGTGGTCTAGTGGCATGATGCTCGCCTGCCACGCGGGCGACCCGGGTTCGACTCCCGGCGGACGCA	tRNA-Gly2	tRNA-Gly
ATCM03075139.1	988	1060	+	GCTTCCGTGGCTCAGTAGGCAGAGCGACCGGCTGTTAACCGGTAGGTCAGTGGTTCGATCCCACTCGGAAGCG		tRNA-Asn
ATCM03075762.1	7221	7294	+	AGGGGAGTCGCCAAGTTGGTTAAGGCACCGGATTTTGATTCCGGCATGCGAGGGTTCGAGTCCTTCCTCCCCTG		tRNA-Gln
ATCM03075783.1	972	1042	+	GCGTTCGTGGTCTAGTGGCATGATGCTCGCCTGCCACGCGGGCGACCCGGGTTCGACTCCCGGCGGACGCT	tRNA-Gly2	tRNA-Gly
ATCM03076043.1	3283	3356	-	GGCGAATTAGCTCAGTCGGTTAGAGCGACGGAATCATAATCCGCAGGTCCGGGGTTCGAATCCCTGATTCGCCA		tRNA-Met
ATCM03076078.1	2249	2329	-	GCAAGAGTAGTGAAGTGGTCAAACACGGGAGACTTAAGATCTTCTCCTTCGGGTTCGTGGGTTCAAACCCCACCTCTTGCA	tRNA-Leu2	tRNA-Leu
ATCM03076195.1	394	466	-	GCCCGTCTAGCTCAGTCGGTAGAGCGCAAGACTCTTAATCTTGTGGTCGTGGGTTCGAGCCCCACGGTGGGCG		tRNA-Lys
ATCM03076201.1	43	115	-	GGGGGTGTAGCTCAATCGGTAGAGTATTTCGTTTGCATCGATAGGGTAAGGGGATCGAAACCCCTCACCTCCT	tRNA-Ala3	tRNA-Ala
ATCM03077132.1	504	575	-	GCCCACATAGTATAGTGGTTAGTACTTCTCGTTGTGGCCGAGATGACGCAGGTTCGATTCCTGCTGTGGGCA	tRNA-His1	tRNA-His
ATCM03077133.1	64	135	-	GCCCACATAGTATAGTGGTTAGTACTTCTCGTTGTGGCCGAGATGACGCAGGTTCGATTCCTGCTGTGGGCA	tRNA-His1	tRNA-His
ATCM03077289.1	1701	1773	+	GGGGCGTTAGCTCAGTTGGTAGAGCAGCGGACTCTTAATCCGTAGGTCGAGTGTTCGAGTCACTCACGCCCCA		tRNA-Lys
ATCM03077316.1	1284	1355	-	GGCCCTGTCGTCTAACGGTTAGGACGCTAGATTCTGACTCTAGCAATCTGAGTTCAAATCTCAGCAGGACCT	tRNA-Glu2	tRNA-Gln
ATCM03077479.1	1015	1086	+	TCCGATGTGGTGTAGTCGGTAACACTTCAGTCTCTCACACTGGGCCCCCGGGTTCGATTCCCGGCATCGGAA		tRNA-Glu
ATCM03077500.1	2377	2457	+	GACACCTTAGGTAAGTGGTTAAGCCGACTGACTAGAAATCAGTTCCTTTCGGGGGCGCAGGTTCAAATCCTGCAGGTGTCG	tRNA-Ser3	tRNA-Ser
ATCM03077500.1	2833	2914	+	GTACTCGTAGCAAAGCTGGTCAAATGTGCTGGTTTAAGGCACCAGTCCCTCGGGTTCGTGGGTTCAAATCCCACCGAGTACA	tRNA-Leu1	tRNA-Leu
ATCM03078042.1	2208	2281	-	GCCCTTATAGCTCAGTTGGAATGAGCGCAAGACTGAAGATCTTGAGGTCGCTGGTTCGATCCCGGCTGAGGGCA	tRNA-Phe1	tRNA-Phe
ATCM03078945.1	422	493	+	TCCGATGTGGTGTAGTCGGTAACACTTCAGTCTCTCACACTGGGCCCCCGGGTTCGATTCCCGGCATCGGAA		tRNA-Glu
ATCM03079981.1	4797	4869	-	GCCGGAATAGCTCAGACGGTAGAGCAGCGCATTCGTAATGCGAAGGTCGGGGGTTCGATTCCTCTTTCCGGCA		tRNA-Thr
ATCM03080534.1	3230	3311	+	GCCGACGTGGTGAAATTGGTAGACACGCTATCTTGAGGGGGTAGTGGCGAAAGCTGTGCGAGTTCGAGTCTCGCCGTCGGCA		tRNA-Leu
ATCM03081208.1	1093	1163	-	GCGTCAGTGGTATAGTGGCAGCATGCGAGCCTTCCAAGCTTGCGACCCGGGTTCGATTCCCGGCTGACGCA	tRNA-Gly1	tRNA-Gly
ATCM03081245.1	2880	2960	+	GACGACGTGGCGGAGTGGTTAACGCGGCGCCCTGCTAAGGCGTTTCCTTCGGGAGCGTGAGTTCGAATCTCATCGTCGTCG	tRNA-Ser5	tRNA-Ser
ATCM03081253.1	937	1009	-	GGGCCTGTAGTTCACATGGTAGAATGCTTCCTTAGCATGGAAGAGGTAAGGGGATCGATACCCCTCAGGTCCA	tRNA-Ala1	tRNA-Ala
ATCM03081253.1	687	757	-	GGCGTTTTAGTTTAGTGGCAAAATTCCACCTTCGGGTGGTGGAGATAGGGGTTCGATTCCCCTAAACGCCC		tRNA-Pro
ATCM03081264.1	1300	1387	+	GGAGAGGTGGCAGAGTGGTCGAATGTACCTGACTCGAAATCAGGCGTACGGTTTCCCCGTACCGTGGGTTCGAATCCCACCCTCTCCG		tRNA-Ser
ATCM03081354.1	997	1070	+	GCGACAGTAGCTCAGCTGGATAGAGCATCGGCCTTCTAAGCCGAGGGTCGGGGGTTCGAGCCCCTCCTGTCGCG		tRNA-Arg
ATCM03082305.1	2899	2985	-	GGAGGTGTGGCAGAGTGGTTGAATGCACCGGTCTTGAAAACCGGCGAAGGGGTAACCCTTCCGTGAGTTCGAATCTCACCGCCTCCG		tRNA-Ser
ATCM03083079.1	2769	2841	-	TCCCCGATAGCTCAGTCGGTAGAGCGCCGGACTGTTAATCCGTAGGTCCCTGGTTCGAGCCCAGGTCGGGGAG		tRNA-Asn
ATCM03083079.1	2688	2760	-	GCGGGAGTAGCTCAGTTGGTAGAGCGCAACCTTGCCAAGGTTGAGGTCGCGAGTTCGAGACTCGTCTCCCGCT		tRNA-Gly
ATCM03083602.1	1032	1106	+	GTGCTCCTGTGCAGTGGGATACTTCGAAATTAGCCTGTCACGCGGGAGGCGTGGGTTCGATTCCCACCGTGCAAG		tRNA-Asp
ATCM03083603.1	168	242	+	GTGCTCCTGTGCAGTGGGATACTTCGAAATTAGCCTGTCACGCGGGAGGCGTGGGTTCGATTCCCACCGTGCAAG		tRNA-Asp
ATCM03083835.1	3526	3598	-	AGGGGTATAGCTCAACTGGCAGAGCGTCGGTCTCCAAAACCGAAGGTTGGGGGTTCGATTCCCTCTGCCCCTG		tRNA-Trp
ATCM03084764.1	1858	1930	-	GGGCCGTTAGCTCAGCTGGTAGAGCAGCGGACTTTTAATCCGTTGGTCACTGGTTCGAATCCAGTACGGCCTA		tRNA-Lys
ATCM03084945.1	289	371	-	CCTCACTTAGCTCAGTTGGTAGAGCAGCTGACTGTAGATCAGCTGGTCGCCGGTTCGAATCCAGCAGTGAGGA		tRNA-Tyr
ATCM03085395.1	1454	1553	+	GCACCGATGGCCCAACAGTAGGGCGTCCGTCTTGCCCCCGGATTAATGAAGGTGCAAATCCTTCTCGGTGCT		tRNA-Ala
ATCM03085395.1	1666	1770	+	GCACCGATTGCTCAACAGTAGAGCGTCCGTCTTGCCTTCGGATTAATGGAGGTGCGAATCCTTCTCGGTGCT		tRNA-Ala
ATCM03085971.1	2157	2238	-	GCCGGGGTGATGAAATTGGTAAACATAGCGGACTTAAAATCCGCCGCCTTCGGGCTTGCCGGTTCAAGTCCGGTCCCCGGCA		tRNA-Leu
ATCM03086006.1	977	1050	-	CGGGGCGTAGCGCAGCCTGGTAGCGTACCTGCATGGGGTGCAGGTGGTCGGAGGTTCAAATCCTCTCGCCCCGA		tRNA-Pro
ATCM03086132.1	1616	1687	+	GCGTCCGTAGTTCAATGGATAGAACGGTTGAATCCTAATCTTCAGATGTCGGTTCGATTCCGGCCGGACGTA		tRNA-Arg
ATCM03086410.1	664	753	-	GCGTCAGTGGTATAGTGGCAGCATGCGAGCCTTCCAAGCTTGCGACCCGGGTTCGATTCCCGGCTGACGCA	tRNA-Gly1	tRNA-Gly
ATCM03086589.1	1725	1798	+	CGGGGCGTAGCGCAGCCTGGTAGCGTACCTGCATGGGGTGCAGGTGGTCGGAGGTTCAAATCCTCTCGCCCCGA		tRNA-Pro
ATCM03087188.1	541	611	-	GCGTTCGTGGTCTAGTGGCATGATGCTCGCCTGCCACGCGGGCGACCCGGGTTCGACTCCCGGCGGACGCA	tRNA-Gly2	tRNA-Gly
ATCM03087287.1	140	211	-	GGGCATATAGTTCAGTGGAAGAACGCTTGACTACGAATCAAGAGGTCCCAGGTTCGAAACCTGGTATGCTCG	tRNA-Arg3	tRNA-Arg
ATCM03088250.1	1657	1729	-	GCCGGAATAGCTCAGACGGTAGAGCAGCGCATTCGTAATGCGAAGGTCGGGGGTTCGATTCCTCTTTCCGGCA		tRNA-Thr
ATCM03088322.1	124	197	+	GCGGCTGTAGCTCAGTTGGATAGAGTACTTGGCTACGAACCAAGGGGTCGTGGGTTCGAATCCTGCCAGCCGCG		tRNA-Arg
ATCM03089396.1	1826	1898	-	GTGGCTGTAGCTCAGTTGGTAGAGTCCAGGATTGTGATTCCTGTTGTCGTGGGTTCGAGTCCCATCAGCCACC		tRNA-His
ATCM03090121.1	1529	1601	+	GGCCCGGTAGCTCAGTTGGTAGAGCAGCGGATTGAAAATCCGCGTGTCGATGGTTCGATTCCGTCCCAGGCCA		tRNA-Phe
ATCM03091068.1	553	646	-	GTCGGGGTAGCTCAGTGGCAGAGCGTAGCTTGCCGCGCTATGGTCATGGGTTCGAATCCCATCTCTGATA		tRNA-Gly
ATCM03091416.1	326	402	-	GCCCATGTAGCTCAGTTGATCGGTAGAGCGTTAGGCTTTTAACCTAATGGTCGGGGGTTCGAGCCCCCCCGTGGGCG		tRNA-Lys
ATCM03091492.1	366	446	-	GCACGAATAGCAAAGTGGTCAAATGTGCTGGTTTTAGGCACCAGTCCCTCGGGTTCGTGGGTTCAATCCCCACTTCGTGCA	tRNA-Leu4	tRNA-Leu
ATCM03093043.1	448	524	+	GGTCTGTTAGCTCAGTTAGTCGGTAGAGCGTGGTGCTAATAACGCCACGGTCGCAGGTTCGATCCCTGCACAGACCA		tRNA-Ile
ATCM03093230.1	137	208	+	GCCTACATCGTATAGTGGTCATTACTCCGCACTGTGACTGCGGCAACGCAGGTTCGATTCCTGCTGTGGGCA		tRNA-His
ATCM03094039.1	195	268	+	GCATCGGTGGCCTAGTGGGTAGTGTGCCGCGCTCAAGTATGCGAGGTGAGAGGTTCGAATCCCTCCATGATTCG		tRNA-Leu
ATCM03094638.1	282	357	-	GCCCGTCTAGCTCAGTTTTCGGTAGAGCGCAAGACTCTTAATCTTGTGGTCGTGGGTTCGAGCCCCACGGTGGGCG		tRNA-Lys
ATCM03095327.1	477	548	+	GCCTCGGTAGCGTAATAGGGAACGCAACTGCCCGGTAAGCAGAAGATGCGGGTTCGAATCCCGTCCGTGGTC		tRNA-Thr
ATCM03095430.1	447	518	+	TCCGTTGTGGTGTAGTCGGTAACACTTTACTCTTTCACAGTGAGACCCCGGGTTCGATTCCCGGCATCGGAA		tRNA-Glu
ATCM03095767.1	129	212	-	GCGTGAGTGGCGAAATTGGTAGACGCACCAGGTTTAGGTCCTGACGCCCGCAAGGGTGTGCCGGTTCGAGTCCGGCCTCACGCA		tRNA-Leu
ATCM03095991.1	239	309	+	GCGTTTGTGGTCTAGTGGCAGGATGCTCGCCTGCCACGCGGGCGACCCGGGTTCGACTCCCGGCAAACGCA	tRNA-Gly4	tRNA-Gly
ATCM03096058.1	550	622	-	GGCTTTGTCGTCTAATCGGTTAGGACGCGTGACTTTGAATCCCGTAATCTGAGTTCAAGTCTCAGCGAAGCCA	tRNA-Gln1	tRNA-Gln
ATCM03097170.1	345	415	+	TCATTGGTGGTTCAGTGGTAGAATGCTCGCCTGCCACGCGGGCGACCCGGGTTCGATTCCCGGCCAATGCA		tRNA-Gly
ATCM03098496.1	148	231	-	GCCCAGGTGGCGGAATTGGTAGACGCACCAGGTTCAGGTCCTGGCGGTGGCAACACTGTGGAGGTTCGAGTCCTCTCTTGGGCA		tRNA-Leu
ATCM03098908.1	202	282	+	GACACCTTAGGTAAGTGGTTAAGCCGACTGACTAGAAATCAGTTCCTTTCGGGGGCGCAGGTTCAAATCCTGCAGGTGTCG	tRNA-Ser3	tRNA-Ser
ATCM03098908.1	547	628	+	GTACTCGTAGCAAAGCTGGTCAAATGTGCTGGTTTAAGGCACCAGTCCCTCGGGTTCGTGGGTTCAAATCCCACCGAGTACT	tRNA-Leu1	tRNA-Leu
ATCM03100301.1	278	350	+	GCCTCGGTAGTGTAATGGATCAGCACGGCAGACCGGATATTTGTAAGTGCGAGTTCGAATCCCGTATGATGTG		tRNA-Ser
ATCM03100730.1	429	513	-	ACCTGGGTGGCTCAGTCGGTTGAGCGTCCGACTTCAGCTCAGGTCATGATCTCGCGGTTTGTGGGTTCGAGCCCCGCATCAGGCT		tRNA-SeC
ATCM03101311.1	350	421	-	GCCTCGGTAGCGTAATAGGGAACGCAACTGCCCGCTAAGCAGAAGGTGCGGGTTCGAATCCCGTCCGTGGTC		tRNA-Ser
ATCM03101538.1	9	81	+	GCCTCGGTAGTGTAATGGATCAGCACGGCAGACCGGATATCTGTAAGTGCGGGTTCGAGTCCCGCCTGAGGTT		tRNA-Ser
ATCM03101623.1	266	348	+	AGCGCGATGGCCGAGTGGTTAAGGCGTTGGACTCAAGTTCCAATGGACGTAAGTCCTCATGGGTTCAAATCCCATTCGCGCTA		tRNA-Leu
ATCM03101623.1	417	499	+	AGCGCGATGGCCGAGTGGTTAAGGCGTTGGACTTAAGTTCCAATGGACGCAAGTCCTCGTGGGTTCAAACCCCACTCGCGCTA		tRNA-Leu
ATCM03101623.1	569	651	+	AGCGCGATGGCCGAGTGGTTAAGGCGTTGGACTCAAGTTCCAATGGACGTAAGTCCTCATGGGTTCAAATCCCATTCGCGCTA		tRNA-Leu
ATCM03101671.1	299	383	+	GCCTGGGTGGCTCAGTCAGTTAAGTGTCTGACTTCAGCTCAGGTCATGATCTCATGGTTCGTGAGTTCGAGCCCTGCATCGGGCT		tRNA-SeC
ATCM03102049.1	280	355	+	GGTGCAACTTGTAAAGTGGTACTTCGAATTAGGCTAATAACCTCGTGGTCGCGGGTTCGAGCCCCGCCCGGCGTCA		tRNA-Ile
ATCM03102756.1	87	159	+	GCCTGGTTAGCTCAGTTGGTAGAGCGTTAGACTTTTAATCTAACGGTCAGGGGTTCGAGTCCCCTACGGGGCT		tRNA-Lys
ATCM03102914.1	382	472	-	GCCTGTGTGGGTCGGTCGGTTTACTGTCCAACTCTTACTTGGGTACGTGGGTTCGAGTCCCACGTTGGGCC		tRNA-Lys
ATCM03104423.1	171	243	-	GGCTTCATAGCTTAGTCGGCAGAGCGCCACCCTAGTAAGGTGGAGGTCATGGGTTCAATTCCCATTGAAGCCT	tRNA-Thr3	tRNA-Thr
ATCM03105283.1	294	366	+	GCTCTTGTGGCTCAGTAGGCAGAGCGACCGGCTGTTAACCGGTAGGTCAGTGGTTCGATCCCACTCAGGAGCG		tRNA-Asn
ATCM03106329.1	360	442	-	GGAGGGGTGCCCGAGTGGCTAAAGGGGGCAGACTGTAAATCTGTTGGCTTACGCCTACGTTGGTTCGAATCCAACCTCCTCCA		tRNA-Tyr
ATCM03106329.1	207	277	-	GCGGGTGTAGCTCAATGGTAGAGCAGAAGCCTTCCAAGCTTACGACGAGGGTTCGATTCCCTTCACCCGCT		tRNA-Gly
ATCM03106329.1	100	171	-	GCCCATGTGGCTCAGTGGTAGAGCACTCCCTTGGTAAGGGAGAGGTCGGCAGTTCGATCCTGCCCATGGGCA		tRNA-Thr
ATCM03108317.1	375	447	+	GCCCGGGTAACTCAGTTGGAAGAGTGCCAGCCTTCTAAGCTGGAGGTCGTGGGATCGAAACCCACCTCGGGCG	tRNA-Arg6	tRNA-Arg
ATCM03108769.1	245	316	+	GGGGGTATAGCTCAGTGGTAGAGCGCTCCCTTAGCATGGGAGAGGGCTGGGGTTCAATTCCCCATACCTCCA		tRNA-Ala
ATCM03109494.1	223	295	+	ACCTGGCTGGCTCAGTCGGTAGAGCATGAGACTCTTGGTCTCGGAGTTGTGAGTTCAAGTCCCACATGGGGCA		tRNA-Lys
ATCM03109912.1	317	387	-	GGCCGGATGGTCTAGGGGTATGATTCTCGCTTGGGTGCGAGAGGTCCCGGGTTCGAATCCCGGTTCGGCCC		tRNA-Undet
ATCM03110845.1	380	451	-	AGCAGCGTGGCGCAGTGGAAGCGTGCTGGGCCCATAACCCAGAGGTCGGTGGATCGAAACCACTCGCTGCTA		tRNA-Met
ATCM03110845.1	91	162	-	AGCAGCGTGGCGCAGTGGAAGCGTGCTGGGCCCATAACCCAGAGGTCGGTGGATCGAAACCACTCGCTGCTA		tRNA-Met
ATCM03111343.1	333	418	-	GCCTGGGTGGCTCAGTCGGTTAAGCCATCCAACTTCGGCTCAGGTCGTGATCTCACGGTCCGTGAGTTCGAGCCCCGCGTCGGGCT		tRNA-Arg
ATCM03113274.1	315	386	-	TCCGTTGTGGTCTAGTGGTTAGGATTTACGGCTCTCACCCGTAAGGCCCGGGTTCGATTCCCGGCAACGGAA		tRNA-Glu
ATCM03113274.1	80	151	-	TCCGTTGTGGTCTAGTGGTTAGGATTTACGGCTCTCACCCGTAAGGCCCGGGTTCGATTCCCGGCAACGGAA		tRNA-Glu
ATCM03113874.1	86	157	-	GGGCATATAGTTCAGTGGAAGAACGCTTGACTACGAATCAAGAGGTCGCAGGTTCGATACCTGCTATGCTCG	tRNA-Arg2	tRNA-Arg
ATCM03114070.1	81	151	+	GCGTCAGTGGTATAGTGGCAGCATGCGAGCCTTCCAAGCTTGCGACCCGGGTTCGATTCCCGGCTGACGCA	tRNA-Gly1	tRNA-Gly
ATCM03114520.1	255	329	+	GGTGCTACAAGTGGAGTGGTACTTCGAACAGGCTCATAACCTCGTGGTCGCGGGTTCGAATCCCGCCCGGCGTCA		tRNA-Met
ATCM03114702.1	257	339	-	GGAGGGGTGCCCGAGTGGCTAAAGGGGGCAGACTGTAAATCTGTTGGCTTACGCCTACGTTGGTTCGAATCCAACCTCCTCCA		tRNA-Tyr
ATCM03114702.1	143	213	-	GCGGGTGTAGCTCAATGGTAGAGCAGAAGCCTTCCAAGCTTACGACGAGGGTTCGATTCCCTTCACCCGCT		tRNA-Gly
ATCM03114702.1	52	123	-	GCCCATGTGGCTCAGTGGTAGAGCACTCCCTTGGTAAGGGAGAGGTCGGCAGTTCGATCCTGCCCATGGGCA		tRNA-Thr
ATCM03114951.1	173	245	-	GCCTCGGTAGTGTAATGGATCAGCACGGCAGACCGGATATCTGTAAGTGCGGGTTCGAGTCCCGCCTGAGGTT		tRNA-Ser
ATCM03115247.1	267	348	+	GATCAGGTGGCCGAGTGGTTAAGGCGATGGACTGCTAATCCATTGGGGTTTCCCCGCGTGAGTTCGAATCTCATCCTGATCG		tRNA-Ser
ATCM03116056.1	217	289	-	GGCCTTGTGGCCTAATGGATAAGGCGTCGGACTTCGGATCCGAAGATTGCAGGTTCGAGTCCTGCCAGGGTCG		tRNA-Arg
ATCM03116056.1	16	88	-	GGCCTTGTGGCCTAATGGATAAGGCGTCGGACTTCGGATCCGAAGATTGCAGGTTCGAGTCCTGCCAGGGTCG		tRNA-Arg
ATCM03116120.1	346	417	-	GGGGGTATAGCTCAGGGGTAGAGCGCTCGCTTTGCATGCGAGAAGTCTGGGGTTCGATTCCCCATACCTCCA		tRNA-Ala
ATCM03117854.1	59	142	+	GCCTGGGTGGCTCCGTCGGTTAAGCGTCCGACTTCGGCTCAGGTCATGATCTCGCGGTTGTGGGTTCGAGCCCCGCGTCGGGCT		tRNA-Arg
ATCM03118213.1	123	194	-	GGGGGTATAGCTCAGTGGTAGAGCATTCGACTGCAGATCGAGAGGTCCGTGGTTCAAATCCGCGTGCCCCCT		tRNA-Cys
ATCM03118381.1	126	197	+	GCCTGCATCGTATAGTGGTCATTACTCCGCACTGTGACTGCGGCAACGCAGGTTCGATTCCTTCTGTGGGCA		tRNA-His
ATCM03119082.1	245	316	+	GCCTCGGTGGTGTAATGGAAAGCACGGCAGACCGGATATCTGTAAGTGCGGGTACGAGTCCCGCCTGAGGTT		tRNA-Ser
ATCM03119103.1	280	352	+	GCTTCCGTGGCGCAATAGGCAGCGCGTTCGGCTGTTAACCGAAAGGTTGGTGGTTCGAGCCCACCCGGGAGCG		tRNA-Asn
ATCM03119410.1	266	337	+	GGCCTTGTAGTTTAGCGGAAGAATGTGTGCCTCCTAAGCACAGGGTCCTGGGTTCAATCCCCAGCAAGGTCG	tRNA-Arg5	tRNA-Arg
ATCM03120899.1	86	184	+	GTCGGAGTAGCTCAGTGGGAGAGTGTGGGTATTCAGATTCCTAAGGTCGTGGGTTCAATCCCCATCTCTGATA		tRNA-Leu
ATCM03121573.1	18	89	+	GCCCAAGTAGTATAGTGGTTAGTACTCCACGTTGTGGCCGTGGCGACACAGGTTCGATTCCTGTCTTGGGCA		tRNA-His
ATCM03122000.1	13	96	-	GCCTGGGTGGCTCAGTCGGTTAAGCATCCGACTTCGGCTCAGGTCATGATCTCACGGTCGTGAGTTCGAGCCCCGCGTCGGGCT		tRNA-Arg
ATCM03123400.1	78	149	+	TTCTCGGTAGTATAGTGGTTAGTATACCCGCCTGTCACGCGGGTGACCCGGGTTCAATTCCCGGCCGGGAAG		tRNA-Asp
ATCM03123760.1	197	268	-	AGCAGAGTAGCTCAGGGGAAGAGCGGTAGGCCCATAACCTACAGGACCGAGGATCGAAACCTCACCCTGCTA		tRNA-Met
ATCM03124567.1	254	326	+	GCCCGGTTAGCTCAGTCGGTAGAGCACCAGACTCTTAATCTGGCTGTCGCGGGTTCGAGCCCCGCATCGGGCT		tRNA-Lys
ATCM03126409.1	204	287	+	ACCTGGGTGGCTCAGTCGGTTGAGCGTCCGACTTCGGCTCAGGTCATGATCTCGCGGTCGTGAGTTCGAGCCCCGCATCGGGCT		tRNA-Arg
ATCM03128464.1	111	182	-	GCCTCGGTAGTGTAATGGTAAGCACGGCAGACCGGATATCTGTAAGTGCGGGTTCGAGTCCCGCCTGAGGTT		tRNA-Ser
ATCM03128577.1	93	179	+	GCCTGGGTGGCTCAGTCAGTTCAAGCATCCGACTTCAGATCTCATGGTTCGTGAGTTCGAGCCCCACGTCAGGCT		tRNA-SeC
ATCM03128914.1	130	200	-	GCACCAATGGTGTAGCGGTATCATTGTACCCTCCCAAGGTATAGACCCGGGTTCGACTCCCGGTTGGTGCA		tRNA-Gly
ATCM03130276.1	127	199	-	GCCTCGTTAGCTCAGTTGGTAGAGCGTTAGACTTTTAATCTAACGGTCAGGGGTTCGAGTCCCCTACGGGGCT		tRNA-Lys
ATCM03131085.1	141	224	+	GTCATTCTGGCCGAGTGGTCTAAGGCGCTGCGTTCAGGTCGCAGTCCTCTTCGGAGGGCGCAGGTTCGAATCCTGCGAATGACA		tRNA-Leu
ATCM03131240.1	26	109	-	GCTCCATTGGCGCAGTCGGTTAGCGCGTGGTACTTATAATGCCAAGGTCGGGAGTTCGAACCTCCCATGGAGCA		tRNA-Ile
ATCM03131894.1	36	107	+	GCCCTGGTGGCGTAACGGATAGCGCACTCGCCCGGAAAGCGTGAGGTGCGGGTTCGACTCCCGCCTGGGGCA		tRNA-Ser
ATCM03131940.1	23	95	-	GCCTCGATAGCTCAGTTGGGAGAGCGTTAGACTGAAGATCTAAAGGTCACCAGTTCGATCCTGGTTCGGGGCA		tRNA-Phe
ATCM03132152.1	179	251	+	GGCTTCATAGCTTAGTCGGCAGAGCGCCACCCTAGTAAGGTGGAGGTCATGGGTTCAATTCCCATTGAAGCCT	tRNA-Thr3	tRNA-Thr
ATCM03132915.1	141	223	+	CCGTCGATAGCTCAGTTGGTAGAGCGGAGGACTGTAGATCCTTAGGTCGCTGGTTCGAATCCGGCTCGACGGA		tRNA-Tyr
ATCM03133843.1	100	184	+	ACCTGGGTGGCTCAGTCGGTTAAGCGTCCGACTTCAGCTCAGGTCACGATCTCGCGGTCCGTGAGTTCGAGCCCCGCGTCGGGCT		tRNA-SeC
ATCM03133843.1	202	284	-	GCCTGGGTGGCTCAGCTGGTTGAGCGTCTGACTTCGGCTCAGGTCATGATCTCACAGTCGTGAGTTCGAGCCCCGGTCGGGCT		tRNA-Arg
ATCM03133955.1	96	167	-	AGCAGAGTAGCTCAGGGGAAGAGCGGTAGGCCCATAACCTACAGGACCGAGGATCGAAACCTCGCCCTGCTA		tRNA-Met
ATCM03137045.1	75	157	+	GTCTGGGTGGCTCAGTCGTTGAGCGTCCGACTTCAGCTCAGGTCATGATCTCACAGCTCGTGGGTTCGAGCCCGCGTTGGGCT		tRNA-SeC
ATCM03137280.1	91	175	-	GCCTGGGGTAGCTCAGTCGGTTGAGCATCCAACTTCGGCTCAGGTCATGATCTCGCGGTCGTGAGTTCGAGCCCCGCGTCAGGCT		tRNA-Arg
ATCM03139065.1	16	87	-	GCATCGGTGGTTCAGTGGCGGAATGTTCACCTGCCATCAGGGACGTTTCAGGTTCGATTCCCGGGCAATGTA		tRNA-Gly
ATCM03141481.1	50	123	+	GCCGCCATAGCTCAGTCGGTTAGAGCGTGGGTCTAATAAGCCCAAGGTCGCAGGTTCGACCCCTGCTGGCGGCA		tRNA-Ile
ATCM03142009.1	19	90	+	TCCCATGTGGTCTAGTGGTTAGGATTCGTGGTTTTCACCCACGCGGCCCGGGTTCGATTCCCGGCATGGGAA		tRNA-Glu
ATCM03142416.1	131	203	-	GGCCCTGTGGCCTAATGGATAAGGCGTCGGTCTCCTAAACCGAAGATTCAAGGTTCGAGTCCTTGCTGGGTCG		tRNA-Arg
ATCM03146744.1	9	80	+	GCCTCGGTAGTGTAATGGTAAGCACGGCAGACCGGATATCTGTAAGTGCGGGTTCGAGTCCCGCCTGAGGTT		tRNA-Ser
ATCM03146976.1	56	140	-	GCCTGGGTGGCTCAGTTGGTTGAGCGTCCGACTTCAGCTCAGGTCATGATCTCACAGTTAGTGAGTTCAAGCCCTGTGTCGGGCT		tRNA-SeC
ATCM03148556.1	103	174	-	GGTCCCGTGGTGTAGTGGTTAGCACTCAGGACTCTGAATCCTGCGACGGGAGTTCAAATCTCCCCGGGACCT		tRNA-Gln
ATCM03149332.1	71	142	-	AGCAGAGTAGCTCAGGGGAAGAGCGGTAGGCCCATAACCTACAGGACCGAGGACCGAAACCTCGCCCTGCTA		tRNA-Met
ATCM03150358.1	127	207	-	GCAAACGTGGCCGAGTGGTTAAGGCGCCTGCCTGCTAAGCAGGTGTGATCTCACGCGAAGGTTCGAACCCTTCCGTTTGCG		tRNA-Ser
ATCM03150358.1	1	58	-	TAGCTCAGATGGTAGAGCGACCGCTTAGCATGCGGTAGGTATTGGGATCGATACCCAA		tRNA-Ala
ATCM03150456.1	9	89	+	GCAGCGATGTCCGAGTGGTTAAGGAGATTGACTGAAATCAATTGGGCTCTGCCCGCGTAGGTTCAAATCCTGCTCGCTGCG		tRNA-Undet
ATCM03150617.1	28	99	-	TCCTCGGTAGTATAGTGGTTAGTATCCGCGTCTGTCACATGCGAGACCCGGGTTCAATTCCCGGCCGGGGAG		tRNA-Asp
