# Supplementary material for: The Physarum polycephalum Genome Reveals Extensive Use of Prokaryotic Two-Component and Metazoan-Type Tyrosine Kinase Signaling
Source: Genome Biol Evol. 2015 Nov 27;8(1):109–25. doi: 10.1093/gbe/evv237 (PMC4758236; doi:10.1093/gbe/evv237)
Supplement: Supplementary Data [file supp_evv237_evv237-suppl_data.zip › (2) Cytoskeleton Proteins Noegel.xlsx]

## Sheet: Sheet1
Cytoskeleton proteins
protein/domain	DNA	best hits in ref. transcriptom	probability
filamin	Scaffold1224	Phypoly_transcript_01279	7.9e-131
	Scaffold303, Scaffold5119	Phypoly_transcript_02545	7e-118
	Scaffold795	Phypoly_transcript_03167	1.9e-114
	Scaffold196	Phypoly_transcript_00686	4.8e-84
alpha-actinin	Scaffold204	Phypoly_transcript_02032	3.7e-234
fragmin	Scaffold8621, Scaffold133	Phypoly_transcript_10975	1.3e-97
	Scaffold365	Phypoly_transcript_06611	3.7e-94
	Scaffold182	Phypoly_transcript_06191	2e-86
	Scaffold16401, Scaffold1775	Phypoly_transcript_07018	9.1e-86
	Scaffold170, Scaffold17557	Phypoly_transcript_02071	6.2e-74
gamma tubulin	Scaffold15	Phypoly_transcript_08559	1.2e-178
alpha tubulin	Scaffold9338, Scaffold4062	Phypoly_transcript_08562	1.2e-183
	Scaffold9338, Scaffold2358	Phypoly_transcript_07720	1.3e-182
	Scaffold2450	Phypoly_transcript_04533	6.5e-134
beta tubulin	Scaffold88	Phypoly_transcript_07525	1.3e-198
	Scaffold2158	Phypoly_transcript_06678	9.4e-187
profilin	Scaffold241	Phypoly_transcript_02736	3.1e-22
	Scaffold3182	Phypoly_transcript_23257	1.5e-25
	Scaffold21580	Phypoly_transcript_24764	3.1e-24
formins
Diaphanous	Scaffold621, Scaffold7688, Scaffold17780	Phypoly_transcript_02192	4.7e-44
	Scaffold75	Phypoly_transcript_02109	3.4e-47
FH1 + FH2 domains only	Scaffold300	Phypoly_transcript_06505	2.3e-78
	Scaffold568	Phypoly_transcript_08081	1.5e-75
	Scaffold10872	Phypoly_transcript_08474	4.7e-65
	Scaffold13	Phypoly_transcript_05791	6.5e-61
	Scaffold596	Phypoly_transcript_04104	1.4e-59
	Scaffold3319	Phypoly_transcript_07915	1.2e-58
	Scaffold63	Phypoly_transcript_00717	1.2e-56
	Scaffold171	Phypoly_transcript_07193	1.2e-56
	Scaffold254	Phypoly_transcript_03230	5e-56
	Scaffold298	Phypoly_transcript_09223	6.7e-53
	Scaffold700	Phypoly_transcript_06788	3.1e-52
Hisactophilin1	Scaffold941	Phypoly_transcript_29343	3.4e-23
Hisactophilin2	Scaffold9866	Phypoly_transcript_27620	6.4e-25
Capping protein Cap32/34
Cap32	Scaffold5839	Phypoly_transcript_14351	1.9e-110
	Scaffold4183	Phypoly_transcript_06563	1.1e-99
Cap34	Scaffold4486	Phypoly_transcript_06487	2.9e-39
cyclase associated prot	Scaffold396	Phypoly_transcript_07637	3.2e-117
	Scaffold27	Phypoly_transcript_19588	2.9e-33
Arp1	Scaffold789	Phypoly_transcript_08641	3.7e-145
Arp2	Scaffold90	Phypoly_transcript_08544	2e-169
Arp3	Scaffold117	Phypoly_transcript_07990	6.5e-192
cofilin	Scaffold238	Phypoly_transcript_21419	7e-31
Aip1	Scaffold4907	Phypoly_transcript_04338	6.5e-170
Filactin	Scaffold2411	Phypoly_transcript_02606	2.7e-239
